# Supplementary material for: Identification of cis-Regulatory Elements in the Mammalian Genome: The cREMaG Database
Source: PLoS One. 2010 Aug 31;5(8):e12465. doi: 10.1371/journal.pone.0012465 (PMC2930848; doi:10.1371/journal.pone.0012465)
Supplement: Table S1 — List of Affy IDs of CREB-dependent genes from gene expression profiling in the striatum of cocaine-treated mice lacking CREB in the forebrain (Lemberger, 2008). (0.02 MB XLS) [file pone.0012465.s001.xls]

## Sheet: Gene List
Genes Controlled by CREB transcription factor (defined as Affymetrix Mouse 430 probesets [Mus musculus, Affymetrix ID]) defined by Lemberger (2008)
1415834_AT
1415899_AT
1416505_AT
1416700_AT
1417406_AT
1417409_AT
1418025_AT
1418192_AT
1418349_AT
1418350_AT
1418687_AT
1418817_AT
1418932_AT
1421756_A_AT
1422134_AT
1422256_AT
1422256_AT
1423100_AT
1423294_AT
1423852_AT
1426721_S_AT
1427229_AT
1427682_A_AT
1427683_AT
1431422_A_AT
1437696_AT
1443969_AT
1448170_AT
1448171_AT
1448272_AT
1448667_X_AT
1448694_AT
1448830_AT
1448830_AT
1449188_AT
1449773_S_AT
1449851_AT
1449977_AT
1450971_AT
1451264_AT
1452160_AT
1452161_AT
1453851_A_AT
1455271_AT
1460275_AT
