# Supplementary material for: Identification of cis-Regulatory Elements in the Mammalian Genome: The cREMaG Database
Source: PLoS One. 2010 Aug 31;5(8):e12465. doi: 10.1371/journal.pone.0012465 (PMC2930848; doi:10.1371/journal.pone.0012465)
Supplement: Table S2 — Query results of CREB-regulated gene-set. (0.02 MB XLS) [file pone.0012465.s002.xls]

## Sheet: Arkusz1
TFBS MA	TFBS name	TFBS Class	IC	Genes	TFBSs Number	TFBSs Expected number	TFBSs Fold	TFBSs Fold p	Genes Number	Genes Expected Number	Genes Fold p	Proportion p
MA0018	CREB1	bZIP	12.6	Nr4a1 Jun Bhlhe40 Mnt Fosb Sstr2 Fos Mest Tiparp Hmgcr Dusp1 Midn Gpr3	21	2.8	7.5	0	13	2.28	0	0.133
MA0014	Pax5	PAIRED	12.4	Dusp6 Nr4a1 Bhlhe40 Mnt Sstr2 Egr2 Irs2 Siah2 Midn Frmd6	15	2.51	6	0.0024	10	2.08	0.002	0.167
MA0083	SRF	MADS	18	Nr4a1 Mnt Fosb Fos Egr2 Gadd45g	15	2.58	5.8	0.0034	6	2.14	0.1236	0.172
MA0060	NFYA	CAAT-BOX	12.9	Junb Mnt Arc Hmgcr Irs2 Btg2 Per1 Gadd45g	12	2.44	4.9	0.0161	8	2.04	0.0169	0.203
MA0043	HLF	bZIP	11.1	Dusp6 Bhlhe40 Nfil3 Fosb Dusp14 Dusp1 Gpr3	11	2.42	4.5	0.0286	7	2.03	0.0429	0.22
MA0076	ELK4	ETS	14.1	Jun Tiparp Egr2 Midn	11	2.69	4.1	0.0548	4	2.21	0.3838	0.245
MA0102	Cebpa	bZIP	9.2	Dusp6 Bhlhe40 Mnt Hbegf Nfil3 Sstr2 Gpr3	9	2.53	3.6	0.105	7	2.1	0.0541	0.281
MA0107	RELA	REL	14.8	Dusp6 Nr4a1 Bhlhe40 Egr2 Per1 Gadd45b	8	2.26	3.5	0.106	6	1.92	0.0759	0.283
MA0061	NF-kappaB	REL	13.3	Dusp6 Nr4a1 Bhlhe40 Egr2 Per1 Gadd45b	9	2.58	3.5	0.1132	6	2.14	0.1236	0.287
MA0062	GABPA	ETS	13.9	Junb Jun Tiparp Egr2 Midn	7	2.18	3.2	0.1508	5	1.87	0.1473	0.311
