# Supplementary material for: Identification of cis-Regulatory Elements in the Mammalian Genome: The cREMaG Database
Source: PLoS One. 2010 Aug 31;5(8):e12465. doi: 10.1371/journal.pone.0012465 (PMC2930848; doi:10.1371/journal.pone.0012465)
Supplement: Table S3 — The gene sets, with the original IDs, RefSeq numbers, promoter sequences and results of cREMaG comparison with other tools. (0.60 MB XLS) [file pone.0012465.s003.xls]

## Sheet: IDs
PMID:	18408151		20223941	18424767	18498781	15115731	12673201	18981473
First author, Year	Yick-Lun So, 2008	Piechota, 2010	Rodriguez, 2010	Lemberger, 2008	Jura, 2008	Chauvin, 2004	Hinata, 2003	Lefterova, 2008
Title	Conservation analysis predicts in vivo occupancy of glucocorticoid receptor-binding sequences at glucocorticoid-induced genes	The dissection of transcriptional modules regulated by various drugs of abuse in mouse striatum	Loss of the serum response factor in the dopamine system leads to hyperactivity	CREB has a context-dependent role in activity-regulated transcription and maintains neuronal cholesterol homeostasis	Identification of interleukin-1 and interleukin-6-responsive genes in human monocyte-derived macrophages using microarrays	Androgen regulated genes in the murine epididymis	Divergent gene regulation and growth effects by NF-jB in epithelial and mesenchymal cells of human skin	PPARγ and C/EBP factors orchestrate adipocyte biology via adjacent binding on a genome-wide scale
Evidence	Chip-chip NR3C1	Pharmacology / Microarray	Knockout animal	Knockout animal	Pharmacology / Microarray	Pharmacology / Microarray	Pharmacology / Microarray	Chip-Seq
Species	Mus musculus	Mus musculus	Mus musculus	Mus musculus	Homo sapiens	Homo sapiens	Homo sapiens	Mus musculus
Expected	NR3C1	NR3C1	SRF	CREB	REL	AR	REL	PPARG/RXRA
	Sdc4	Tekt4	Egr1	1415834_AT	209803_s_at	ACE	ABCC1	ENSMUSG00000002944
	Mertk	S3-12	Egr2	1415899_AT	214084_x_at	ADAM7	ADAMTS3	ENSMUSG00000034957
	Tob2	Sult1a1	Egr4	1416505_AT	201489_at	ADCY8	AP2B1	ENSMUSG00000056055
	Klf9	Itgad		1416700_AT	203315_at	ADRA2C	ARF6	ENSMUSG00000030630
	Mt2	Slc2a1		1417406_AT	212295_s_at	AGPAT3	ARHE	ENSMUSG00000022971
	Plekhf2	Cdkn1a		1417409_AT	219675_s_at	AGR2	ARHGDIB	ENSMUSG00000030545
	Tob2	Map3k6		1418025_AT	211924_s_at	ALPL	BCL2A1	ENSMUSG00000002997
	Fkbp5	Xdh		1418192_AT	213476_x_at	ARAF1	BMP2	ENSMUSG00000015243
	Wnk4	Hif3a		1418349_AT	202545_at	BTG3	BTN3A3	ENSMUSG00000026574
	Usp2	Fkbp5		1418350_AT	208296_x_at	CA2	CCL2	ENSMUSG00000028019
	Usp2	Nostrin		1418687_AT	202071_at	CA4	CCL20	ENSMUSG00000021400
	Bcl2l1	Angptl4		1418817_AT	219938_s_at	CYB561	CCL5
	Fkbp5	Phactr3		1418932_AT	31874_at	EBP	CCNB1
	Glul	Polr3e		1421756_A_AT	205633_s_at	ENPP1	CD83
	Phf15	Sgk1		1422134_AT	36711_at	ERP70	CD9
	Sgk1	Rasd1		1422256_AT	205193_at	FDFT1	CDH2
	Adarb1	Plekhf1		1422256_AT	218074_at	FDPS	CDH3
	Wnk4	Adipor2		1423100_AT	200869_at	FKBP11	CDKN1A
	Rasd1	Trp53inp1		1423294_AT	203470_s_at	FKBP5	CFLAR
	Dok1	Ada		1423852_AT	209095_at	GFRA1	CPNE5
	Pdp1	Rhou		1426721_S_AT	210754_s_at	GJB3	CSF2
	Fkbp5	Spsb1		1427229_AT	201593_s_at	GLDC	CTSE
	Suox	Cdkn1a		1427682_A_AT	200881_s_at	GLUL	CXCL1
	Fam107a	Tsc22d3		1427683_AT	209796_s_at	GPC1	CXCL10
	Sgk1	Ppp1r3g		1431422_A_AT	200758_s_at	GPX5	CXCL11
	Wee1	Arrdc2		1437696_AT	201490_s_at	GSTM1	CXCL2
	Mt1	Cables1		1443969_AT	202269_x_at	INDO	CXCL3
	Fkbp5	Ada		1448170_AT	202867_s_at	ISG20	CXCL5
	Dusp1	Zbtb16		1448171_AT	215485_s_at	ISYNA1	CXCL6
	B4galt1	Klf9		1448272_AT	209372_x_at	KCNK1	CYP27B1
	Mt2	Pnpla2		1448667_X_AT	211271_x_at	KCNK7	EDN1
	Cebpd	Pla2g3		1448694_AT	202542_s_at	KIAA0251	EFNA1
	Sphk1	Mfsd2		1448830_AT	214290_s_at	KLRB1	ERCC1
	Snta1	Gjb6		1448830_AT	216306_x_at	MAN1A1	ESM1
	Igsf3	Nxn		1449188_AT	202643_s_at	MTND5	ETS1
	Igsf3	Itpk1		1449773_S_AT	203125_x_at	MYOM2	FGF2
	Il6ra	Spink8		1449851_AT	211138_s_at	NCF2	FGF5
	Pdp1	Atp10a		1449977_AT	212398_at	NUCB2	FN1
	Mt1	Notch4		1450971_AT	221477_s_at	PEMT	GABBR1
	Mt1			1451264_AT	212015_x_at	PTPRO	GADD45A
	Fkbp5			1452160_AT	209276_s_at	RAMP3	GBP1
	Mt2			1452161_AT	202637_s_at	RRM1	GCH1
	Rgs2			1453851_A_AT	205322_s_at	SC4MOL	GPR37
	Suox			1455271_AT	204385_at	STMN1	GTF2H4
	Tsc22d3			1460275_AT	210663_s_at	TCF7	HGFAC
	Slc39a14				201821_s_at	TPMT	ICAM1
	Tead4				204725_s_at		IER3
	Mthfd2				205676_at		IFNAR2
	Pdp1				215223_s_at		IL15
	Vdr				206715_at		IL1A
	Foxo3				208977_x_at		IL1B
	Glul				210845_s_at		IL1RN
	B4galt1				218335_x_at		IL6
	Mcf2l				212198_s_at		IL7R
	Igsf3				201426_s_at		IL8
	Sphk1				212130_x_at		IRF1
	Gadd45g				205269_at		ITGB6
	Bcar3				200706_s_at		KIAA0608
	Mcf2l				200920_s_at		KRT10
	Sgk1				204246_s_at		KRT14
	Sgk1				212742_at		KRT6B
	Peli2				207616_s_at		KRT7
	Gadd45g				209716_at		LITAF
	Tob2				214179_s_at		MAP1B
	Sphk1				204440_at		MAP2K3
	Mstn				209545_s_at		MAPK9
	Aff1				221571_at		MMP1
	Il6ra				211026_s_at		MMP14
	Tnrc6a				220731_s_at		MMP9
	Fst				203303_at		MSC
	Igsf3				212397_at		MYBL1
	Rgs2				201345_s_at		NFKB1
	Wnk4				201146_at		NFKB2
	Pdp1				212956_at		NK4
	Ampd3				201669_s_at		NPR1
	Mthfd2				204224_s_at		OLR1
	Bcar3				204493_at		PLAT
	Rasd1				205306_x_at		PLAU
	Pdp1				218032_at		PMSCL1
	Slc39a14				202734_at		PNRC1
	Mertk				209239_at		PTX3
	B4galt1				209099_x_at		RABEP1
	Klf5				216268_s_at		RAC1
	Mt1				205114_s_at		RAC2
	Cebpd				206025_s_at		RARRES1
	Gadd45g				217388_s_at		RELA
	Fabp4				204103_at		RELB
	Pfkfb3				206026_s_at		RPA2
	Fst				209039_x_at		SAA1
	Adm				213524_s_at		SEC24A
	Tnrc6a				218810_at		SELE
	Stard5				203927_at		SERPINB2
	Dusp1				202510_s_at		SERPINE1
	Phf15				201502_s_at		SLC7A2
	Foxo3				211725_s_at		SOD1
	Mt2				202907_s_at		SOD2
	Rassf2				201631_s_at		SPRR1B
	Mertk				202859_x_at		SPTBN1
	Bcl2l1				201642_at		STAT5A
	Usp2				202644_s_at		TAF15
	Usp2				202638_s_at		TAP1
	Rasd1				208112_x_at		TIAM1
	Adarb1				221750_at		TNC
	Adarb1				204897_at		TNF
	Adarb1				207122_x_at		TNFAIP2
	Gem				211487_x_at		TNFAIP6
	Serpine1				203922_s_at		TNIP1
	Plekhf2				202021_x_at		UTX
	Ampd3				202126_at		WFDC2
	Adm				218213_s_at		WNT5A
	Fst				201898_s_at		XPC
	Slc39a14				211160_x_at
	Tnrc6a				202181_at
	Suox				200997_at
	Serpine1				201365_at
	Klf5				202128_at
	Vdr				208018_s_at
	Gadd45g				218647_s_at
	Slc25a30				201670_s_at
	Tsc22d3				209181_s_at
	Dusp1				207585_s_at
	Mertk				213726_x_at
	Stard5				204655_at
	Peli2				212611_at
	Trim24				203045_at
	Vldlr				205270_s_at
	Sphk1				208649_s_at
	Rassf2
	Gclc
	Tob2
	Mertk
	Igsf3
	Fst
	Cebpb
	Fst
	Cebpb
	Zfp36
	Clec2l
	Trim24
	Wee1
	Wee1
	Il6ra
	Tsc22d3
	Zfp36
	Suox
	Sphk1
	Sphk1
	Klf5
	Sphk1
	Mstn
	Mstn
	Mcf2l
	Pfkfb3
	Pfkfb3
	Fabp4
	Glul
	Glul
	Vdr

## Sheet: RefSeq
PMID:	18408151		20223941	18424767	18498781	15115731	12673201	18981473
First author, Year	Yick-Lun So, 2008	Piechota, 2010	Rodriguez, 2010	Lemberger, 2008	Jura, 2008	Chauvin, 2004	Hinata, 2003	Lefterova, 2008
Title	Conservation analysis predicts in vivo occupancy of glucocorticoid receptor-binding sequences at glucocorticoid-induced genes	The dissection of transcriptional modules regulated by various drugs of abuse in mouse striatum	Loss of the serum response factor in the dopamine system leads to hyperactivity	CREB has a context-dependent role in activity-regulated transcription and maintains neuronal cholesterol homeostasis	Identification of interleukin-1 and interleukin-6-responsive genes in human monocyte-derived macrophages using microarrays	Androgen regulated genes in the murine epididymis	Divergent gene regulation and growth effects by NF-jB in epithelial and mesenchymal cells of human skin	PPARγ and C/EBP factors orchestrate adipocyte biology via adjacent binding on a genome-wide scale
Evidence	Chip-chip NR3C1	Pharmacology / Microarray	Knockout animal	Knockout animal	Pharmacology / Microarray	Pharmacology / Microarray	Pharmacology / Microarray	Chip-Seq
Expected	NR3C1	NR3C1	SRF	CREB	REL	AR	REL	PPARG/RXRA
	NM_009743	NM_021897	NM_007913	NM_018790	NM_175847	NM_003970	NM_001792	NM_009118
	NM_133232	NM_172584	NM_020596	NM_017373	NM_024309	NM_004462	NM_001008539	NM_007678
	NM_023324	NM_001163689	NM_010118	NM_021565	NM_001161527	NM_001130914	NM_003046	NM_030215
	NM_026232	NM_025802		NM_026268	NM_031991	NM_006806	NM_001164771	NM_010176
	NM_009769	NM_022021		NM_001145034	NM_031990	NM_000683	NM_004995	NM_011068
	NM_008131	NM_008128		NM_008590	NM_002819	NM_003817	NM_001769	NM_011158
	NM_011756	NM_001010937		NM_020507	NM_024430	NM_002258	NM_003253	NM_013454
	NM_020507	NM_011361		NM_018820	NM_001196	NM_001033	NM_000454	NM_010509
	NM_001159486	NM_001161849		NM_009174	NM_197966	NM_030667	NM_001528	NM_007678
	NM_001159485	NM_001161848		NM_008154	NM_005534	NM_002848	NM_002185	NM_019971
	NM_178076	NM_001161847		NM_008036	NM_197967	NM_030670	NM_002543	NM_007643
	NM_001077495	NM_001161845		NM_178892	NM_003045	NM_030668	NM_007036	NM_019759
	NM_001024955	NM_001161850		NM_001167696	NM_000958	NM_030671	NM_001135604
	NM_144808	NM_008750		NM_001167695	NM_020529	NM_030669	NM_001663
	NM_001135152	NM_001111099		NM_001167700	NM_003311	NM_001037553	NM_004703
	NM_001135151	NM_007669		NM_001167699	NM_001098272	NM_020132	NM_001083585
	NM_025367	NM_029035		NM_001167694	NM_002130	NM_000170	NM_001175
	NM_011451	NM_027951		NM_001167697	NM_001001	NM_005013	NM_031966
	NM_009228	NM_007398		NM_008157	NM_000161	NM_000367	NM_000161
	NM_175445	NM_133670		NM_001167693	NM_001024024	NM_006408	NM_001024024
	NM_010220	NM_010220		NM_001081212	NM_001024071	NM_000067	NM_001024071
	NM_011521	NM_001029872		NM_019819	NM_001024070	NM_148172	NM_001024070
	NM_033602	NM_016693		NM_028810	NM_000214	NM_148173	NM_001200
	NM_013642	NM_001033324		NM_013642	NM_006087	NM_007169	NM_000930
	NM_145076	NM_009026		NM_008655	NR_030585	NM_006579	NM_033011
	NM_022305	NM_009728		NM_007570	NM_004240	NM_016594	NM_005909
	NM_009026	NM_010929		NM_010444	NM_001069	NM_001143781	NM_014243
	NM_001161420	NM_010286		NM_011498	NM_178012	NM_001143782	NM_000584
	NM_013703	NM_001077364		NM_020596	NM_003913	NM_003996	NM_002993
	NM_010286	NM_016868		NM_008416	NM_152237	NM_001509	NM_001511
	NM_001077364	NM_001162950		NM_010813	NM_006478	NM_003202	NM_002994
	NM_010276	NM_029628		NM_028127	NM_152236	NM_201632	NM_002090
	NM_130895	NM_010638		NM_010234	NM_002350	NM_213648	NM_002089
	NR_021486	NM_025298		NM_001002008	NM_001111097	NM_001134852	NR_024320
	NR_004429	NM_001164096		NM_010415	NM_000584	NM_201633	NM_001136472
	NM_001024837	NM_020581		NM_011817	NR_024320	NM_001134851	NM_004862
	NM_011567	NM_011723		NM_008255	NM_001136472	NM_201634	NM_001136473
	NM_001080979	NM_183136		NM_145463	NM_004862	NM_001115	NM_001565
	NM_199299	NM_011400		NM_001042606	NM_001136473	NM_005856	NM_005409
	NM_008046	NM_024413		NM_009217	NM_003498	NM_016368	NM_006908
	NM_009061	NM_027560		NM_011065	NM_000397	NM_001170939	NM_018890
	NM_008638	NM_181547		NM_001159367	NM_006520	NM_001170938	NM_001080416
	NM_013867	NM_197985		NM_010118	NM_001130004	NM_006745	NM_001144755
	NM_024406	NM_172791			NM_001102	NM_001017369	NM_001955
	NM_173440	NM_028806			NM_001130005	NM_002201	NM_001168319
	NM_009883	NM_001007154			NM_004233	NM_004117	NM_000331
	NM_177710	NM_133955			NM_001040280	NM_001145776	NM_199161
	NM_010070				NM_002064	NM_001145775	NM_004464
	NM_173733				NM_001118890	NM_001145777	NM_033143
	NM_010834				NM_014734	NM_033347	NM_004233
	NM_011817				NM_001539	NM_033348	NM_001040280
	NM_008871				NM_000201	NM_033455	NM_005098
	NM_010295				NM_003380	NM_005714	NM_004996
	NM_010559				NM_002110	NM_001127501	NM_019898
	NM_001101507				NM_014742	NM_000478	NM_019862
	NM_008630				NM_007234	NM_000717	NM_019900
	NM_013602				NM_024348	NM_001017917	NM_019899
	NM_009516				NM_001077654	NM_001017916	NM_000201
	NM_009504				NM_014350	NM_001915	NM_000600
	NM_016808				NM_003821	NM_000789	NM_006994
	NM_198092				NM_002485	NM_152830	NM_197974
	NM_198091				NM_001039479	NM_001005752	NM_002872
	NM_009627				NM_007126	NM_024009	NM_000758
	NM_144925				NM_002537	NM_145793	NM_003998
	NM_009667				NM_003998	NM_001145453	NM_001165412
	NM_023377				NM_001165412	NM_005264	NM_002198
	NM_207205				NM_001142416	NM_005907	NM_145109
	NM_175175				NM_004757	NM_006208	NM_002756
	NM_008587				NM_001142415	NM_001135821	NM_021982
					NM_012323	NM_002004	NM_004628
					NM_001161574	NM_001135822	NM_001145769
					NM_001161572	NM_001033056	NR_027299
					NM_001161573	NM_001033044	NM_005556
					NM_000617	NM_002065	NM_005555
					NM_177528	NM_001127651	NM_001517
					NM_001054	NM_000433	NM_002006
					NM_003897	NM_002081	NM_000585
					NM_003339	NM_002245	NM_172174
					NM_181838	NM_000561	NM_002982
					NM_015130	NM_146421	NM_001030006
					NM_002999	NM_203401	NM_001282
					NM_002985	NM_203399	NM_139215
					NM_002983	NM_005563	NM_003487
					NM_002984	NM_001145454	NM_002985
					NM_021006		NM_006103
					NM_001001437		NM_004049
					NM_015177		NM_001114735
					NM_000980		NM_006291
					NR_001593		NM_004994
					NM_006291		NM_006058
					NM_001021		NM_000421
					NM_014255		NM_000593
					NM_014206		NM_000526
					NM_004148		NM_000785
					NM_005565		NM_003152
					NM_005801		NM_002658
					NM_000265		NM_001145031
					NM_000785		NM_002752
					NR_003187		NM_139070
					NM_018090		NM_139068
					NM_001145277		NM_139069
					NM_001145278		NM_001135044
					NM_017626		NM_078467
					NM_001002762		NM_000389
					NM_016062		NM_020939
					NM_006795		NM_001793
					NM_003336		NM_001145138
					NM_181762		NM_021975
					NM_181777		NM_002160
					NM_005729		NM_003128
					NM_001731		NM_178313
					NM_003204		NM_002946
					NM_004556		NM_000602
					NM_002664		NM_001165413
					NM_006086		NM_006509
					NM_002386		NM_001983
					NM_002659		NM_001166049
					NM_001005377		NM_202001
					NM_199166		NM_001077494
					NM_000688		NM_002502
					NM_212539		NM_001077493
					NM_006254		NM_003392
					NM_000108		NM_005302
					NM_012252		NM_002421
					NM_001018058		NM_001145938
					NM_025079		NM_006813
					NM_024640		NM_001143820
					NM_005955		NM_001162422
					NM_002906		NM_005238
					NM_006088		NM_000575
					NM_002356		NM_000576
					NM_003581		NM_173842
					NM_001004720		NM_173841
					NM_001004722		NM_000577
					NM_025076		NM_173843
					NM_006290		NM_001924
					NM_007283		NM_000636
					NM_001003794		NM_001024465
					NM_006153		NM_001024466
					NR_003186		NM_002053
					NM_000636		NM_002852
					NM_001024465		NM_007115
					NM_001024466		NM_206963
					NM_004582		NM_002888
					NR_003042		NM_000888
					NR_002748		NM_003125
					NR_002749		NM_001127183
					NM_002053		NM_003879
					NM_003937		NM_001127184
					NM_001032998		NM_000906
					NM_007115		NM_004428
					NM_004180		NM_182685
					NM_006164		NM_212482
					NM_001145412		NM_002026
					NM_001145413		NM_212474
					NM_014455		NM_212478
					NM_003516		NM_212476
					NM_018471		NM_054034
					NM_001040874		NM_212475
					NM_006335		NM_000450
					NM_015714		NM_004591
					NM_003679		NM_001130046
					NM_002896		NM_001910
							NM_148964
							NM_001143818
							NM_002575
							NM_207585
							NM_207584
							NM_000874

## Sheet: Sequences
PMID:	18408151		20223941	18424767	18498781	15115731	12673201	18981473
First author, Year	Yick-Lun So, 2008	Piechota, 2010	Rodriguez, 2010	Lemberger, 2008	Jura, 2008	Chauvin, 2004	Hinata, 2003	Lefterova, 2008
Title	Conservation analysis predicts in vivo occupancy of glucocorticoid receptor-binding sequences at glucocorticoid-induced genes	The dissection of transcriptional modules regulated by various drugs of abuse in mouse striatum	Loss of the serum response factor in the dopamine system leads to hyperactivity	CREB has a context-dependent role in activity-regulated transcription and maintains neuronal cholesterol homeostasis	Identification of interleukin-1 and interleukin-6-responsive genes in human monocyte-derived macrophages using microarrays	Androgen regulated genes in the murine epididymis	Divergent gene regulation and growth effects by NF-jB in epithelial and mesenchymal cells of human skin	PPARγ and C/EBP factors orchestrate adipocyte biology via adjacent binding on a genome-wide scale
Evidence	Chip-chip NR3C1	Pharmacology / Microarray	Knockout animal	Knockout animal	Pharmacology / Microarray	Pharmacology / Microarray	Pharmacology / Microarray	Chip-Seq
Expected	NR3C1	NR3C1	SRF	CREB	REL	AR	REL	PPARG/RXRA
	>ENSMUSG00000005686	>ENSMUSG00000002910	>ENSMUSG00000038418	>ENSMUSG00000023034	>ENSG00000011304	>ENSG00000069206	>ENSG00000003402	>ENSMUSG00000034957
	GATCAAAGGCATGGACCACCAAGCCTGGCCTAGCAAACTAGTTTAATCACGGTTCTTTCA	AAGTTTAAGAAACAGTCAGGTACTAAGGCAAACGCCTATCAAGTCAGCTCTGGAAGACTG	TGACCTAGAACAATCAGGGTTCCGCAATCCAGGTCCCCAAAGGTGGGATCCTCAACCGCA	AAAAGGAGATGGAGTTCGATGGCCCTGGGTTCAAGACCCCATTGTGCTACTACCTAGCTT	CCCCAGCTGTAGGTGAGAGGCCGCGGACTGTACAAGGTCCAGGCCTCAGTTTCCCCAGCT	ATATAGAATAGAGAGAATTTTTCAAAAAGGAGAGACTTTTGACTTGACTTAAAATGGTAC	CACATTCTGATCCAAGAGTTTTCATAGATTTTTTGGAACAGATGTTTCTTCATTTGCTGT	AAGTTCACTCCTCTCCAACACCCTGCCCTCTCGCGGCCCCTGTGCGCTCTCCTTAGGGTC
	CCAAGCCGATCATGGGCAACTTTAAAGCAAGAAGAAAAAGATGCAGCATACTATTCATTA	GTGGAGGATGGCAAATTCAACATCGGGCTTGGTTAGAGTACGAGATGCATTGGAGGCTAT	GGACGGAGGGAATAGCCTTTCGATTCTGGGTGGTGCATTGGAAGCCCCAGGCTCTAAAAC	AGTGACCTTGAACAAGTACCATTATGTCTCTGAATCTATTTATAAAATGGGGAAGAGTTG	GTAGGCGGGCGGCCAAGGACTGCAAGGTCCAGGCCTCAGTTTCCCCACCTGTAGGCGGGC	CCCCGTTTTAAGCCAAGGGACTCCGATTTCTCTGCCTCCTTTCCAAGTTTGCTTATGTTT	TTGCCCTTAGGACCATTTCAAAGGCTTTAAATGGTTAATGGTTGTTTGTTGTTTTAAATA	CTTTTCCGCGAGGCTCAGAGGACCCACCGGCTGGTCCCGGGCGTGGGGTGGTGGTGTCCC
	AAAGGAAAATAATTTTCTGGGTTGATGGTATGTGCCTTTAATCCCAGCAGTCTGGAGGCA	GTGAGACTTGGCCTCAGAAGAAAATAAAGCTTTCGGGTTCAGAAATCCGATTTGAGCTTT	CCCCAACCTACTGACTGGTGGCCGAGTATGCACCCGACTGCTAGCTAGGCAGTGTCCCAA	GCAAGAGTTTGGAAAGATTTCTCAGGCTCCACCCGGTTCTGAAATTCGGCAATTTCTCAA	GGCCGCGGACTGTACAAGGTCCAGGCCTCAGTTTCCCCAGCTGTAGGTGAGAGGCCGCGG	TCCCAATTTGTAAATATCAGTGTCAATTTCCCCACCTGCAAAGTGGGGATTATATTTTAT	ATTTTCAGTTTCACTAGGGGTGAATCCCGAGCTCTTCATGCCGTCCTGCTGTTAGTCTCT	GAACACTTGACTAGAGTGCTCCACGCTGGGTAGCAACGTCTGCCTGGTAAGCCTAGCAAT
	GAAGGAGGGTCCATATAGCAAAATCCAGGTGAGCCAGGGCTGCATAGTGAGATCCTGTCG	AATTCCAGCACTCGGGAAGCAGTGGCAACCTCGCCTCTATGAGTTCAAGGCCAGCCTGGT	GAACCAGTAGCCAAATGTCTTGGCCTCAGTTTTCCCGGTGACACCTGGAAAGTGACCCTG	CTAGGGTGCATCCATCCTGCGAGGGGTTAAGAGGCCATCGCTGAGAAACCAGCATCGGTG	ACTGTACAAGGTCCAGGCCTCAGTTTCCCCAGCTGTAGGCGGGCGGCCGCCTACTGTATA	AATGCTGCTATACATGGCTGCTAACTGGGAGCAAGTGAACTGTATGAGGACAATTCTGTT	CTTGGTATTATTCTTCACCTTTCCTGTGAGTTTAAAATTATCTCAAGAAAAGTTAAAGCT	CCTATCGCTCTGGCCTGGAGACGCAATGAAAAAGAAAGTTTTCCAGCCTAGGCGAGTGGA
	TATTTTTAAATTATTGCTTCATTTTTATCACATCTTTAACATTTTAAGTGTGCTATGTAA	CTACACAGTGAGTTCCAGACTAGCCAAGGGAACACAAAACTACTGGCCAATCTTGTAAAC	CCATTAGTAGAGGCTCAGGTCAGGGCCCCGCCTCTCCTGGGCGGCCTCTGCCCTAGCCCG	TGGAGCCGAGCCCGTTGACCCAGCCTGGCAAAGCTATGCCCTTTGGGAAGGAACCTTGAA	AGGTCCAGGCCTCAGTTTCCCCAGCTGTAGGCGGGCGGCCGCGGACTGTACAAGGTCCAG	TTTCAACCACAATGGATGAATATTAATGTCAGATGGATTTTTCCTCTTATGTTTCCTTGT	CTTTAAGAATCACAATAAAGTAGTTATTAGGAATAAATAAAAACGTAGAGGGGCGCGGTG	CGAGCCAGGTCCACCAGGCTCCGGGGTTAGCGGCCGCCTCCGCTCCCCGCCGGGTCCTAG
	TGTATATTAGCAGTCATGTGAGTATCATTGATAAATATGTAGATTGCAAGCATCAGGCTA	AGAAGCAGGGGGACTGTCTCAAGTCCCAGGTAAGTTTGGGCTACATGAGAACCCGTCTCA	CCCTGCCGCTCCTCCTCTCCGCAGGCTCGCTCCCACGGTCCCCGAGGTGGGCGGGTGAGC	GGCCAGAGTGCCTGTCCTCAGTCCTGGGGCTAGAGACCCTGCACATTGCCAAGGCTGAGG	GCCTCAGTTTTCCCAGCTGTAGGCAGCCGGCCGCGGACTGTGCGGGGCCCGGACCTCAGT	AGAAAAAGTCGTCCTTGGAGCAGAGGGTCTAAATATCAAAAGGAAGCTTCCAATTGACAT	GCTCACGCCTGTGATCCCAGCACTTTGGGAGGCCGAGGCGGGCAAGGATCACTTGAGGCC	CGCCCTACTACTCTGAAGAGCCCGTGGGACCCTGTAGTTCTAGAGAAGCTGGGCGAAAGA
	TGAAGTAGAAAGAATAAAATTTGGTGCTTAAATGAGACAGCTGTGAAGTGAATGAAAACT	AAAAGCAACAGAAAAAAAAAATAGTGACAGTTGTCACGCTGGGTGACTAAGACCAGTTTC	CCAGGATGACGGCTGTAGAACCCCGGCCTGACTCGCCCTCGCCCCCGCGCCGGGCCTGGG	CACGGGCCCAGCCCACCTCCTATCTTCTGGGTGTGTCCCAGAATGGCTTGCCTCAGCCCT	TTCCCTATCTCCGCAGTCGGGATTCGCTGTTCCGGGGCGAACAAAGAACGGTCGGGGGTG	AGATTCGTTCAGTTTGTGGAAATATTAGAGACATATAGATGCGGGTGAGAAATAGAATCC	AGCAGTTGGAGACCAGCCTTGCCAACATGGTGAAACCCCATCTCTACTAAAAATACAAAA	GAGGTGCTCTGCCTGGAAGCCGTGGGGTCGCGTGGAGTTCAGAGAAAAAGACGCACAATC
	CACAGTAGCAGTAACTCTGTGAAAGAGGCACAAGTCAAAAGGTGGCTCCCCAGTGTGGCT	CCTATTCCTGGGCTTCCTTGTTTGTGTATTTGCGAGACCTAAGGCGGCAGAGCCGCGCTG	CTTCCCTAGCCCAGCTCGCACCCGGGGGCCGTCGGAGCCGCCGCGCGCCCAGCTCTACGC	GAACTGCCCTGGCTGCTCAGAATGGCAGAGAGTGATACCCTAGGTGTCCAGGACAGACTG	ACCCCGGATCATGGCGCGCCCGCAGTATCTGTGGCCACTGTGGAAACAGCCCTGGCGTGT	CAAATGAAGATAAAAGGATTCTATTGGCCATGGGATAACTCTACTAACATAACAAGAGAA	AAAAAAAAAAATTAGTCGGGCATGGTGGCTTGCACCTGTGGTCCCCGCTACTTGGGAGGC	TCTGCGCTCCCGGCCTCGCCACTCGGCGGTGCGCGCTAGGTTGCTGGTCCAAAGCAGTCT
	TAAAGTGGGGGTGCTTGGGTGAGGTCACTGGTCAAGACTAAAACCACCAGCAGGCAATTA	CAGCACCTCCCACTTAGGCTCCGGTTCAGAACCAAGCAAGGGTTATTTTGTCTGGAGCCT	GCCTGGCGCCCTCCCCACGCGGGCGTCCCCGACTCCCGCGCGCGCTCAGGCTCCCAGTTG	GGAAAGGGACAAAAGCGGAGCAGGGCCTGGGGTAGGGGTGGGCAGGAGGGAGAGGGAGCT	CCGGGACGCGACGCGGCCTTTCCCTCCCCGCGCGATCACCCAGATGTGAGCGCTCAGTTT	CACAGACATACAGATGGAATTGTCGAGGCCCTTTGCACATCTGTCCATTGGTATTCTTTT	TGAGGGCTGGATGGTTTGAGAGCGGGAAATCCAGGCTGCAGTGAGCTGTGATGGCGCCAC	CCAACCTCCCGCGCCGCGGCTCTCCGCCACAGCCTTTTAGAAATCCGGGTGGGAGACAGG
	GGAGTTGGGCCTAGGAATCTCTGGTTGAGATGCACCTGCCGCTCTAGAGTATTCTGGGCC	CGTGAGGCCACGCCCCACCGCGCTATTGGTGAAGTTCTTTCCGGTAGGCGAGGCTTTCTC	GGAACCAAGGAGGGGGAGGATGGGGGGGGGGGGTGTGCGCCGACCCGGAAACGCCATATA	GTTGGCACCAGGAGCAGCTGGAGGGGAGGAGATCCTGTTCTGGGGAAGCCCTGCGGGCAC	GAATCGGACTTTTTGGCCATGTGCCCACAACCAACATGGAGCCCTGAGGGTTTCCTGCCC	TTGTATTGCTTTGAAAGGGCTCTATATTATATGGACACTTACTCCCACCTTTTATTTATT	TGCCTTCTAGCCTGGGCGACAGCGCGAGACCCTGTCTCAAGAAGGAAAACAAAAAAAAAC	CCTAGTCCCAGCTTTTAACACAAGTCTGCACTACGGTAGCTCAAAACCAACATTCTCTCT
	TAAGAGTTTACTAGCTTATCAGCAGGCAGGAGGCCATTAAAACCACCTGGATGGGCCTGG	TAACGCCCCGCCCCGCCCCGCCCCTCGATGCTACTGACTTTCTCGCAGGAGCTGATTTTG	AGGAGCAGGAAGGATCCCCCGCCGGAACAGACCTTATTTGGGCAGCGCCTTATATGGAGT	GGATTTACAACACCCCCTCCTCCTGGTCGGTTATTTCGGACCCCGGGACCCGATCCCGGG	GACTCCAAGATGGCGATGCGACTCCCTTTGCCCTCACGGCCCAGGCGGGCGGGTCCTGCC	TATTACATACATTTCTGTAGTTTGGATATTTTAATTTTAATATGTGATTTATGCCATATA	AAACAAAAACATACACACAAAAAACCACAAAGTGTGTTCACGTTTGCTATGACTCCCAGA	CCAAACGCTCCCCAACCTCCACCTCCCCTCGCTCGGCCTCTAGATGCTCCCGGGCTCCCT
	ATTCTCTGAGTTAGCTCCAGAAATGATCCAGGGAGCTGGCATCCCGAGACTCCTCGGAGC	CCCCCTCAGACCACGCCCTTCACACGCTATTGGCCTGGTCCCTTGTAGGGGGGGGAGCTT	GGCCCAATATGGCCCTGCCGCTTCCGGCTCTGGGAGGAGGGGCGAGCGGGGGTTGGGGCG	TCCGGCTTGGTGAGCCTAGTGGGTCTGGAAGCTACTATATTTAGCCGGCGCAGCGGGCGA	CACTTGCAAGATGGCGGCAGCCTGGGCAAAGCACGCTTCCCGCCGCCTGACTCGCCACGT	AATTTTCAATATTTCTCATTTAACAAATGTTCCTTTTAGTTTTTATATGGCATACTCTGC	CAACAATTGTAAACACTCGCGCCGGGCGTGGTGGCTCACGCCTGTAATCCCAGCACTTTG	AGTGTTGGCTGGAAGTGGGTGACTTAGAGGCTTAAAGGAGGGGCGCCTAACCACGGACCA
	AGGAGCAGCATAATGGAAAACCAGGCCATGGAGGCTAAGAAACCGGTCACTCTGTGGAAG	TCTATCAGGCCACCGCCCTCGTGGAGCCTTTGGCCTAATTCTCTCAGCAGAACCAGGCTT	GGGGCAAGCTGGGAACTCCAGGCGCCTGGCCCGGGAGGCCACTGCTGCTGTTCCAATACT	GAGGAAAACTATTTATAGATCAAACAATCCGCGCTCCCTGCGTCAATGGAACCCCGCGTG	ACCCACTCTCAAGATGGCGTCTCCCGCAAAGCCACGCGCCAGCTGACTGGCTCAGACGCC	ATAGAAAGAATTTAACCATCTTCAACCAAAGCATATATAAATATTTTTCAACATTTTTTT	GGAGGCCGAGGCGGGCGGATCACGAGGTCAAGAGTTCGAGACCATTCTGGCCAACAGTGA	CGTGTGTGCGGGGGCGACAGCGCCGCCGGGGTGGGGCTGAGCGCTGCAAGCCGGGTTCGC
	TCTGTGGAAGCCAGCGGCGGCAGACACCCAGTGCTAACTTTGGGAGCTGTGTTCCAGGAA	TTTCAGGCCCCGCCTCCTCAGCGCGCTATTGGTGGAGTCTTCTCCTGAAGGTGTGGCTTT	AGGCTTTCCAGGAGCCTGAGCGCTCGCGATGCCGGAGCGGGTCGCAGGGTGGAGGTGCCC	CGTCACGCGCGCAGACATTCCAGGCCCCCCCTCTTCGCCCCGCCCCCTCGGGCTCCCCGT	GTCACGTGATCCCATTTTCTCCCCCTCCCCCGACTACACAAGCCGTTTCCGCCTTCGGCC	CCTAAGACATTCTTGATTTTTTTCCACTTTTGAAGTTTTCAGATATCTGGAATCAAATTT	AACCCCGTCTCTACTAAACACAAAAATTAGGCGGGCGTGCTGGCGCGTGCCTGTAGTCCC	CTTGCAGCGCAGGAGTCAGTGGGCGTTGCGCCACGATCTCTCTCCACTAGCACTATGCTC
	GGAAGGCGTGGTCAGCAGGCTGCAGTGCTGGGAAGAGGTGAGCAAGGGTGCACAGAAAGC	CTCCTCAGGCCATTCCTTCGCCGCGCTATTGGCCTAGTCTTTTCTGGGGTCCCGTTCCCT	ACCACTCTTGGATGGGAGGGCTTCACGTCACTCCGGGTCCTCCCGGCCGGTCCTTCCATA	CCCCGCGCCTCCTCCTGGCCGCCTCCCGCCGGAACCGCGCCGCCCCCCGCGCCCTTGTAT	TTGAGGAATAACCGCCTCCCCCAATAGGCGCCTGCGATTTCTCTGGGTCCCGCCCCCGGG	ATATTAGACATGACGTAGGAATCTATGTCCAGCCAACCTTCACCACCACCACCTCGGTAG	AGCTACTCGGGAGGCTGAGGCAAGAGAATCGCTTGAACTAGGAAGGCGGAGGTTGCAGTG	CCCACTCACCGCCTTGGAAAGTCACAGGAGAAGGCGGGCTCTAAGACCCAGCAGGCACCA
	TCCCGCTGGCCTTGGCAACTCAGAGGTCATTCCGGACTTTGAGGGGCTGGCATAGAAACT	ACTGCTGTGTTTGCGGAGTCTCTTCCGGTAGGTGCGGTCTTCTCCTCAGGCCCCGCCCTC	TTAGGGCTTCCTGCTTCCCATATATGGCCATGTACGTCACGGCGGAGGCGGGCCCGTGCT	GGCCAAAGCTCGCCGGGCCGTGTGCGTCAGTGGCGCCCCCGCCCCTCTCCATGCGTCACG	CGGCCTTCTGGCCAGTGGGAGGTGCTGGCGGGGGCCCGCGGGGCTCTCCCCGCCCCCTGG	TTGTCTTTAATTAGAACATGATGTTCAACCTCCAGGTTTTAGCCTCAAGCACCTAGCAAG	AGCTGAAATTGCGCCACTGCACTCCAGCCTGGGCCACAGAGCGAGACTCTGTCTCAAAAA	TCCTACTGGCGCCTTCGATCCGAGACCCGTTTGGACACCAGGGGGCGATGCCCGACCCTC
	AGACCGCAGAAGGCTGGGAAGCAAGGAAGTGTGTGTGTGT	CAACCGTCCTATAAGTGCGACGCAGCTGCGGGTCCCCAGC	GTTCCAGACCCTTGAAATAGAGGCCGATTCGGGGAGTCGC	GAGCGCTTAAGATGTGGGTCGGGCTCGCCAGGGGAGCCCC	CTGCAGCGGGAGCCAATGGGCAGCGCGCGCGGGGGACGTG	TTGTGTAACTCCCTCAAGGAACACTTCCTTGTTGTGGATC	AGAAGGAAAGAAAGAAAGAAAAAAAAAAACACTCGCAGTG	TATAAAAGCGGTCCCCGCGCGGGCCTGGCCATTCGCGACC
	>ENSMUSG00000005667	>ENSMUSG00000002289	>ENSMUSG00000037868	>ENSMUSG00000019960	>ENSG00000006075	>ENSG00000063660	>ENSG00000006125	>ENSMUSG00000002944
	GAGTCCTCCTGGTTTAAGAAAGTCACTACATTAAAATTTCAGATTTGTTTAGAATTATCA	TCCCCTGTGTCCTGCGTGATGGGTTTACAGGTGCGTGCCACCAGTTTTGTTGTTGCTGTT	ATGGGGTTGGGTTCTCTTAAGACAGCAGCATTAATATGCTTGGTCATTCCTTCCCTGGAA	CCAGGCACCTAACCTAGGCTGCCTTGCCAGACCGGTTCCTCTTAGAAACCAAACTCTGCT	GGCATGTATTTCCAAGCCTTTGTATTTTTTTCCATGCTTAGGGTTGGCAAGGAATATATA	CTCCCCATGTGCAGCTAAAGCCACGCGCCCTCCTACCATACAAGGTGCAGGCAGCCCTCC	TATACATATATAGTCATACTGTATACTGTATTGTTTGGTGTCCTTTTTTTGCTTAACACT	TGTAAGTGAGAGGGAGATCTGCCAGGGTCACACACCAATGGCAGGCACAATGTAAGACCA
	AGTGAAATATTTTGGTAAATGCCTCATAGCAAGGCCACAAAATGTTTGTCCCATGAATGG	GTTGTTTGGAGACCTGGCTCAGAGTAGCCCAGGCTCTCTTAAACTCACTTGTGTAGCTCA	CAGGTCTGCAGAGTCGCTACATTGGAATTCTCCCTCTCCCTGAAGGGGTCTGTCTGTAAC	CTTGGCTCCAGATCGTTAAAGGAGCTCGACTCCCCAGGCTCGATGGGTGACCGGTGATGG	TATATTTGTACAAATATATATGTGTATATGTACAAATACATGTATATATAGTACAAATAT	CGCCTTCTTCAAAGAGGCATCTGCTCCGGCTCACTCCACCCTCCTCCCCCAGTGGCCTAA	TTATGAATTTTCTGTCATAAAATATTCTATAACATTATGCAGCTATCTGATTTACCATAA	AGGAATGGCTTATCCCTGAGCTTATGAGCTAAATATATTCTTGCCCGTGACTCTTAGTTG
	TAATGTTAACTTGATTTTTTTTAAGAGTAGAGGGCTAGAGAGAAGACTCAGCAATTAAGA	AGATGAATTCCACACTCTTCTGCTCCATGCCCCAAGAGCTGGGATGACAGGTCTGTCCTC	AGCCCCCTCTCTCTTGCCTTGTAGCCACCCTCTACTACCACCTCAGCTTCACTTTCCTCT	TGGTGGGGAGCAAGATCTCCGGAACAATGGCTCAGAATGCCCCCACTTCACCGGAGCAGA	ATATATATATATTTGTACAATTCTTCAGACTTTGTAGAATTTGTATAATGTCGTATCTTG	CTAGTCGCCGGGTTCCAACCCTATCCCTTCTCCAGAGGTCATCTGGCCCCACCCAGCAGC	CTGTTTGCATTCTCTCACCTTATACCTGGCTTTCTAATTTCCCCTATTCCCCTATTTTAA	CTTCATTTCAGGAGCGACCTGGAGACGATTTTCTAGTGAGCTTGCCAGCTTTTGGCCGTG
	GAACCTGCTGTTCTTTTCAGTATACGTATACACATGAATATATATATATATGTATACACA	AGACACTGATCCTCCTTTAACGCAGGTAAATTCCTGGACACCAAGACCCCTGGTGGTGGA	GAAATGCCAAAGCAAGATGAAATTGATGAAGTCGGCGTGTTCTTCCCTAATGGGGTGAGC	AGAAAAGTGCAGGGATAGCTGACAAGGTTTTGGGTGCTTACACCACCCGCCCCCCCCCCT	CTTTTTTTAACCACTGATGTTATAAGCATATTTATGCCACTTCATTCATTTTAGAGACTT	CCAAACCAGTAGACCGGCCCTGCCCCATCACTTTGGTTTCTCCAGCATCCAAAGAACGTG	TAACAGAGGAAATAATAATACATGAGTATGTTATACAAAATTTTAATGTACTTCTGATCA	ATAACCTTATGAGGGTTTTGCCTGTCTGCTAGTGGATTTTTTGTGAGAATATTCTTCCCA
	CACACACACACACACACACACACACACACACACAAAGGTACATGTAAAAGCTCCTGGTTA	GGACAGGCAACAGGAGGAAGCCTAGGGTTGCAATCTCTACAATGTAGACAGAAATCCCAG	CAGGCTTTCTGAGCACCCCGCATAGTGACCAGGGCAAGGGACTTGGATCCTGAAGACCGG	CCGCTGCCGCCAAGAAAGTTGAGAAAGCCCGGGGTTGGGGCGCTTCTGGTTTTCTGGACA	AATAATAAATGATCTAGTGGATAATTTATCATTCCCTGATGGAGAAAAATTTAGCTTTGT	GAGGGTCACCCCCCCAAAACAGCTGTCAAGGTCCAACAATTAAGCCATCTGTTGCCGCTC	CTTTTTTAAGAATGAAGTTTTAAAATACTGAAACACTTTTTGACTCACAGAGTTCATAGG	TTGTAGATCTAGAATGGCTGAGGTTGATGACATGCTATGCTCAGTAGTATTAGAGTTGTT
	ACTTTTTATAAAAGCTTCGTTTTAATTTATATGTACATTGCATGTGTCCATGGTGGGGGG	CTATTGACTATTTGGCCAGGAAGAGGTGACTAATTGAACAAGGGTGTTAGTGATCCTCAC	GCAGCAGATTTGAACTGGACCACCAATCACCAGCTGCGAGACTTTAGGCAAGTTCTTTTA	ACCAAACGCTTGTTTGCTTAGTTGCTTTAAAATGTTTCAACAAAACACTAGTTTGTTTCT	TTATTTTAGAGTTATAAACGATGCTGGGTCAGGTATCTTTATGTTTGAAGATGGCTCCAT	CCTGGGACTGGGAGAGGTGAGGTCGAGTTTCTTGGCGAGTTTCCTGCGTGCAGCCCCCAC	CAAAATGTGAGAAAAATCATCACTTTGCTCTCCATCCTTCCTTACACCCTGAAATTAACC	TGGTACTTGTGCTTTCTATTTTGGATGAATATATTTAGGCTATTTTTTTTATAAGCATAT
	GGGGGGGCTTTGGAGGCCAGAAAGTGTCTGTGTGCATGCGTGTGTGTGTGTGTGTGTGTG	AAACACATCTGCAATGACGAATGCTTGAGCTGGAAAGAGCGTGGGAGCCAGAAAGGTGGT	GCTTTCCTGAACTTATCTGTCTAAGCTCGCTGGGGCTGGCTTGAAATATGTGCTCTTGAT	AGAGATGTTGGATTAGCATTTAACACTTCGTTGGGTCGCTAAAGCCCAGGCAGTCCACCA	ATTTGGGTTGTTTCCACAGAACTCTTTCCTAGAAATGCTTTTTCTAGGTTAATGGCTACA	ACCACAAAAGCCCCCGGTGCGAGCCGGAGCCCAGCGCGAGACGGCTGGAAGGGCGCGGGG	TTAGGGACAGCTAGTTCATTTAACATCATCAATCTTGTTCTCCAGTTCCAGGTCCTGGAA	CACCATCCTCTTGAAATTTCAGCTAAATTAACAACAAAAAATGACAAATAGTTAAGAACT
	TGTGTGTGTGTGTGTGTGTGTGTGTGTATGACGTGTGCCTGGGGGTGCCCTTAGAGGCCA	GGAAGTGAGAGTGGGGGCAGGGGTTCCGCCTGGTCTGTGGATTAAAGATCTCAGGAAGCC	TTTGTTCCATTATCTACGCTGACTACATTTAAAGGTTTGTACTTTTTTTTTAAAGGGGGG	GTCCCAACACAGCCTCGCCTAAAAGGACATTAGAACAAACAGAACTAGACTTTTAAAAGA	GATATTTCTAGGCACCTGACATATTGACACCCACCTCTAAAGTATTTTTATGATCCACAA	AGGGAGCCGCTGCGGGGTGCAGGCGGGGAGAGGGGCGGCGGCTCGAGGCGCGGCCGGCGG	TCTAGCTCTTAGTGTCCGAAAGAAACTTACTTTTGTGTAAGCACACCTATTATATACTAG	TCCATCTAGAACAATGGGCCATTTCCTTTTGTAAAATTTGTTTGTCATCCCTGTTGATTG
	GAAGTGTCTGATCCTCCAGAGCTGGTGTTGTAGGAGGAGCGGGAGTTACAAGAGGTTTTG	TCTAAGAGGCAGAGAGCAAGGTTCTGTAATCCCCCACTTGCCATCTGAACTCAGCCTACC	AGGAAGAAAGTGGGGTATGGGGGGGTAAGTAAGGCTATCAAAGACTGGTTCTCCTCCGAT	GCCAAACAAATGCCACACACGATCTAAAGGAGGACCGGGTTGGGGGTGGGGGAGCAGGGG	CTAGCGTTTAACACAGCGCCCTAGTCACTACATGACTAATAAATAGACAAATGACTGAAA	GCGGAGGGTACGGAGGCGCCGGGAGAGCGTTCTCGGGGCGCGCTGCCAGGGTGCAGGAAG	GCACTTTACCTAATTTATCTGGTTTAAACTTCACATGCCCGAGAGAGATACTATCATTGT	ACAAGAGTTTCCAATTGTTTTCCAAATTATGAATCTGAAAGTCTTCAGGTTCATGCTAGG
	AGTCACTAGAAGGATCAGAATCGAACTTGGGCAATTTGTAAGAGCGGTAAGTAATCTTAA	AGGGAGAGAACTTTCTGCCACGTAACTCTGCCCTACTTTGCTTTTGACTTGAGAAGGGGT	GTTCTGGAAAGGCTGAGAGAGGGACTGGCCCCGGGCATCCTTCAGAGCCTGGCCTGCCTC	CGGCGCTATGGCGGGCTTGGATCTAGCGTTAAAGAGAATTAAAAAGGGGGAAAACCCCTC	CATGACCTCATGCTTTCTATTCCTCCAGCTTTCATTCAGTTCTTTGCCTCTGGGAGGAGG	CCGGAGCGCGCGGGAGGGAGCGGGGAGCGGGATGCCGATTTCGGCTGGGGGCGGGGAGGC	CTTCATTTCACAGATAAGAAGGTTGATGAGACATTAACTGTCTCAGTCACATTCAGGGTA	TAGTATAGAAAAACACTCTTCTCTGCACTTTATGACCTGAGATTTTCAGGCTTTGTTGGG
	CTGTTGAGTCATCTTACTGGCCTCTATATGGCAAAACTACAAGTAAATATCTTGCTCCTT	CAGTCAAGAAGGCATCCACGTAGCGGGAAGGGGAAAAAAAAAAAAGAAGGCATCTACGTC	GGGGCAGCTAGCCTCTATTAGCACCTGCCTCCCCTCCCCCATGTTTAGCCATAGCTGGGT	AAGTTTTATTAAGGCTAACTTAAGATTGTAAGCGTCGCGAATAAGGGCTTTTGTGCTTGC	AAGGGTTGTGCAGCCCTCCACAGCATCAGCCCATCAACCCTATCCCTGTGGTTATAGCAG	CCCTGATTGGGGCGCGGGAGGCGTGATGTCACGTCCGGCGGGGGAAGCCCTGCCTCGCGC	GGGATTCAAACTCACATCCAATGCCTCCTCAACCTCTTTTACGTGCAGCACTATCCTCTA	ACAGACCAATCAGTTCCCTAATTTACTTCCCCCTTGCTGCTACACTCCAGCATCTGGAAT
	TTTCAGGTTTCACCCTGCTGTTTTGACATCCTTGGGTGATTCCAGATCAATTTTTAGTAT	CTGATTTGTACGCCCTTTCCTCCATTGAACCGGGCTGGGATGCGGGCTAGGGCTGGGAAT	CCAGCGAAGCTCTTAAGGGTAGGTGAGAGAGTTCTTGGAAGGCTCAGCTTCCACAGGGTT	TAATTGCACTACTGGTGCGCAAGAGTTAGACGCGAAGTGTGAACTCTAAACAGAAGGAAA	CTGAGGAAGCAGAATTGCAGCTCTGTGGGAAGGAATGGGGCTGGAGAGTTCATGCACAGA	ACCCTCCGCCCCCGTCCCCGCCCCCACAGGTGGTGCCACCGCCCTGGGCGCTGGGCGTGG	GCCCCACTGCCCGTATATAGGCCTGGGCTATATCACCATTGTCCGCCCTTGAGCCTGGAA	AACAATTACAATGGAAAACAAAGTATAGAAGGGGCGGCTCAAATCAGGGGCGGCTCAAAT
	GATTTTGCCAAATGATGATTTCTCCTTTTAAAAAAAAATTTTTTTTTAGTGCCTTTCAGG	TTCCGGCCTTAGGATGAACCATGCAGTGCACAGACAGTCACGTCGCTTATTAGGTCGCAA	CCCCCCCACCCCTCTCCCCCTTTCTAGACTCCTTGATGGTATGGAACCACTTCTCTTACC	CACGAGACAACTTTAGTGCCCTGGTTTATGTGCCCTGCTCCTCCTCCACCGCCGCCTCCT	CCAGTTCTTATGAGAAGGGACTGACTAAGAATAGCCTTGGGTTGACATATACCCCTCTTC	GGGGCCGCCCTCGGGGACCCCGGCCGCGGCCCCGCGCTGCCCGGCTCCGCCGCCTCCCGC	GGAAAATGAGCTGAGGGGTTTTGTTTTTTCAGAAAGGAACAGGATATTTCATCATCTCTA	CAGTTCCGTTGGTTCTCTGGCCTCTGACTTACTTGGATGGGAACATGGCCAAAAAAAAAA
	GGTTCTCAGCACACAGTAGCTGGTTCAGATTTTTGTTTGATGAATGAATGAATGAACCCC	GGAAGGCGAAGCAGCCATCCCCAAGAACTCTTCATACACACACACACACACACACACACA	CCCACTGTCCTCCTCTGCGAAGGTTGGTAGCGGCAATCCGCCAGCTTCCCGCGCTCCAGT	CTTCTTTCTCCTTCCTCCCGCCGAGCCCGCAGTTGCAGCTTGTTTGCACTGGGGCTTATC	ACACTCACAGGAGAAACCATTTCCCTATGAAACTATAACAAGTCATGAGTTGAGAGCTGA	CGGGGATCGATAGAGTCGCGCGGCCAGGCGGGCCCTCTGGGTCCCTAAGAGCCAGAGGAG	TGTTTACGTTTTTCAGAGAATTTCTGTGCGAGGAAACAAATCCATTGTCAGCTTTTTAAA	AAAAAAGACTGCTGAGTATTTCAAATGTAGGTGATGGGTCTTCACCAGAAATAGACCCTT
	AGATTCAGTTGGCCTAGCTGAGGGACCACTGCTGCCTCTCCTCAGTCAGGGGCTTGACTC	CACACACACACACACGCCACACACACACACTCGTAACTACAAAGCCTGTGGCATTGCACC	CAGTTCTACCATCATCGGGCGTCTTGCCCTGGGCTGGCTTCCCTGCTCCCCATTCTCTCC	CGGAGCGGAAATTCCTTTCCGTTTTTGTGAATGACAAACTCATTAACAATTCATCAACAC	GAGTTAGAGAATAGCTCAAAGATGCTATTCTTGGATATCCTGAGCCCCTGTGGTCACCAG	CGCCCAGTGCGCCCCGGCCCGCGCCCCCGCGCCGCGCCCCGCCCCGCCCCGCCCGGTGCT	ATATATCCCTTTGGAGTAGCCACTTAACATCCTCTGAGGCCCAGATGGGCTAGCTTGCCG	GTGAGCTTAACTAGCAGTGAAGTGTGACTTTTTTCTTTCTCTTCTTTTTTTCAATTCCCT
	CTTCAGCCAATCAGGACCTGCTCCTGGACCAGCTTACGTAGAACTGAGATCTCCTATTGG	CTAAAACTTGGCCACTCGCTCCGCCCCCGGGCCCCGCCTCCAATGCTCTCCCTCCCACTC	GCCGCCCGGGAGCTCCCCCTCGGGGCGGCGCGAGGCGGCAGCCTGCGGGGTTGGCGACAG	AACCTGTTCCAGCCGGCCCGTCCCCACGGCAACAGCCCCTTCCGCAGCGCGCTCATTGGC	GGACCCTGAGTTGTGCAACTTAGCATGACAGCATCACTACGCTTAAAAATTTCCCTCCTC	CCCAGTCCCTCCCCCACCCCTGCGCTCCCACCCTGCCCCGCCCCTCTCCTCTCCCGCGGC	GGACCAAAGGAAATCTTTGGGTCTGGAAGGCGACAAGAGATCACAGGCTTTCTAGGTCTA	TGGCAACCAACCACAAATTAGCATCTGACATTGAATTTTTTAAAGCTCGTTTCAACTCTC
	CTCCTACGCCGGCTCAGGGGCCAATGGGCGCGCGGGAGGC	CCACACCCGCTTTATAAAGTGGGGCTTTAGGTGCAACCGT	CGCGGGGGAGAGGGGCGGCTGCTGCAATCCTCCCGCCCAC	TGACCGAGAGAATGTATCCATTGAGACGCTGGCTGTTTGT	ACCCCCAGATTCCATTTCCCCATCCGCCAGGGCTGCCTAT	CGCCTAGGGGCCGGGCCGGCGGCGGGGGAGGCGCCGAGCC	CCGCGCACCCCGATGACGTCACGCGGCGACGTTCTCTGAC	ACACACATAAGTAGTGAGGAATTCAGGGTAGGGGTTTTCT
	>ENSMUSG00000007659	>ENSMUSG00000004328	>ENSMUSG00000071341	>ENSMUSG00000020423	>ENSG00000043462	>ENSG00000036448	>ENSG00000003989	>ENSMUSG00000021400
	CATAACCAGACCCTGTATAAAAAGAAAGAACTTGCCTTGCAAGCCCAGGATCTGAGTTCC	ACGATGTGGGGGGAGGGGGGAGGGCCTGGGGATTGAACACTGGTCTTCAGGGTTGGCAGC	TTTGTATAGACAAAAACATTTTCCCCAAAACTACTCAAGAAATGTCAACATGGCTACCTC	CAGGGAGAGAAGCCTGGCTTAGAACTCAGGGAAAACAGGATTTTACACAAGCCATGGCGC	TCACTTAGTAAAGGCAACAGCCTTGGAACAGATGACTCGTGTGTGTGTGTGTGTGTGTGT	TGCCTCTGATACCCCAGTGTGAGAACGTGGAGTTTCTTAAGGCAATTCTCATATCATATT	TTTACTCCAATACTATGCAAAGTAAAGTGGACCTTTCTGTCAAACAAAAATAGTAATAGG	TCCTCTGACCTGGTGCTGCAAACTGAAAGAGGAACCTACAATAGCAGCAAGTGCTCTTAA
	ACTCTTGAACAGAATTAACGCCTAAATATTGTCCTCAGACCTCCATATAAACACGGTGGC	AAGGGCCTTAAACCTGGAGCCAACCGTCTAGCCGAGAAGAGCACTCTAAAGAGAGTGCGC	AAGAAAAAAAAGTGAAGGCAAGAGAAACCTTTAATTTTCAGAATGTACTCTCAACTTGGC	TAAATTCAGGCCCCATCCTGTGCAGGGCTCAGAGATGTGGGTGACAAGTTGCCCCACTCA	GTGTGTGTGTGTGGCATTAGATGAAGTAGTAACTTGTGTTTAGAGGTTGCCTTATTGCAC	TTCTCTACTTGTCACAACAAACTTACAGGAAAGTTGTTATTCCATGCGTTTTAGAGCTGG	CCGGGCATGGTGGCTCAAGCCTGTAATTCTCAGCCTGGTGGCTCAAGCCTGTAGTTGTCA	CTACTGAGCCACCTCTCCAGCTCCTTTTGCATCTTTCCAAGGAGTAACTTACAGAAAAGC
	ACGTACATACCCACACTCATGTGTACGTGCCCCAAATAAATTTTTGAAAAACTGAGTTAT	AGTTATGTGTGAAAGTCCTAAGATGGAGCTTGCCCAATAACTCAAAAACAATAAATCCAT	ATGATGACATACCAAGGATATCATCTCTCAGGACTTAGGAGGCAGAGACAGAGGCTGATG	GTAGTCTGCCTAGCTTCCTGGCACCAGTCCCTGAGCCCCTGCGTGTAGACAAGCCAGACC	AAATATAGTTGCTTTTATACACTGGACTCACCCTCTGCCAATAAGTTGTTCAGTTATGAG	GGAGCATAGCCCCCGTGGGCTGAGCAGCTGGCCGAAGTCCTCAGCCCCTGTGGTGAGGTG	GCACTTTGGGAGGCTGAGGCGGGAGGATAGCTTGAGCCCAGGAGGTCGAGGCTGCAGTGA	ATAATAAAATCATAAGCAGTAATACATGGATGTAGACTACCACACTAACTTTTTAAATTT
	AGCTCATTTGGTAGAATGCCTGACTACTTACTATGCACAAAGTTCTGGGTTCGGTCGCCA	TTCTGCCGCAGTGTAGAGTGTACCCAAACCTGCATACGGAAGGAACACTGCTCCTTCACC	GATCTCTCTAAGTACAGGGTCATCCTGGTCTACACAGTGAGTTCCAGGTCATCCAGAGCT	TGAAGCCTTTCCTCTGGGGAGCTAGTGTTTACAAAAGCCTCAGTGCACAAAAAGGAAGGA	AAATGAACAATGTCTGAAACTAAGAAAACAGCAAATTCTCACCTCCTATCTCCAGGGAAT	CAGCTGGAGTGTGATTCTCCGGGTCCTCAGATGGGGGCATCCCCTTGAGGCCCCGCCTCT	GCCACGATTGTGTCACTGCCCTCCAGCCTGGGCGACAGAGTGAGACCCTGTCTCTAAAGA	GCTTTTCAAAAGTAAAAATACAATTTTGTATTATGTAGCCCTGGCTGACTTGGAACTCAA
	GCAACACATAAACTGTATAATAGTGAAACAGGAGAAGAGATGGCTCAGTCGTTAAAGCCT	CCTGTCCTTAGTGTCCACGCCCTCTCCAGCCTACACAGGAACTTCCTTCCTCTTCCTTAC	GCATGTGAGGCCCTGTCTCAAAAAAGAAAGGAATATTCTTGTATACTAGTTGATCCCGCC	AAACAATCAGGGAAGAGGGAGGGGCAGGGAACTGATGGAAAACTTTGTACAATTCACACC	GTGCTCTTTGGCTAGAATATATGGCAGAATCAATAGTGAATAAAATATATTGTGGAAACA	TGGCCAGGCTGCAGCCCAGGACCGTGCCAGGTGTGTGTTATCTATATTTGGACACACGCT	CAAACCACACACACATATACACACACACACTGACACACACTTATTGTTCAATTCAGTGCG	AATGTAGACCACGCTGGCCTCAAACTCTGAGATCCACCTGTCAGTGCCTCCTGAGTACTA
	GGGCTCACAACCAAAAGAAAAAAGAAAGAAAGAAAGAAAGAAAGAAAGAAAGAAAGGAAG	CCAGCTGTACCGTCTTCCACCTGTCCATGTCACTGCGCACGTATCTCTCATCGGTTCTCT	CACCTCCATCATCAAATTTTTCATTATGACGATTTTTATATAATTTTTTCAAAGCACAGT	AGATTACTTAAACACACACACACACACACACACACACACACACACACACACACACACACA	ATAGTGAATGGAATATATGACACTACCAATAGCAATTGTTAAGTTTTTTTTCTTTTTAAT	GTGCGAAACGACGGGCACCCTGCAATTATCCGTGTGGTGTAGACGCAGTGTACGTCTGTG	TGTTTTGCTTCGTTTTGGATGAAAATTAACAGGCTTTCACATTGTGACTTAATCTTATCA	GTATTAAAGGTACACAGCACTACACCCAGAGAATATACATTTATAAATGCCTATTGTACT
	GAAGAAAGGAAGAAAGAGAAAAAAAGTAGGTCATCCTATGCTACATAGATTGAGGACAGA	GTTCCCTTTACAAGTGGGTGTGATGAAGCTAAAGCATATTTACTTGACAGAAGCTTAATT	AAAATGTTAAAACGGAAGCAAACACAAACACACCTAAATAAAGGCAATCTTTAAGGAACT	CACACACACAGACACTGCCATTTAAAGGAAAGTGAGTGCTGGAAAAATAACCCTACGGAC	TTTTCTTTTTAGGTTTGTCTAGTTGAATGCATCTAAGTTTTATGTGCATATGAAGAATCA	GTAATGGCTATAAATAAGCCCCGACTTGCCGACTAGGCACCGCTCCTCTTTTGGGTAGGC	GAGACTCCTAAAGTAAACAATAGCGCAGTAGGAGAAACCCTGATTGTGTAACTTCTGCTC	CATTTCCTGCTCCTGTCTGCTGGAAATACCTTTAAGGACTGCCTGCCATCATTTTGTTAT
	CTGGGCTGAAAAACTGTTAAATAAATGTCTTTCTACTGCACTGGTCAGTCAGTCAGGGTT	ATTCATCCGCAGGAACCTGCACAGGGAGTTAAGAGAGGCCACGGGTCAGGATGGGGTGGA	GCTTATCTCAGACATCCCCACCCCCACACCCCCAGTGCTTTCACATCTGGCTTTTTCAGG	AGAAAATACTCTCCTCGACACTCCTCCCACCAAACAGTGAGAGCTGATTACTTTTAGGCA	CTGTTTTCCTATTATACAGATTTGGAAACTGAGATTCCCAGCTTTTAACTCCTTGCCTAA	AGTTCTTGCTAAAATAGCCCTAAGATACAATCGAGTGAAGACCTGAGTCGTTCTTGAAAT	TTGCTCCCCTGGAAATAATGTCATTTCCTATAAACCCACCCCCAAACAATCGTGACTACG	TGGGATACAACGGTGATTTTCAGTTTACGACTATTATATCAGCTAGAGATAACTATTAAG
	TGCATTTTTAAAGAGATCACTCACTCACTCACTCACTCTAAGGCAACTCTCGTTTTCACC	GACGGGTGGACAAGGAAGATTCTGGGAGGCGGGGTCCACAGTGGGGCCACACAGTGGAGG	ACTCAGGTCCTCATGCAACTCAATCCTGCTTGTAACTTAAGTGCTGTTATCCATTTCAGG	ATTACAGAAGAGGAAGAGCAGAATTTGTTGGGGGAGGTGGAATTATTATGGAAGCAAAAA	GGTTGCATAGCACAGAAATAGTCATATCAGAAACTGAGCCCTGTCTGCACAGTGTAGCAC	AAAAAAAAAAAACGAACAAACACACGAACATGCACACACACGCTCACAAACCCAGGGGCT	TATTCATACCACTGGAGTCTTCCAAAATAGCAACTGCACATTATTTATCAACGTTTAGTT	CAAGTACTTTGGGCGACAGGTCCTAAAGTAAAATTAAGGGGCACAGGGGAGGGAATCCCT
	GTCATTATCACAATGTCAGGATTTTTTTTTCCAAAGCACTAGAGATTACATTGTTTGTGT	GACATGGGGTATGGCAAAGAAAGGGGTTATGAAATACAGGTGAAGTAGAGTTCGGGGTGG	GCTACTAAGTGTTCCCGGGACTTCATGTTATTTTGTTATTTCTCTCCTTAGCAAGCTCAC	GAATACAATCCCCATTGCTGAAAACACGAGGAACCCGTTTTGATCAGCTGGGGGGATGAG	CTTGTTCAGCCCTGGGTGCCTGACTCACTCACTCCTTGAGGACCCTCTCATGACAACTGT	TGTGCACCTCCCTCCCTCCACAGCCGACCTCAACTCGGGTGTCCAGGCCTGCGAATGGCA	TGCATTTGACAAAGCACATCCACCTGGGCTTCCATTTATCATTGCTATTATTATATTTTA	TTTATTGCATTTCCTTGAGCAGCCTTCGGAATTGAACTTTGTCTACCTGTGTAGCTCTTG
	ATTTTCCTAGTTGGGTGTCTCCACCCGTAAGGTATAAGTCTTCATAAAAACAGAGACATT	AGAGAAGTGGGGACTTGGTACGTCAAGAAAAGGACAGAGCGGGAGAAAGGAGAGGGGGTT	AGGTGAAAAAAAAAAACAAACTGGTATTAGGTGGGAACAAACGTTTTAAGTGGGAAACGG	TGGCAGAGATGTTCAGGTAGGGGGGTGAACGGCTCTGTCAGTGTCTGTCAGGAGACATGG	AAAGAGGCAGCTGAAAGAATCCCAGTCTTTGATGGTGGGAGGGGAAAGTGGTTGGAAAGC	CAAATGCTCACTGAAATCCATGTCATTATTAAAGACTCATTCAGGAGTTGCAATTTATGA	TTATTATTTTCTTATTTCCAAAATCTTTGTAGAATGGAAAGTAAACGGGGGGACCAAAAC	TGTGTTTATGTCGAAGCCCTTTCTCCAGCTTCCTAGGCACTTCTGGGGTATTTCCACTTC
	GCCTTGCCTTGTGTCTTCAACAAACCAAACTAAGGGCTTTCTATTCTTCAGGCTTTTCAA	GGGAAAGGTGGGAGTGAAGGCAGAGACTGCGACAGGAACTGGGACACAGAGAACAGTGAA	CAGGTTCGAACCAGTAATTCTACGGACTGGAGGGCAAAGCGCATCCCGGGTGCTCACACG	GAGAAATAACATCGGCGAGGGCATCCTGGAGGAGGCAGCAGGCAACCTGGGTTTTGGCGC	ATTAAAAAAACATGCTCCAGCAGTTCACTGATGTGGGAAATTGTCTGTATTTCAGGTCAA	GCCAGGGAACCTGTAGCTCGAAAGGATTGAAGATATGTCTGAGAATTCACACGTAAGGAT	CCCACTTAGAACTCTGCTTAGAAGATTCGGAAATGCCCTTGAGGTTTGGTCCTCCCAGGA	GTTTTAGTTTTATTACAAATATTCTCCCTGATGACAGCATTTCTAGTTCCGCACCCAGAA
	GTAGTACCTGATACACAGTCAATGAAAGGTCAATATTGCTGTCTATTTTTAAAGTGAGGG	TCAGATGGTTCAGAAGTGTACATATGGAAGTTCAGAGACTGGAGGGAAATCACGCCCGGC	GAGCTCAGCCCCTGCGGGGCGCACCCGTGGCCCAACGCACACGAGGCTCCACGCTCTGGG	TGTGCAGAGACGACGTCCGGGCATGCCCGGTGTAGCGCGCTTCCTCTGCCCAGGTCCAAG	CCGTCAGGATAGATTTTGGTCTGCAAAGCCCCAGCTGAGCAAGAATGCAGTGTAGACATA	TAGAACTCATGGAGGAGAGTTGCGGGGAGGGAGCGTGGGAAGTCAGTGCCCTGCCCTCTC	GAGCACGAAGTTTATCCTCGCGCGCAGCCTCTCTTCCCCGGCCCGCGCCCACCGGCCTAG	GGCCAAAATCCTGGAAAGCCAGGTTCCCAAGTTCCCTCCGCTTGGGTTTTACTCGAAGGC
	GGGAAATACACAAGTTGAGAAACCTGTTCGATGTTGGACACCGACATCGAAAGGAAAAAG	GGGCTCCGGACTGCCAAGGAAGTCTGGGGCAGGGGCGTGGCTGGGGGTGTGCATTACATC	GACTCGCGCGCACGCAGCGGCGCGAGCCCGGCGGCGGCAGCAACGTCACAGGCCGAGCTT	GCCCTCTCCCGCCTGCCTCCCACAGCACGGGAGTCCGGTGCTTGTTCCCAATAATGACGT	TGGGTGCCCAGAGTTTAAAGGAAAATTACTCAGACTCACATTGGAGTTTAAGACCCCTTC	TTTCTGGGTCGGGGGCTGAAGTGTCACACCCGGTTTCCTGGGAAAAGTGCAGTTTGGGAC	CCCGGGGCTAGCGCCCGCCCACGTGTGCTCGGCTCCAGGCAAACCCCGCTGAGCAGCGGC	GGTTGTTTCCGGTACTGAGCAGGCATGCGCACGCGCACCACGCCTATCCAAGCAGCGCCA
	CACTTTTTCTGTAGTATACAAAGGGACAGATGGATGAAGGAACTAGATTGAAGGAATGTG	GGATTCCCCAACCCCTTGAAGTTCCAAGTCTTCTCCTTTAGTCCCTCCTCCTTCTCGGGA	TCCTTTTCGGGAGTCCCCGGCATACATCCTGTGTCCATGTTTGGTCATTTACGTCACGGC	CAGTGAGCGATGACCTCAGCGCCTGGGAGGCGCGGGCGAGCTGGCGGGCGGGGCGGAGAG	ATTGCCTCTCCTACTGGGTTGGGGTGACTGGAGCCAGTGGGGAATTACCAACCCTGTGGC	TCAGAAAGGACACGTTCCAGTTTTGAATCGTGATTTCCCCCGCCCTCAGTTTGAACAAGA	CGCACACCGCCCACCCCGGGGATTGGTCAGCGCGGCCGGGGCCCGGCGGGAGGCGGGCTC	CAGAAAGGCTCTTCCCAGGGACCGAAGAAGACGAGAGGGCCTGTTGTGACGGAGAACTAC
	AACCATAAACGTTCCACGCGCCTGAGACTCCTCAAATCGCTCGCCAGGGGTCGCTGCTCT	GCAACAAGCCCACCTTCCAATCAGAGCCGCGGGCTGGGCAAAGACCAGCCAATGGAGTGG	GCCAGGGCCGGGGCCTCCCGAAATGGCAGTGGCCCGGGGAGTCGGAAGCCCGGAGCCAGC	GGGCGGGCGCAGGCGGAGGGGAGAGGCGAGACACCGGAGGGGCACGCCCCCATCCGCCAG	TCTCTCTGCATCTCAAGCCTCCAGAGCTGGGCTTCCTTGTTTACTTATTTAGAGCCCAGC	AGCTTTTCCTCCTGAGGTCAGGCTGGTGATTTACGATGTGGGTATTGATGTGGGGAGAGG	GGGGTCGCGTTCCGGGAGCGCGGAGGAGGCGGTGCCGCCCGGCCCCGCGCCCCGCCCCCG	ATTTCCCAAAGTTCAATGCGAGAAATTGCCGGCGGCGATTGGGGGCATCGGGTTGCGGAG
	CCCATGTCTCGATGCCAGTCCCTTTCTGGCGCGCACTCCT	CAGAGGTGGAGCTGGGGAGGGGGCTCACACAGGCAGGGGA	GCCGCCGCAGCTATATAAGTGGGGGGACTGTAGGTTGGGG	CGTCGGCCAATGGGCGCCACCGACGGCTCCCCGCCTCCCC	AGAGGAAGTGGTAAAGGAAACTAGCTGAGTCGTTTTCTGA	CAGGCCCAGGCGTCTATATATAGCAGCTCCTCAGACCTTA	CCCCGGGTGGCTACACAGAGGGGCGCCCACGTGCCCAGCC	TCTTCTGCCCGCTTTGGACTACACTTCCCGACACGACTCG
	>ENSMUSG00000020134	>ENSMUSG00000017697		>ENSMUSG00000024190	>ENSG00000090339	>ENSG00000052802	>ENSG00000007908	>ENSMUSG00000026574
	TGGTCTGTGGGCATCCAGGGTTTTTGATCCTAAGACTATTTGAAAATCCTTAGTTTCCCA	CTGAAACCACTGACAAACTTTCAGTGACATCTCTCTGAGCTTCCACCTCGCCTGCTGGCC		GGTCTTCCCAGGTGTGATGAGTACAGTTTGTCCCACAGAGTGGCGGATTCAAGGCTCTTG	AATATGCGTCTCTGGATGGCCAGTGACTCGCAGCCCCCTTCCCCGATAGGAAGGGCCTGC	TTTTTGTCAATTATACCTTAATAAAGAAGGAGGAAAAAGGGCCTTCACTAGCCCAAATGA	TTTTTTCTTTTCTTTTCTTTTTTTTTTTTTTTTTTTAAGACAGAGTTTCACTCGTTTCCC	AGACTGACCCGTGTGGTGTGACCCCAGTTATTAACAATCTGGAACAGGCAAAACTGTAGA
	TCTTGAAATAGATGTCTGATTCCTTGGCATTAATGTTTTTTCTTCCAGGTTCTAGGTACT	TCAGCTCCCCTCTCCCCTTCCCATCCCCTCCTCTTTATTTGTAAGTTTGTTTAGTTTCAG		GCCCTGAGTCCTTGGTGTGCTCAGCTTCTGTTCAGTGGAGATGAAAGGCACGAGGGCAGA	GCGTCCGGGGACCCTTCGCTTCCCCTTCTGCTGCGCGACCTCCCTGGCCCCTCGGAGATC	TGCCCCTGTGCGGTTTTTTCTTTAAAGGCACCTCTTCCGTTAAGTGAAAGTTTTAGTATA	AGGCTGGAGTGCACTGGCGTGATCTTGGCTCACTGCAACCTCCACTTCCCGGGTTCAAGC	GACGAACATCCGATTGTTGGGTAGCAGAACTAGGTATCGGGAACAAAGAGGATGCAGAGG
	CTATTAAGGGAAACTGAGGCAAATTACCTGTAAACCTTCTGGAGAGCCAGTACTGTGTTT	ATGAGAATTGCATCTCACCTAGTTCTGGGATACCACCATTAAATGGATGTTTCCATGTGC		TGCCTTTAATCCTTAGTAAGTCAGGGACAGGAGGATCTCTATGAGTTCAAGACTAGCCAG	TCCATGGCGACGCCGCGCGCGCCCCACAACAGGAAAGCCTTAGGCGGCGCGGCTTGGTGC	TTATCACATCTGTACAGTTTTATTATTAAACCCCAGTACACAATATTTTAATGTTGAGAG	GATTCTCCTGCCTCAGCCTCCCGAGTAGCTGGGATTACAGGCATGCGCCACCATGCCCAG	GCTATGAGGAGGTGCTCTGGACTATCCAGTCTACTCTATAGCATGATTTCAGAGCTGCCT
	TCTCACACCACCATACATGCATACCTGGTCATTTAGAAAGGGTGTAAGACTTAGCTGAGC	CCTAGGCTTCCCACAGAGTCAGCATGGCCCACCCCAGGGATGGCAGGACTGAGATTTAAG		AGCTACACAGCAAGATCCTCTCTGAAACAAACAAAACAAAACAAAAGAAAGTTGTGTTGG	TCGGAGACTTAAGAGTACCCAGCCTCGACGTGGTGGATGTCGAGTCTTGGGGTCACACGC	ATGGTGTAAACTGAGCTTTAGAGCTGCAAAGACCTGCGTCAAGCCCCCGCCCCCGCCCCC	CTAATTTTGTATTTTTAGTAGAGATGGCGTTTCTCCATGTTGGTCAGGCTGGTCTTGAAC	GCAGGACTGTATGCTACACAGTTGAAAAGCTGGCCTTTATTTTATACACTTCACCTCAAC
	ACAACATACCCATACCATGTTTCAAGGTGCCGTATGTTGTAATTTGATAGTGAGAAACTT	AGTGTTTCCCTTGCTTCCCATTTCTCCTCCCTGATGCATATGTTGTTATTTATATGTTCT		GGGACAGAGGAGCAGCGGCTAGCAGCATCCTCTTGATGCCACGCGACGACAATGTTCTGG	ACAGGCGGTGGCCAAGCAAACACCCGCTCATATTTAGTGCATGAGCCTGGGTTCGAGTTG	GCCCCCGGGCACTCATCGTCCAGCACAACAATTGCAACAACACCTGGGCGTTCTCTGCCC	TCCCGGCCTCAGGTGATCCGCCTGCCTCGGCCTCCCAAAGTGGTGGGATTACAGGCGTGA	AAACAGAAAAGTCAATGTAAAGTTTGAAAGTGCCAGCTGAAAAAACTTACCATTCATTTG
	GAATCGGCTAATACATACATTGAACAGTTCTGAACTCTCTCTACTTATCTTTTGAATATA	AGAAGTTGACCATAGTATGAAGTTTTCTGCAGCGTATTTTTTTTTCTGCCCCCCTTTCAC		GCCGTCCCTAGGCGGCGCTGTGGAGCTCTACCCAAGTCTCCCCCACCCCACCCCCCCAAC	CCGGAGCCTCGCGCGTAGGGCAGGGGTTCGAGCGCCCCTTCTCCCTGCCTCGCCTCTGCG	ATGTAGCGAGGTCAAGGTCCTGGGAGCCGAACTCTCCCTTGATGTTCAATCTTTTTAAAT	GCCACTGTGCCTGGCCTCCTTTTTATTTTTTTCACTGAACAAACCATGAAACTTTCCCAG	AGCTTAACCAGTTCCATACTTAAGCCAGAGCTGAAGGGACCACTTTCAGCAGCTCAGGCA
	TATTTATGGAATCTGGATGTTTGAAGAACTATAGATTTTCAGATGAACAAATTGCAGTAC	TACTGTGTCTGAGCACATGTGCTGTGCTTTGTAGCTGAAACTGGCTTTATTGCTGCAGAA		CCCAATGTTAAACCTGGGCTCCAAAGATCTTGCAACCCTCCTCCCTTTGCTCCAAGTAAG	CCTGGGGGCTGCTGCCTCAGTTTCCCAGCGACAGGCAGGGATTTCGAGCGTCCCCCTCCC	CTTTCCCAGCCTTTATTTCTCATCTGCAAAATGACGATAATCGCATTTGAAATTCTCCGT	ATGTAAATATCTATTTCCCATTTTTCTTTTTTTAAAATAAGGCATTATTTTAACCATTTG	GATGCTGAAGCAGAGATAACGCCCCGCTGCTCTCTCCATGGACCAATAGCACTTCTACCT
	AATGATCCAACAATGCTGTTAATGCTGAACTTGGGTTGGAATTAAATGTAACTAACCGAA	ACCAGTCCACTGTATTTACCCACAGCACTGATGTGAGCATTCTAAATACATCTCGATACG		TCCTCTAGGGACCACCGCGGTAAAGATAACACTCCGGGGTGGGGGGTGGGAACTAACTGG	CTCCCTCGTCAAGATCCAAGCTAGCTGCCTCAGTTTCCCCGCGGAGCCTGGGACGCCAGC	TTTCAAAATGCAGGAATTTATTAAAGGATACGTAGGCTGGGGAAACAAGGGAGACGAAAG	AGTGTTAGATATTATTTTTAGATAATATTTTAATTTAGGCATAACTGCCGTGCAAAATCT	GAACGTTAGACATTTTAACAGTAGACCTGAAGACAGATCATCTGCTTCTACCCCCAATTA
	CAAAGAAATTACAGAATTCTGTTAATGGTCACGCTCCCTACAGTTTTATAACCTAATTGT	TGGGCATATTTCTCCAGCGTAACTGCCCCAGGAGAGATGAACTGTGTGTTCCTGTCCACC		AAGCATTCCCTTGTTCAGCGTAAAACTTTTAAAGTGACATTCAAGAAGGACGTCTCAACT	GGAGGGGCTCGGCGCGTAGGGATCACGCAGCTTCCTTCCTTTTTCTGGGAGCTGTAAAGA	ATCTAAATCTAAATGGTAGACCAGAAAAAGGAAGGCAAGGGTGTCTGGAAACACAAAACA	GAAGATTAATATCTACCTTGTGAGTCATTCCTCTGTGAGACAGTGCATGTTAAATATGTT	AAAGACGGACTAAGAACATAAAAAGAATCCAGGCACCTAGGTTTGCAGAAATCTAAAGGT
	TAAAACACTAAGAACAAGTAGATTTTTAGTACCTTGGGTAATTCTCTTGAAGGAGGCAAA	CCCTGTCTCCAGCCACCCTGGAGACTTAGTTCTCAGGAGTCTCTCTCACACACAACAGTG		CTCGCCATTTGTCCTCGGTATAGCCAGAGGGCTATAGACCGAATTAGTCATCTCTCACTA	CGCCTCCGCGGCCAAGGCCGAAAGGGGAAGCGAGGAGGCCGCCGGGGTGAGTGCCCTCGG	GTCAACATAGATTTTAAGACTCATCTATACTCTCTTCTTCCCGGGTTTGGGAACTGCGGT	GAATTGGCAGGTGAAAAAGGAAGAAAAAATGAGTAGTGATTGGTTATCCACAGCTATGAA	TGAGTTCCTTTAACTTATCAACGTTTGTGTTTTGAAATCTCCGCCTGGATTTCCGTATAA
	GGAAGGGGGTATTTATGATTTGCAGAAGAAATCTAAACAACCAAGGAGACTGCCATGTCA	TTCTCTGCATCCCACCCGCCCTCACCTGGTGAACTCCGGCAGTCGCCGCTAAATCTCCCT		CCCACTCCCCTTTCCCGCTCAGCTCGCCACGCCCACCACTCCAGCAGCCAGAGCCGGGCC	GTGTAGAGAGAGGACGCCGATTTCCCCGGACGTGGTGAGACCGCGCTTCGTCACTCCCAC	TGCTACACAGGTCACATTTGAAATAAAAGTCCTGGGACGGCGGCCGGCGCGACACTCTCC	TGAGAAATTGAAGGTAGTAGACTATGGATGACAAACCTATTCTTGGTTTCCTTCTGTTTC	TTCTAGAGAGCTAAGCAGGAGAACAGCTACCAGATACCTGGTTTGCTAGTAAGAAGGGGC
	AGAGGAAGTTAGATTTCACTGGGCACTTGGAAGTGGTTGGGGGTGGGGTGAAGCAGGAGG	AATTACACACTTCTTCTGCCTTGTGATTCTGCAACAAGTGGGTCTATCCCTCAAAATCCA		AGCTGAGAACGTGATACCAGGAGTGGCCCCGCTCGTTCGGCGGAGACCCGCGGAGGGGAG	GGTTAGCGGTCGCCGGGAGGTGCCTGGCTCTGCTCTGGCCGCTTCTCGAGAAATGCCCGT	CCCGCACAGCGCAGGCTCTCACTGGGAATCTGCCGGGACCGCAGTTGCCAAGGCGACTCC	TGAAATTCTAATTACTACCACAACTACATGAGAGACACTACTAACAAGCAAAGTTTTACA	GTGGCAGAGGGGCAGCATGCCGAGAGATGAGGGAAGGATAGGTAGGCAATTGAGGGGGTC
	GACTGGCTGTGGGCAGGAACCCAATGGCACCAAAGACACAAGACCAGCCTTGTTTAGTCA	GCCCCATAAGGCTTCAGGACTGTGTGGCTCCAGCTTCAGCCTGCACAAAGTAGGCGCCCA		CAGGGCAGGTGTCCTCAGGCCGCGCGTCCTGGCCACCCGGGCTGGCAGCGCGCCGTCCTG	GTCAGCTAGGTGTGGACGTGACCTAGGGGGAGGGGCATCCCTCAGTGGAGGGAGCCCGGG	GCGCTGCAGGGCGAGGCGGCCATCCGTCTGTGCCCGCCCCCTCACGCCGTGGCGCGCTCT	ACTTTTTAAAGACATAGACTTTATGTTATTATAATTAAAAATCATGCATTTTTGTCATAT	TTTCTCAGGTGTTTCTGAGCAGAGTGGAGCAGCTGCCTCTGGTCCCTCTCCGTGAAGTGA
	ACTACAGTCCAGAACCTTCAGGCTTAGTGAATGGGTGACTATGGCAACAGTCCCCGCCCC	AGCAACACTGGAAGCCTCGGTACTGAAGGGGCCCGGAAGGGGCAGGTGAGGACATTGGAG		CCTGCGAGCCCAGAGGACAGGAGGGTGGGGGCCGGGCTGCGAGCCAGCGCTCAGAGCCGA	GAGGATTCCTGGGCCCCCACCCAGGCAGGGGGCTCATCCACTCGATTAAAGAGGCCTGCG	CACGCTTCCCCGCCTCCGGGCGCTCCGCGGTGCCGACCATTGGCTGGCTCTGCAGGTCTC	TAATAAAATTGCATATACGATATAAAGGCATGGACAAAGGTGAAGTAGCTTCAAGAGACA	TTCTCTGGGGAGATTTCCTTGATTTACATGTTCCTTGCATGTTCATAGAATTCCACCTTA
	AACCCCCTTGCGCGTGCACAGCGCAGAGCCAGCAGTAGGCTCCTCCACAACAGATACTTT	TCGCGTCTGCAGGGGGCTCACCTGGGAGCTTCCTAGGGTGTAGCCAGCAGGGAAGGTCTG		GAGGCTCCTAGGCCGATGACGTCTTTGCTTTTGGCTTTGGCGGCGCCAAGCTCGGTAGGG	TAAGCTGGAGAGGGAGGACTTGAGTTCGGACCCCCTCGCAGCCTGGAGTCTCAGTTTACC	ACTATCCTCACTCCATCCGCGGAGCCAATGGCTGGGACCGCCAGGAGCTCGTTCGCGCGA	GAGTTTCTGACATCATTGTAATTTTAAGCATCGTGGATATTCCCGGGAAAGTTTTTGGAT	AAACAAGCTGGACGCAAGCAAGGCCAGTTTCTCAGCGTGGAAAAGCTTTTGCTTGAGCAA
	TTTTTTTCTCTCTCGGTAAAGAGAACTACAGTTCCCAAGAGCCCTCTCGGCACCGCCTCG	GGGTTCAGAATTCCGGGAAATGCGCGCCAGAGTTGCAGGCGGGGGGGGGGGGGGGGGGGC		CGGGTGACGTCACCGCCCGGTCACGTGTCTGCCATTCAAACAAACAAACCGTTCTCCCCC	GCTTTGTGAAATGGACACAATAACAGTCTCCACTCTCCGGGGAAGTTGGCAGTATTTAAA	GTCACACGATGTCGGCAACTGCACAGACCAATCACCGCGCCGAGAAGGCGGGGCGGGAGC	GCCATTGGGGATTTCCTCTTTACTGGATGTGGACAATATCCTCCTATTATTCACAGGAAG	TGACACACTGCAGTTGGATCCAGTTCACCCACATCTGGGAACCACATGTCAGCGGCAGCT
	CGATGTGGCCCTGCCCCTTACCCTTATGCCCCGCCCTCCC	GGGGCCGTGGCTCCGGAAGGCGGGGTCTCTCTGTGGGCGT		ACCCCCACCCCACCCCCCGCTTCTGTGCCGCGCCCGGGAC	AGTACTTAATAAACCGCTTAGCGCGGTGTAGACCGTGATT	TCTCGCAGGCCAATAACGACAGGACGGGCCGCCTGGCCCA	CAATCCCTCCTATAAAAGGGCCTCAGCCGAAGTAGTGTTC	GTATAAAGTCAGCCCAGCAAACTGAGGGTGACATTTTTTT
	>ENSMUSG00000005148	>ENSMUSG00000015468		>ENSMUSG00000015312	>ENSG00000082641	>ENSG00000008283	>ENSG00000029725	>ENSMUSG00000015243
	GTGCCTTCTTTGGTTCCCGTTTCGTAGGAAAAGGTGACACTGTATTAGGTAGATGGGACC	ATGGTTGTCTTTTTTTATAGATGACTTAAATTTTATGTCTTGACTAACATCTTGACTGTA		AAATGCCAGGGACATAAGAGCGGCTGCCTTTCAGTCACCTCTCCCCGGGTCAGTACCCTT	CATCAGCTGCGTTAAAATCACCCCAGCAGGCAGGTTATCCGGCCGCCACTCCAGGGTCAT	ACACAAAGCGCATTCAAGTAAGCAGGTCTCCCTGCCCCCCGGCCTCCCAGAACCTCGGTG	GGATCACGAGGTCAAGGGTTTGAGACCAGCCTGACCAACATAGTGAAACCCCGTCTCTAC	GAGGATTAGGAATTCAAGGTTATTGAGTTTATGAGCAGACTACATGAGACTCTGTCTCAA
	CATACTTCTGAATATATTAAAACTCCATTCCCCGCCCCTCCGAACACTACAGTGCTAGCA	CCCCAGCATCCTTTGTGGAGGAGAGAGGTAGAGGTGGATGAAATAGAGTGTCCCTTTGTT		CGGGTTTTGCCACTTGGCTTCCCCCTCAGGGGTTAAGTGTGGCGAATCGATCTGAGGATA	TAAATCAGACTCTCCAGTGGGACCTCGGAATTCGTAGCTTAGCAAGCTCCCCAAGTGATG	CCTGGAGGGCAGGTGGGGGAGGGCGTTCCTGAATGGAGGCCGGTTTCCCTCTGCGGGGAG	TAAAAATACAAAAATTAGCCGGGTGTGGTGGCGTGCGCCTGTTGTCCCAGCTAGTCGGGA	TTAAAACAAATAAAATAGAGGCAGAAAAACTTTATCTAACTTTGGTCGTTTGACATCATC
	AAAATAAGCCAAAGATGTAATGTCTATTTAAATACCCGGTTGAGCTGGCTGTTAGTTCTC	ATTGGTAATGACAATATTTTACATTCCTCTCTGAAGGAAGGCCAAGCCTCCAGACTCGTG		GACGGTGAGGCAGCCGGCAGGGGGCAGGGTCACTCCGCAGAGCGTCTGGAGGGCTCTTCA	CTGGGAGTAAACTAACGTTTGAGAGTCACAAACATGTTTTGGCAATATAACCAGATGGGA	GAAACCCCATTTCCCTCCTACCCCTAGGCGCTTGCTACATCTGGCCCGGCATCAGACAGG	GGCTGAGGCAGGAGAATTGCTTGAACCCGGGAGGCAGAGGTTGCAGTGAGCCGAGATCGC	AAAACCCACTCTTGTGACCACAGCTGCCCCTTGTGGCTTATAGGTACCTATTACTAGTGG
	AAATTAGATTCCATGCTCGGGCTAGAATCAACATGGTTTAAATATTAAAAACTTCATAAT	GTAAAGTATCAGTGTAGAACACGGGAAGCCTGGGTTCCGTCTCCACTCGGAGGAGGGCCC		CCTGCGCCTCCCGTGCACACGTGAAATTCTCGGGGTGCCGGGAGGAGGGAGAAAGGGTTC	CTGGAGAAATTAAAAAATGAGAAACATCCCTAAAAAAGCAAGACTAAGCTGCGTGGGAGG	AAAGAACCCTTTCTTCCCAGCTTGTAGGAAGTCTGAGCTGGGCCCCTTATCTACCCACAG	ACCATGGCACTCCAGCCTGGGTGTCAGAGTGAGACTCTATCTCCAAAAAAAAAAAAAAAG	AGTGTGTGTGTGTGTGTGTGTGTGTGTGTGTAGAAGGTGCAGACTAGGTCCCTGGAAGGT
	TCATATGGCCCACCCCACCTTTTCCCCACATTCGGCGAAGGAGAGTAGACATGTCTGTGA	AGCGTCCTGTCCACTCCCCAGGAAAAAGCCAGGCATGGAGTCATGTGCCTGTAACCTCAG		CGGATCTCTCCCCCTGCGATCCCTTAGTGCTCTGCAGCCAGGACCCCTGGGGCACCGCCA	CCAAACGAGGGGGGTCCTTTGGGCTGTTTCTACCATGACAAAAATCGCCATTACCCCACA	CACTTCCTGGACCGGGGGCCTGGACCGGGCTCCGAAGGGGCTGGCTCCCGGTCTTGGTCT	CTTTTTAAACTACCTCCTTGGCATGGGGCACTCCAGGTGTCGAAATCAGACGGGGAGTGG	GTGTGTGTGTGTGTGTGTGTGTGTGTGTGTGTGTGTGTGTGTGTGTAGAAGGTGCAGACT
	AAACTTGTAGCTCCTTAAATACTGTAGGGGAAAATGTGCCCAGGTTGGTATGCAAGGACT	CACCCAGGTGGCAGCTGCAGAAGGATCCCACAGGTTCCAGGCCAGCCAGGACGATTCGCA		AGCCACCTACCACGACCACTAGGAAGCTTCCTGTGTGCCTCTCCTCCCGCGACCCTGGCC	CCTCTCACACCGCCAACGTTCCGCCAACGTTCCGCCAACGTCCCACCACCCTCATGATAT	TGGCCTCGGCGCCCTCGTTTCTCTGCGCTTTGGGCAGGGGAAGCTGCGGACGGCAAGCTC	TGATTAGAGGGGAGTTCCTAAAGTATAGGGCCCAGGGGCCCAAGTATAAGGGCCACACTT	AGGTCCCTGGAAGGTAGAGATCTTCTCTTCAAAATCAATGTAAAGGTTTGAGGCAGACAC
	TGAAAAAAAATGCTTGACATTTACAGATTTTATTCAGGCCACAAGGAATCTGCGAAAAGA	CAGCCAGGATGTTGCGCACAGTGAGATCTTGTCTCAAAATACCTTTTTAAAAAACTAACA		TTAGAGGGCTGAGCGTTCTCAAAGCACCTTCGTGCTGGCGATGCTAGGGTGCCTTGGTAG	CCGTCCGCGGTACTGCTCCAGCGAAGGTACCCTTGCCTGGGCCATGAGGCGCAACCGTCC	TCGGCTTTCGTGAGAGCCTGGTGGAATCGGTGTTCCCCGAAGGCTACTCTGCGGGGGCGG	TGTGTATATGATTTCTCCTTTCCTGCCATGAGTGCAGGGTCTGTACCTGGCTGTATCTCC	CAAAATAGGCTGATATTCACTGTCCATTCCACATCCCTTCCCCCAATCTAGGACTTTTAA
	TAGATAGATCTACGGCTGAAAACACAGAAAGGAGGGCTGTTTTACGTTTGTTTTCGCACC	CCCCGGGCTGGTGAGATGGCTCAGTGGGTAAGAGCACCCGACTGCTCTTCCGAAGGTCAA		TTCTCACTTTGGGGAGAGGATCCCACCGTCCTCAAACTTACCAAACGTTTACTGTATACC	CTCACAGCTGGGGTGGCTTCTCCAGGTTCGCACCGAGGGGAAGTTGGGGTACCGGTTTCC	GGGCTAGTCCGGGCCTTCCCGGCAGTATCGTCTCCCCCGTGGGGGCTGGGGAGGTGCCCC	AGCATCTATCACGACTGAAAACCCAAACGTATTTGCTGAATGGATAGTATACTGGCCTCT	AGGAAGAAAAGGAAGAGACCGAAAATGGTTGGCATCTGGGGGTGGGGTGGGGTGGGGAGT
	GCCCCTTGTTTTCCTCTAAAGTACATTTTGTATACTTAAAAAAAAAAATACACTCATTGG	GCCACCACATGGTGGCTCACAACCATCCGTAACAAGATCTGATTCTCTCTTCTGGAGTGT		CTAGACGTTATTTAAACACTCTCCAACTCTACAAGGCCGGCAGAACACTTAGTAAGCCTC	GCCGCCAGCACCCAAGATGGCGGCACGAGCGTCGCAACCACAAGAACCACATGCTTCGTG	CAGGGCTCCCGGAGCGGCGGCGTGGCCAAGGCCCGAACCGGGTCTGACATCTAGTGGCCT	GCACCAGAAGACCTGGGGTCCAGGCCCAGTACTGTCGGAAACAGTTCTTCATACTTTATT	TTTCCTTCCCAAGTTGGGGGCTGAGCAAACTAACAAAAGGAGAGGGGGGAGAGTGGGAGT
	TTAAGACTGGAAACCTCAGCTCCCCCCACCTAGCTGCCTTCTGTCTTCGGTTTTCGAGTT	CTGAGGACAGCTACAGTGTACTTACATATAATAAATAAATAAATAAATAAATAAATCTTT		CTGGCGCATGCACATCCCTTCTTTCAGAGCTTGGGAAAGGCTAGGGACTCTCCGGGGACA	TCCCGCCTCAGCATTCTCGGGTCTCACTAGACTTTTGCAAGTCACTGTGGGAACCCTCAA	CCTGGGCCCGGGCAGGGCGAGGGCGGGGCAGGGAAGAAGGTGGAGGGCAGAATGGGAGGC	ACCTCGTTTAAACTTTTCTTAGCCATTATATTGATAAAAATTCCAAGAGGTGAAGTGACT	AAGGGAGAGCGGGAGGGAGAGAGGAAGAGGGCATACACACACAAACAAAACAAACAAAAC
	TCAGGTCCTTGCACAACACCTAAGACGTGCAATACTTTTTTTTCGCCCTAATCCTGGCAG	AAAAAAAAAAAAAAAAACTAACACCCCCAGAAAGAGCCAAGGAAAGGTCTAAAGATCCCC		GCGAGGGGATTCCAGACAGCCCTCCCCGAAAGTTCAGGCCAGCCTCTCGCGCTGGAAACC	GGCGAGGGTGTTCCGCACTCTGGCGGCGATACACCTTCCTATTCCCTGACCTAGGCCTTC	GTGGAGCGAGAAAATCAGGAAGCGCGGGACCAAGCCGGGGAAGGGCGGCGGGTCTCGCCC	CTCCCAAGGTCGCAAAGCTAGAAGAGGTAGAGGCTGGAACTGCACCCCGCCATCGGTCCT	TCAAAAAGCAACACCCACAAAACCCCAAACAATTGCAGAAAGAGGAGTTTAGAGAACGAG
	AGAACAGTTCGGAGAGATCTCCCTCCGCGTCTCCACCCTGATTTCCCCCTCTTCCTAGAT	TGGGTTTGCCAAAGTGACCGGTTTCAGTTCAAGACACGTTGCTGCTCCTTTGAAAAGAGG		CCGCGCGCGGCCTGCGTAGCGCGGCTGCCGGGAAATCAGGAGAGAAACTTCTGTGGTTTT	ATTCCCCCGCCACAGAAAGCGCTGGAAGCGCCCAACCTGGATACTTCACCCAACGCCCAA	CTGGCACCCGCTCTCCTCGGGGCCCGTCCCATCCCCCAGGCCTGGCCGACCCCAGGTCCT	CCTCTCTTACTCATTTTTTTTTTTCCCCTCACTGTGCTGGGGTGGAGAACCGGGACCGGC	CTTTTCCCCTTTCCTCCTCTGCCGGGAATGTGGAGTCCCTGGCTCAGCGCAAGTCCGGAG
	TCCACCCGCTCCTCTCCTTCCCTCCGCCCGCCCCGTGCTCCGCCGGCCCAATCTGTCAGA	GTGTGTCACACCAGAAACTGAGAATCCTCCCCTTGTCCCAACACCTCTGTCTAAGACCTG		TTTTTTTTTTTTTTTTTTTTTTTTTTTCTCTCTAGAGCTCTCTCTCTAGAGCTCTCTGGC	GCCCACTAACATCGCCCGCCGCGAAGGCGCGGCCGAGGGGCCCAGAATGCCAGACACTAG	TCCGTGCGCAGTCGGGGCTCGCAAGGACGAATCCCGCGGCCCTCGAGGCAGGCCCGGGGG	ACCTTCGAGAGGCCAGGCCTCTGCTGCAGCCCCTCTTCTCCAGCTCCGCTCGGCACTCAG	TTTCCCGTTTCCCGAAGGCTAGCAGGTCAGGGCCAGGGCTACAGAAAGCGGGCCCCACAA
	GAAGTTGTGTACAAACTGCGCCGCAGCCCTGCGCGCGAAGCTCCTGGCCCGCGAGGGGTG	CCCTTCCTGGGTCACAGTAGCATTCCCTTGCCACTCCCAGTCCTGTGAAAAGGAAGCCGT		TTTTCTAGCTGTCGCCGCTGCTGGCGTTCACGCTCCTCCCAGCCCTGACCCCCACGTGGG	GGCCTTCGCCCTCCTCATTGGTGGGTCCATACCGCGGGGCGGGCCTAGGTACTCATTGGG	AGCTCCCGGCCCTCCACCCCCGCAGGCCGCAGATCCCACGCACCCCCGATCATGGGGGCC	CCTCCCCGCGCCGCTGGGTCAGGCGCCCAGCTCCGCCGAAACCCTCCCCTCCCGCCGCGC	AGCTCTCACCATGCGCCCCCAGTGCCCGCTGCGGCGGCGCACTGTCGCCGGTTTAAGGGG
	CGGTCGGCCCGTCGGAGGCGGGACCTCGTGGGCCTTCTTTCCTACTGGCTACCCTCTGGC	ATTGACCATTAAAATGACAGGAACTCCCCCATTTGGCTGACCCCCCACCCTGGGCCCTAA		GCCGCCGGAGCTCCGAGCTCCGCCCTTTCCATCTCCAGCCAATCTCAGCGCGGGATACTC	CCGGGAATTATGTCAGTCTTGGGAAATCAGGTCCGGGGATGAGGAGGTACACTCAGCCAT	CCGGAGGGAGGTCGCGAGGCCGGGCTCACGGTGGCCGCGGTTCGCCCACGTGCGGGCCCG	TCCCTCCGCGCTCCCTCCGCGCTCCCTCCGCGCTCCCTCCGCGCTCCCTCCGCGCTCCCT	CGGGCCATGTCTCCACGTGCTTTCTGCTGAGTGACTGAACTACATAAACAGAGGCCGGGA
	CCTGGGGCCTTGCCATTGGCCACAACGCTGCCAGTCCGGTGAGCTGGCCCTGCCTCCCCG	GAGCAAACCAGCTCCCCTCCCGGCCAGCCACGCCCCTCTCTTACTCTCCCTTGTCTTCCT		GGCCCTTTGTGCATCTACCAATGGGTGGAAAGCGCATGCCTCCAGTGGCCACGCCTCCAC	TGGGCCCTCTCTGCTGCCAATCAGAGGGACATCCGTCGACGGCCCCGGCCTCGGCTCGTT	GAGCTGGCAGGGCCCGGTCCCGAGCGTGGCCGCAACCGCGGGGACCTGGCACGTGCGGGG	CCGCGCTCCCTCCGCGCTCCCTCCGCGCTCCCTCCGCGCTCCCGAGGCCCCGCCCCTCCC	AGGGGGCGGGGGAAAGAGGGAGAGAACAGCGTTTGACCGGTAGTAACCCCGGCGCTCGGC
	GAGTTGGGTGAAATAGAGGCGGGCGTCAAGTGTCAGTAGT	TCACACACACACCAACCTCTCGCTCCCCCCACCCCCCATC		CCGGGAAGTCATATAAACCGCTCGCAGCGCCCGCGCGCTC	GATTGGAGAAACTGTTCCTAGGGTGTTTGCGGCGGGCGGG	CAGCCCCGGGGGCCGCGTACGCCACTTCCGGTCCCGGAGA	CTCGGGCCAACGTCACGTGCCGCCCCATCCCCCTGCGCCT	ACAGCCGAATCTATAAAAGGAACTAGTCGCGGCAAAAACC
	>ENSMUSG00000017009	>ENSMUSG00000025509		>ENSMUSG00000021670	>ENSG00000072110	>ENSG00000081059	>ENSG00000034152	>ENSMUSG00000028019
	TACTTATTTCTTTACTTTTGAGACAGGTTCTCTCTTATTGCATAGCTCTGGTTGGCCTGG	CCTCTCATGTATGCTTAATAAACTAATTTCATTCTTGCTGGTTTTGAAGTTCTTTGCGGT		TATGAATGATCCTTGAGGTATAATTAGGATTTCAAAATTTAAAGTGGGTAGGTATATCCG	ATTTAGTCACTCCCGCCCTCCATCCTCCTCCAATGACAATAAGGTTTTGTTTGTCAGGCA	GACCCGGGTGCCATACAGATGCGCTGGAATCCAGGCACTTTCCCGCGCTCCGCAAATCTA	CCCCGAGGTTCCGTGTGGGAGCAGAGGGAGGACTGGCCCATCCAGCCATTATGCAGATGG	CAGAGACCTGGCTAGAACAGGGTTGTTTGGTAGGCCCCAGTGGTGTCCAAGAACAAAGGA
	AACCTGAACTATAGAACAAGTTGTCCTCAGCCTCAGAGATCTGGCTGCCTCTCCTATAAA	GTATGTCAAGGTCCCGGGTCACCTGAATAAAAGGCACTGGCTCAGAGATCTTCAGGTTGA		GGCTAAACTAAGACCATGAGCAGGGGTGTCAAAAGCGATTCAGTACAATCGAAGGGTAAG	TAAGGTTACCGGATTGGCCTGTGAAGTCCAGAAGCTCTTTCCGCGCTCGGCTCTTTGAGC	GATGTTTCAGCCTGGATCGAGCGAGGGTTAGAGGGTTAGTCAGGCCAGGGTCAACTTCAG	GCAGACTGAGATCCTAGGAGGAGAGGAGAGAACGAAGGTCCAGGAGAGAGCCAGGATGGG	AAAGATTAACATTTTATCGTTTGGACTGGTCCCATCTTTTATTTCTGTCTCCAGGTCATG
	ACCATGCCTAATAAGAAAGGATTTCTCCTTGTCATCCTCCTTCCTTTGAGACAGGGTCTC	ATTGTTGACAATACAGTTGTACTTCTGTTGTGATAGGTCTAGAGCTAAGCTGGGAGTGAG		TTACTCTAGGCTAACACAGGGATAGAGTTGTGTAGGTGAAATGGGGTTGGGCCATACTGG	CTCAGTTTCCCCATCTGTCAGGCGTGTGTATGTGGGAGGGGGGTACGGAGTAGATTTACC	AGTCATGGGCTCCCTAAATGCGACTTCTAGGGTTGAGTTGCTGTGGACGAGCGACCCATG	GCCTCGGGGCTCGCGGGATAAAATGCACCGCATGCCGCCTCACTCCCTCTGAGACACGGT	CCCGGTTTCAGGATTATGTTTACCTTGGTTCTATGGTTGGATTGCATGCCCTGACTGATT
	TCTACATAGCCCTGACTCATTGTGTAGACCAGGCTGGTCTTGAATTCAGAAATCTACTGG	AATTTCTGGGCAAAAAGACACTGTCACCCATAAACCCAACCTTGTTTGGGGTGGGGTAAA		AGGCTGATTTAGGGGCAGGTGTATGGCATAAGAGGAAGATTACTGCAGCAGAAACGCCAG	TAGATCACTCGGGGTTGTCCCTTCCAGTTTTGAGGGTGATGTCGGGGTGTCTGTGAGGAG	TCGGAATCCCGCGCCCACGTGGCTGCCCAAAGTTCCGAGTCTCCGGGCTGCAGGTTCTAG	TTCCCCCTGTGTAGAACAGGGGCAGCAGTAACCAGCCACGAAAACTCCTCGTGCTGCCTC	CAACTAAGTACTTGGTGATACATCTGTCTGACTGCACACCAAGGCATTTGCTTGCTCTAA
	CACATGTCACCACACCCGGCTTATGAGAAAGAGTTTCTTATTCTAGTTAGAGTGATTCAT	ACGAGGGCTAGGTTTTAGCCTGTCCCTCAGCTAAGGGAATTCTAGTCCGGGGAAAAGGGT		AAGCAGAAGGTGTAAGCACCCGAGAGTGGGAAGACCAGTTAGGAGAGGTTATTGCAAGTT	GAGGGAGGACCCTGCCACGCGAAGGTAGTTTTGGTCGCAGCAGCCAGCCAAGTGTGCCCG	TCACGGAACCGAGTTGGGAGAGTCATAGGGGCTGGGACTTGGAGGATCGGCTGAGGTCCG	GTCACCGGGCATCGCTGAGCTCACCACCGACCCCGCGCCCTGGCCGGGCGCCTGGAGCGC	TGTTATTTTTATTTTCCTTATTTTCATTTTCTTTTTTTATTACCCCTCCATCCAAAGATG
	TTATTTTCTCAGTGCCCAACTTTTAGGGAAGTATATTCAAATAATTGAGAACAATTGCTC	GAGAGGGTAACATTACCCAGGCGCACACCACTTCCTGGAACAATCAGTTGGGTTGAGGCT		TGAGTTAAGGGCTTGATAAAGGCCTTCAGCCAGCAGGAGAGCAGAGGGAATTCAGAGACG	CGGAGACCGGCAGGGAATTCCGGGAGGCCCCGCTGTGGAGCGGTCCCCAGAGCCCGAGGG	GTGCTCTTGGCTGTGTTCGCGGCTCGGAGCCGTCGCCTGACTGAGGGGCCCGTCACAGAT	GGGCGCGGGCGACGTTTGCTGGCGCCAGGCCCTCAGTGCGTGTTAGCGAGCAGCGCCGGG	CATCTTTTGTTTAGATTTCAAACCCTACTGTGCCTTCAACGCTTTCACGAGGATTTTCTG
	ACCGTTAAGTCTGGGGCAAGATAAACCCACGGTCAGTATTGGAAAACTGTTTTTCTCTCA	TTTGTTCTGAGACCAAGTAGACCCCACAATCGGAGGAGCCACAGGATCAGGCAGCTAAAA		ACACTGGAGAGGGACTCTTCAGCAAGAATCCAGTGTGCGACAGGTGACCTAGATAGCCGG	CGAGCTAGAAGAGTTCCTGCGGCGAGGCGGGAACGCTCGGTAGCCTCTGAGAGCAGTTCG	GTGTGATGTATAAGCTCTGCACGCAACAGGAGCTCAATAAATGTGCGAAGGGGGGTATAC	AGATAGCTGTCACCGCCGCCCGCTCACAGATGCGTAGACTGAGGCTCAGGTGTCACCACC	ATAAGGAAAGCATATTGGAATCCTATCAGAGACACATGTATTGCACATGGAACCACCCTA
	AAGCTCTCTGCCACAAGAGACTTTAATTCTCAGAAAATAATTAAGGGCTAGAATAAGGAA	CCCAAGTGAGCAGCTAGGGTATCGAGGGCCCCTATGATGGTAAGAGCAGGACTTGAGTCT		AGCCATTAGCACTGATGGGTATGTCACAGGGGGTTTGGGCTGCAAGTCCCTGCCACATTT	CTGGCGAGAAACCGGGTTCCTGCAGGGCAGGGATCAGCCGGGTCGCGCCTTGTAGGGTGG	TTATGTTCGCACTGTATGCAGGCGGCCTAGAAGGAAGTCCCTGATTGGCACAGGGATGGA	TGACCAAGGCTAGTTCCGCTACAAAGCTGCCGACTCGGATCCGAACCCGGGTCCAATTTA	GGCCCTACTAACATGTTTTTCTCATTCTAGATAACCCCATAGGAACTTTAGTCTCAGCAC
	AGCCAAGGAATAGAACAGGACAGAGTATGCCCTGCCTGTATTCTTATGGAGGAGGTAGTG	GTGACAGTATTTGCTGGGCCAGTGTCAGTCTGTTTGGCCTGTTGGTTTTGGGGGCTTTAG		CGTTTTCTTTTTTAAATTCCTCTTTTTTTTTTTTTCAGAGCTCTACTACTTCCCCACAGA	GGTGGGGTGGGGCGGGGCCGGGGGGGGCGGCGGTGGAGTCGTGAAATTCCCAAGAAATTC	GGATGGGGCAAGAGCCGCAACAGCGCCGCGGAGTTCCAACGCTGCCGGTTCCCTGGGGTA	CAGAAAAGGAAACTGAGGCCCAGAGACACTAGGGAGCTTGCTAGGGTGAGGCAGCTGCAG	GAAGCACTTCGTGCATAAAGGCAACCAGTTCAAACATTAGGGGCTCCAGGACAGCCTATG
	CTGAGCTGGGACATAGTGAGTTAGGGTTAGTTTAGGCAATTCAAAGAGGAACAGGGGCGA	CCTGAGTGGCCCAGGTTTTCAGGCCCATAGGGGGTACTATCTGCGACTTCGCCCAGGTTC		TCTCTCTACTAACTGGGCTTTTTCTTTTCAACCTTAACCCGCGTTCACGCTCCAACTCTA	CTTTCCATTGCCCCACTCCGCCCCCTTTCCTAGGGTGCCGACCTGCCCAGACCCAGGTTC	CGAGCACAGCCTCAAGCAGCCTCAAGCCCTAGGAAGCCCCCAGTTCAAAGCACAGGGCGC	GTTCAGAGAGCCAGGAGGCAGCCCAGCAGCGCACTTTTAACCCCCGCCCACTTCGGCAGG	TGTAAATTGCCACACTATGTCCCCAGACACTCTAGGAGCTAGATTTCATTATCATGCAGC
	GGGGTCATATTTACCTTGGAAAGTATGTGAATTCAGAATATCCTAAGACAGGCCAAAATG	TGTCCAGTTCATCTGTGTCCTGGTGGGTATCCCTGGAGAAGGAGGAGACACCTGTTCACA		ACACGGTGGCCTCCCGTGGTCTTCCCACGGGGGCAAGACCCTGCAGGTCAAACTCTGAGT	CCTGGGAAAGAGAAAATGAATGTTCTTCGGGTTTCCTCGCGTCCTTTCTCCAGCCCCCTC	ATTGGAGCCTGGGCACGATACAGTTCACACCACGGCTGCGATGGTAAGCCACGCCCAAGT	CCCAGCCGTGCCACCTTTAGGGATCTCGGGTTTTTTCCAGACGACGCACCCAGGAGAACG	ACCCAGCTGCAAAGGACAGGGACTCTTTCTTCTGCTCAGTGGTACCCTCCAACCCCAGTT
	CCCTAATTCCAAAACCACATTATGTATGCACAAATGTACCCTTAGAACAATGTATCGGTA	AACTCCTGGTACCCAGATCTGTACAAAACTTGCACTTCTCCATGTGCTCGGCTCTCCCTG		TCGGGGTACTCCACCCGCGGCATCCCCTGTTCCCCGCGCGGGCGGCGTCCTTGCAGGCGC	CCACCCCGGGGTTTGGAGCGCGCGTGGGAGCGCAATAACGGTGGCGGGGAACGGGTCCAA	CCCAAGGGCCTAGGGGACCCCCGCCCTCCACAGCCGGAGGAGAAACCTGGGCGCAGAAAG	CGCCCGCGCATCGCACCCGCCGGGGCTGCGGGTCTGGGGGTGCCGGGCTGGGCCTGGGCG	CCTCTCCAAACAGGGTTCATGTGGATACAGTGGTGCATGGCTTCAATTCATGTTACAACT
	TGTCAAAGATCAAAAGTTTTGATTGATGGTTCTAGCATGCCCCTCCCCCTACTTTTTTAA	AGTCCAGGGGCTGCCCAAGCTGTGGGATTGAAGAAGCTGTGGGATTGAAGAAGCTGTGGG		CCCTCGGCTCGGAGACCAATAGGAAGGCCGCGATGCTGGGACCCGACCCGTCATTGGTTG	TCCCGGCGGCTCCTGGGGTTCCCAAGCGCGCTGCCACTCAGTCCCCGAGCTCGGGGAGGC	CAGGGGGAATATCTGGTTGTAGGTGAGTAAGCGGGGTCAGGAGTTCCCGTTAGAGTCTCT	CCTGCAGGGAGCAGCGGGCTCAGTGGGTCCCGGGAGTGGGTGGGGCTTGCATGTTGACGG	CTGACTTTATCTTTACTTTTGATTTATTCATTCTCCTTCAGACAGAGCCATTCTGGAAGC
	AGACAGGGTTTCACACTGACACCAGCTGGCTCATTTTAAACTCCGACTGTCCCCTTGCCT	ATTGAAGAAGCTGTGGGGAGAGAGAGAAGCTGAAGCCTGGGAATCCCCTCTCCAGGTCTC		GCTCTGCCGTGGTGAGAGATGGTGCGGTGCCCGTTCTCCGCCCGGGTGCGAGCAGTGGGC	GTCTCCCGGCTTCGGTCCCGTTCAGCTTAAGCTGGCGTCACATGAGCCGCGGGGGAACGG	GCGTTTCGGGAGAAGGGTGATCATTCCCAGGCTTGTCCGACGTCTCTCTCAGGGTGCGCT	GCAGCGCGAGGGGCGCGGCTTTAGTCCAGGGGGCGGAGCCTGACCGGACCTGGGTTTTTC	ATCTTGAGTTCAACTTCCCTCCTTCAGTGCAGAACTCTGGCCACGAGTCCTGACAAAGCG
	CAGTATCTCAAATGCCAGGATGACAGCCCTTCCCTATCACGTGTGTGTGTGTGTGTGTGT	TCAGATGGCTTTGCCCAGCAGGTGTCACGAAGGGGCGGGGCCTCGGGGGCGCGGCCGTTC		GGTTGTTAGGGAGACCGTTCGTGACGTAGGCCGTCAGGCTGAGCAGCCGCCCGACGATTG	GCACCGCGGGAGTGGGCGGGGGTGTGCGCGCCGGGAGGGGGCCGCCCAGTCCACCTATAT	CCGGAAGAGCGAGCCCTTTAAGGCTATGCCGAGTGGGCGCGTCCCGGCCTCTCCCGGGAG	GGGCGGCTGGCGGACTTGACAGAGAGCGGGAGGGGCCCGGATCCTGGGCCTAAGGAGGGT	CTTTGGGAGTGGGGATCCCCTTAGGAATGAAAGACAAGTTACAGCCAGGGAGAGCCAGAA
	CCTTCAGTTTTTCGATTATTGATTCCATCAGTATCTGTGCTGAGGGTGGGACTAAAGAAT	CCTGCTTGATCCAGTTGGATCGCGCGCCCAGGTCCTGCCCCCTGCCGACCAGGCCCCGCC		GCTAGGGGATCGGACGATCCTTCCTTATTGGCGGCCCGCTGGCGGCCTGGAGCGTGCGTA	GCGCCGCAGCCCGGCTGACGGATGCCAGGAATTCCCAATGAGAGGCGATGGGGGGAAGTT	AGGAGAGGCGGGGCGGACCTGTGTCCCGCCCCCGGCCCGGCCCGCCCCCAGTGCCCGCCC	GGGGCGTGTGCTTGACAGGCAGGGACAGGCCGGCGTCTGATAGGCAGAGGACGGGCCTTG	GAGAAGGAGTGGCTGTCCTCTCCTACTTTTTTTTCCCTCTCTCTTTCTCTGAGTTTGCAG
	CTTACCATTACCTACTTTGTTAGGATGGTGTTAGAAGCAA	CTCACCCCGCACTAAAACACCTCCTCCTCTGCCTCCCGGC		AGCGCAGTTCCTTCCGCCCGGGGCTCCGTTGGCTGGAGAC	TGGGCAACTCGGCCTGGCCAATGGAGAGCCTCGGGAGGGC	CGCCCCCGGCACTCGGCCGGCGGCGCCTTTGATGTTCCGA	GAAACGAAAGGACCAATCGGGCACGCAGGGGCGGGGCCTG	CACCCTTGAACAGCCCGCAGACTCCTTATTTGGGGTTAGG
	>ENSMUSG00000014361	>ENSMUSG00000024066		>ENSMUSG00000008384	>ENSG00000110911	>ENSG00000070081	>ENSG00000012061	>ENSMUSG00000056055
	GGTCTGTCCTCAGTTTCAGTAATAAATACTTTAAATTTATCAGGGTGGTTTACTCTGGGC	CAGGACGATGACACATGTGTCCCTGTAGGTTGGCTGAGTGATTGAGTGACTGCAGGGCTG		ACCCCAGCTCTCAGGAGGCAGAGGTTAGTGAATCTCTGAGTTAGAGGCCGCCTGGTCTAT	AGGTAGGAACCAGAACCACTTGCTGGAAGCCTGCATTGACTTATTTGAATCGATTACTGC	CCTGGCAAATTTTTAAGTATTTTCTTCAGACTGAAACATCATTGTGTTAAAGATAAAAAA	AAAAAAGAATTTATCATTATGACCCTGGGTTATGGCAGGGCTCTTAACACACCAAAAGCA	CAACAGCAAAAGTGAAAACAAAACAACAACAACAACAACAACAACAAAAAACAGGTTTAC
	TCTAATGTGATCTTATCTCCAAAGAAAAACAAATCATTCTATTTCCTTTAAGAAAGCCTC	GGGAAGGACAGAGTGCCTGCTGATGTGAAGATGGGTGGAATGGAGTGGTGGGAGGTGGAG		AGATTGAGTTACAGGACAATCATGGCTGTTGCCCAGAAAAACCCTGTCTCAAAATAAACG	TTTTCTTTCTTTTCCATTCTAAGCTATTATGTTTTTATGGTACTAAGCAGATTTTCTTGA	GTAAAAAATATTCTTGTAGAGATAGGATCTCACTGTTGTCCAGATTGGTCTCAAATTTTT	AAAGTCAGAACGGAACAGATTGATAAATAGTTGCGCATAAACACAAATAACTTCTGTGCC	TAAAAGCAAAGGAGAACAGCAGACCAAACGGTTGGTTGATGGGCAGAGTGGTGAGGAATA
	ATACGCCTTCCGTTTCTTTGAGATTCACAATCTGATGCCGTGGTTTGGGCCTCCCACCCT	CAAGGAGAGCCCACGAGTGTTGTCTGAGTGGATGCTGTGCATAGGCATTTACACCAGAAG		AAAACCCAAAACCAAGACAAAGAGACAAACAAAAACATACACAAAAACTAAACTAAAACC	AAACTTCTAGAAAACTGCCTGCTACCTGCAAGAAACTGTTTTCTTCTCTCCTGTATTTTA	GAGCTCAAGCCATCCTCCTGCCTTGGCCTCCCAAAGTGCTGGCATTACAGGGTGAGTCAC	AAAAATAACTAAAGTTAAAGCCCAAAGTAGAAACTAGGAGGAAATGTTTGCAATATGGGT	ATAACCTGGCAGGCATTATTCAGACTGGATGGAAAGCCAGCAGATTTGGGGACAAATGCT
	TTCCTGTAACAGCACTTTCTTCCATCCCTGTTTCAAACTCTTTCCTTACAGGATTCGGCT	CTAATGGTCCTTGATGGAGCTGGGGGCTCTCAGCTCTATTAACAGACTGTGGTGGGTGTT		CAACTAACCAAACAACCAAAAAAAAAAAAAAAAAGAATATTAGGTGTGGCATAAGTCTCT	CGCCACCCCAATGCTTCTCCTATGCAGCTTTGTCGTCTAAGTTATTTCCCTGAGGCAAAA	CATGCCTAGTCTGTACTGTTTTCCTGGCAATGTTATCTCATTCAATCTTCGTGAATAACC	AACTAAGGATTAGAATCAGAATCCATAAAGTACCCCTAGAAATTAATAGTAATAAAAAAG	AACACCCTCACTCCAGATATCACAATAAGCCTTTTGTTGCTACTGTTTTATTGCTAGAGT
	TAGTTCTCCCCGAGCTAACCTCTGGGGTGGAGGTTGCAAGATCTTGACGCCAGGGTCCGC	GTTGTATTAGCTTATTTTATTTACTTGGTGCTTGTAATATGTTTTGGTGTATGAGTTCCT		GGTTCCAGTCACTGACAGGCTGAGGAGGGTTGGTTGCTCTGTTTCCCAGGCTAACTTGGG	TTTCCCCATTCTTTCAGCTCCCCTCCTCCCAGATTGAGAAATTCTAGGCTTGCCCTGGAC	CTAAGGTAGATATGATACCAATTTTTCAGGTGAAAAAAACTAATCGGCAGGATGAAACTT	CCATACAACCCATTTTAAAAATGGACAAGGAATATGAGCAAGCAATTCACAGAAGACAAA	GATGCCCACTGTCAGTAGCTATAGCATCCCAATCATTCCGAGTGTGTTTGGGAGCGTGGC
	TCTTGCACTCCGTTTCAGTAGCCAGGGGGAGGACCTGGCAAGCAGGGTGTGCTGCCACGG	CTGATAATTTGACAAGTTTTGTGAAATTCTGGAACATGATTTGTTATTGGGATTGTTCCT		CAAGTTAGTGAAACTGTCGCAAAAAAAAAAAAAAAAAAAAAAAAAAGTTCGTCGGTTTTT	TTCTGTCTTGTAGTCTCTGGGTTTTTTTCCTTTCTTTTTCTTTTCCATCAGGCACCAAGT	CGTAAACAGCCTGTGGCTCCAAAAGCTTCTGGAAGGCTCAAGCTACCCATGTGCATCTTT	ATTTACAAGACCAATACTTTCACAAAAAACATTCCATTTCCTTAGTAATCAGAGAGCTGC	TTACTCCTCACTAAGTGAGGGCAACACAGAGTGGTGGATACTCTGCCTCACAGGCCCAGA
	CGGCCACAGCCTCTGGAATGCAGCTGCTAGGACCTCTTATGCCAGTAGAGCCTGAACTGC	GTGACTGTTCAAAAGTGATTATTTCCATTCTCTGCAAGTTTATAAGGCACGCCCGAGAGA		TTTGCTAGTTTGTTTTGTTTTGTTTTGTTTTGTTTTAAGACAGGATCTCACTCTGAGGTC	CCGGAGTTTGCGTGGCTCTGATGTCTGCTCGTGGATCACTGATTGACCAGGCTGAAGCCA	GAGCCTCAGTTTCCCCATCTTTAAAATGAGGGGTTTGGAATAGATGTCTGTTCTCTGGGG	AAGTTAGAACAGTGTGATACTATCCTTTCAGGAAGTGACTAATACTAACTCATCAGCCAG	GTCTAATAAGGAAACAGAACTGCTAGTAAGGATGAATGGCAATTGTGCCTCTGGCCTAGG
	AGAATCGCTGCCCCTCCAAAGCAGCTGGACCCACTAACCTTTAAAGGTCTTGGAGTTGCA	CCTTTTGCTTTTCAGCTTTCTGCTTTTGGTGTCATCCTGATGTCCCTTTTCCAGGAAGAA		CAGGCTGGATTCAAATCCACTAAGTAGTCCGGCTGCAAACTCAAAGCAATCCCCCATACT	GAGGGTCCTTTAGATCCCGAGGGATAATAGAGCAGGCAGCATTTCCACCCACGTTCTGAG	CAGGATGCAGAGGAAAGAGCTGTCTGCGAATGGGCAAGAGAGAAGGTGGGTAAATACAGT	GCCCCTGCTCAGATGTCCCTTCCTCCAGGAAGCCCTTCCGGACTCCGGGGCTGAGTCAGG	CCTGTGCCTGGGGGGACTTCCCTGAGGCAATGACACTTGGTCAAACTTGGTAGAAGGTAG
	TCCGTCGCTCTCCACTAAATTCGGCCTCTACCCTTTCCAATCCCTTCTACCTACCCATAC	ACAGCTGAGTCCTGCAGGCGATAAGTGACAGGCTGTAGTCAAAGGTCAGGGTTTGAGTCT		TTAGTTTTCCCATACTGGGGTTATGGGTGTGAACAACCACGCCCCGCAGGAAATTATTTT	ACTCCTCATAATTGCCTCAGTGCTGCACGTACCTATATGGAAAATACAAGTGCACTGTCA	TAAACCACAGTGACCGAGGGCCCAGCACAACGGGGGTGGGTGCGGTTACAAATGCCGTTA	CGCTCCCCCTGACCCCCATCCCACGGCTCTCCCGGGATCTCCCATCCCAGACCTGCCCAT	AAGGCTCACTTATGTTCCAAGATGTCTGTCTCCATGCAAGAGTGACAGGACCTCCCCCAG
	AGAGTGAGATTCCTCTGATGTAACCAAGTAGCCAGAGATCATCCTCCCGATTATTTTCTT	GGACATAAGGGTCTGTGTCTCTGACCTTCACATTCTGCCAGGCCCTGAGAGAGTGAGCTG		CAGGGACTTAAACTGCTGCCCAAAGTCACACAGCTCCTCCGGAACTGATGCCCAGGACGT	GGCTTGGGGTTAATGGTTTCACCTCACGTCTCAGAGGAGCAGAGTCCTAGTGCACCTGTG	AGATTCCCGCCAAGGCGGAGGACGGGGGTGTCAGAGCCGAGCGAGGCCTGTGGGCGAGAA	TCTGGGTCAGCACTGGGAACGTGTCTGTGTCCCTTACTGAACCGTAAGCTCCGGGAGGAC	CAGGGGAATCATCAGGTCAGGGTTAAGAAAGTCTGTACTGGGTATAGAGAAGGGCCTGGG
	TCTTAGCCCCCTCCCCTTCCTCTCCGTCTCTCGGTCCTTTTAGCTCAAGATGGTGGCCCT	TGCAGGCCAGTGGCGAGCCTGTGTCAGGGTGAGCCGGTTTGGGAAAATAACAAGTGTGAA		GACTCTGGTGTCGTTCCGTCCCCCCCTTACTCCCGTCTTTAATCATAGTAGAATCCAGTT	GAGCCTGAACCAGCTGCACTCCAAGAGGAGCAGAGAAGGGAAGCAATTTCTTACTCCACC	TAGGCCTGACAGCCATTCTCCGACCTGCGTGGGCGCTGCAGGCGCAGGCCAGAGGCCAAG	AACACGGGGCTGTCGTTGGTCACTGCTGTGTCACCAGCACGGACTCGCACAGGACCGGGA	ATGTAGAGATAGATGCCCATCGGGTGATGGAGTTATTACCGCCTGGGGAAGCCTAGCTGG
	CCTTAGCTCTGTTCCATCTCCTCCAGCACCTCCCTTCCAGATTTCCTACACACTCAAGCC	CGGGAAGAGAGTGAATCAGCCTCAGTGGCTGGCAAACTGCTCCTTCCCTGCTCTTCCTGG		GTCTCACTGTATTGAGTCCAGTATCCTAAGCCCTACTGAGAAAACTGTTAATTTTGTAAC	CCTTTCAACCACTGGCACTCACAGGCTTGCCACCTACTCTTGCTCCTGCCAAATGGTACA	GGAGAGGCGATCCCTGGGGCTCTGCCCGGGTCTCAGGACGGCACCTCACCCGCCCGAGTC	AGAGAGGAAGCGCGTGGGGGGAATAGGTGTGGAATAAATGAATGAATGAGGAAACTGAAG	CGTGTAGACCCATACTGAACGTGTAAAGACAAGGAAAGATACAGAGGGCCCAACAGAACT
	AGGGGTTAACCTGCTGGAGTTGACCCAAGTTCCATTCTGCCCCGCCCCTCCACCCTCCCT	TATGGCAAGTGGGAGGAGGATGAAGCAGGTTTCACAAGGGCAGGTGCCCAGAATTCACAG		TCTCAAGAAGTAGGTCCTCTTCCAGAAGTCATACAGTTTTCTAAAATAACACATGAAGTG	GAGATGAAATCTTAGAATAAAATTTTTGAACTCAATAAATTGTTAATTAATATCTAGGAG	CTGCTCCACAGGATTCTCCGGGTAAGCTAGGGAAGGAAGAGGCGCGGCCTCCTGAGCCCG	CCAAGTCAATGTCTGAGTTGGATTCAAACTTAAGTCTCTCCTTACTGAGAGGAGGGACCA	CTTGGTGTGTAGGGTGAAGGTAAGGGCCACGTGCAGCCCAGCCCTGGGCTGACCTTTCTC
	AGGGCTTGTCCTTGGATCCTCCCCTTCCCGCCCCCTCCTCCAGTTCCATCCTTCTTTGCT	TCATCTGGTGCCAAGATGCAGGCTTCCTTAATCTACGGCTGCACTTTCCTCTGTGCACTT		ACAGGCCTGTACTTTTTAAAGTACAAAACCCCTACCTGTCATCGCCCCACAAGGGAAATC	TGGCAGATATATAATGCTTCTCTTTTCACGACAGGTCAAAGATGAAATCTGATTAGGCTT	CATCTCAGAGCGCCACGTCCCTCCTGGCTCAGCCTCCCACCAGGCTCCACAGCTTCGGCC	AGTTGGATCTCCTGCGATCTGTTCTCCACTGAGCCCTGCCAGGATTCTGGGCACACAGAA	CTTGACCTTTTTCTTTATATAACACCCTAATGCTGCTGAGCTTAATCAGGCCTGTCAGTC
	CTCTTTGCCCTTCCCCCTTCCCGCCCCTGTCCACTCCAACCTGCTGGCCCCTCCCGGGCC	TGACTAGGAGGACAGAGTAGGATCTGTGGATTGGCTGTCTGGTCCTTCCTGGATTGTGCA		GCTACCAGAGCTGTCCCTTCGCTCAGGCAGTCCTCCTGGGCATGCGCTTTAGGGACAACC	TGGAGGGCGTGGTTTGCCTCTTGAAATTCCTTGCTCGTCTTTAGAAAGCTGTGTTGCTTA	CTCCTCACCGCCCGCCTCCAGGCTCCCCGGCGCGGCCTTGTCCCTGCTCCCGCCAATCGG	GCGCTCAGTAAGGGCTTTGAAACTTAACAGTTTGGGAGCCAGATCCTCAGGCCACATCTC	GAACATACCCCTTCCTGATGATGGTGAAGAGCGAAAGGATAAGCCATCTATTTCCAGAAC
	TGAGCCCTGGGCCCGCCTCTTCTAACTTAGGACTCCTGCGATCCCCAACTCCGCACTGCC	AACCTGTGACTCTTGCCAAGAGCTGTCCATGCCTGGAGCTGCTTCTTTCTCATTGGCTAA		TCCCCCCTCCTTCTGGAACGGCCCCGCTCAGGCTCCGCCCACCACCACCAACGAGAGCCG	GAGCACCCAAAAGTGCCCTTTATCTAACTGAGGGAGGCGCACTTGTCTTCATATATAGAG	CGTCGTCAGCAATCGCGAACCGGACCAATCAGCGGCCGCAGAGTGTGGGAACTGTCGCCA	TCTCCTCCCACGACCTCCGCGGTCCTCCAGAACCATAGAGAGTTGTACAGAGATCGCCCT	CTAAAGAGGTTTAGGATTAAAAAAAAAAAAAAAAAAACAAGAAACAAAAGCTTTCAATTA
	ACTCTGGCGCCTGCTGCCCGGGCGGCCGGGACTGAGGCGC	CTTTGTTTCATTTTGCTGGGAGGCGTATCTTTCAAGTTGC		ATCCCTGAGCTGCAGGGCGGGGCTGCCACGCGAGTGGGCG	GCAGGAGCTGGCATTGGGAAAGTCAAACTAGTTCTGCACC	TGGCAGCCAGGAGGCGGGCGCGCGCGGCGGGAGGAGGGGC	GCTCTATGCTCTACTCTCCTGGGGAGCGGGGCCAGAGAGG	GCTATTCCTCTCTTTGCACCTTGCCCAGGCCAGCTGGATG
	>ENSMUSG00000021453	>ENSMUSG00000024175		>ENSMUSG00000022602	>ENSG00000111012	>ENSG00000079459	>ENSG00000010278	>ENSMUSG00000022971
	GGGAAAAACAATGTGGAACAGCCGAGTTCCCGGAGTCTGAACCCCGGAACCTCTGGGGTT	CACATTTCCATGGCCCCCACCTCCCACAGATCACCCAAAGGGGTCGTTAAGTAGGCAGAA		TTGGCTGTTGCCAGGGAATCGGAAGGGGCCTCCCTCTAGAGGGAATCTCAGCTTCCGGAG	CCACCTCAGCCTCTCAAGGCACTACAGGCATACGCCACCATGCCTGGCTAATTTTTGTAT	GTGTTAAAACAGACTGCAGGATGGCTTAGGTAGCCAGTAGGTTTTTTTTTTTTTTTGGAG	GGTGGCCCCTAATGCTCAGAGTGCAAAGTCCAGGAGCACAAGGCTCTTTCTCACCTTCCC	GACTGTGCATACGCTACAGAAAGCTCCCGCGTATTCCATTTCGGAAGACAAGGGATGTCA
	TGGGGCACAGTAGCCTTGGTGTACAGCTCACTCTCGAGCTTAGCACGCGTGCATCAGAAT	CCTCCTCCGTCCTCCTCCAGCAGGGCAAAGCCCACACTCAGGACCAGATCATGGAAGAAC		CCCCATTCCTTATATGGCATCTTGCTTTCCTCTGCAGGCTCCTTCCCCTCCTTCCTCCTT	TTTTTGTAGAGACAGTTCCACTATGTTGCCCAGGCTGGTCTCAGACTCCTGAGCTCAAGC	ACGTAGTCTTGCTCTGTTGGCCTGGCTGGAGTGCAGCGGTGTCATCTTGGCTCACTGCAA	ACAAACTACCCCGTGACTCCAGGCTCCAGCCCAGAGCCCGGACAGCCCCTGCCCCAGCCT	GTTCCTAAGTAGGTATGGAAAGATTGTTTCTCCTTACTCTAAAATCGTTTGGTCTTTAGC
	CCCAGCAGTCAGAATAAGCCTAAGAGGTGCGCACCCAGTGGCGGGGGAGCGGCACGCTGC	ATCTCAGAAAAGGAGCCAAGGAGCCAGGGAGGAGGGCAGGGGTGTCAGGGACCTTGGAGC		CTCCCTCCCTCCTTCCTCCGGACTAACCTCTTGGAAGGCTTGAGAAGCTTCTGGTCCAGT	AGTCTGCCCACCTTAGCCTCCCAAAGTGTTGGGATTACAGTCATGAGCTGCCGTGCCCAG	ACTCCGCTTCCCGGGTTCAAGTGATTCTCCTGCCTCAGCCTCCGGAGTAGTTGGGACTAC	TTGCCCAGGATTCTCCCTTGGCGGCAACTTTCCCTGTGGTTCTGCAGCATCATCTCCCAG	CGGGCGTGGTGGCGCACGCCTTTAATCCCAGCACTCGGGAGGCAGAGGCAGGCGGATTTC
	TCCGACCCCCACGCGCCGGGCAACCCCGCGACCCCGGCTCCCGACGGGGCTCGGCCCACC	CTTCACTACCCCAGCCCTGGACCTCAAGACCCTTCATACCCCAGCCCTGGACCCCAAGGC		TGTGGCTGGGTCCTAGGGACTTCAGGGTTCAGCAATGTTGCCTACACATCTTGATATCCC	CCTAATTTTTAAACTTCTTCTGTAGAGACAGTCTTGCTATGTTGCTCAAGCTTGTCTCAA	AGGCGCCCACCACCACACTCGGCTTTTTTGTATTTTTAGTAGAGACGGGTTTCACCATGT	TCTGGGTCAGAGGCCTCTCCTTAGCCTCTTAGCCCCCAAGCCTCTCCCCGTAACTGCACC	TGAGTTTTAGGCCAGCCTGGTCTACAGAGTGAGTTCCAGGACAGCCAGGGCTACACAGAG
	CCACCGGCGGCAGGTGGACAGTGTTGCTATGAAAGAGAAAGCGTCGATTGTCCCCACCGC	CCTTCACTACCCCAGCCCTGGACCCCAAGGCCCTTCACTACCCCAGCCCTGGAGCCCAAG		TATGCCCTACCCCAGTGTCTGTACAGGTTCAAGTGATACATCTGTTTCAGGGCACTGCGG	CCTCCTGGCCTCATGCCATCCTCCTGCCTCAGCCTCCCAAAGTGCTGGGATTATAGGCAT	TGGCCAGGATGGTCTCGATCTCTTGACCTCGTGATCCACCCGCCTTGGCCTCCCAAAGTG	TATCACCCTCAAACCATTGTCTGGCTGCCTGTCTCCTCCCACACTGGTCCCTGAGCAGAA	AAACCCTGTCTTGAAAAACCAAAAAAAGGGGCTGGTGAGATGGCTCAGTGGGTAAGAGCA
	GAACTGCCACACGCCAGACCTCCTCTTTTGTGTGCCCCGTATAGAAATGCAAACGAGCCG	GGTCCCAGGGAACAAGTCCTGAGCCTCTGTGGCTCGGATCACAGTGTGGTGAAGAGTTGA		CCCTGTTCAGCCACTGACACACAGACAGGGCCACTCAGTGTCCACAAACCTATGAAGGGG	GAGCCACCACAGGATTCTGAGGCTAAAAGTAGAAAGGAGCTGCTAACCAGAAAGCCCCCC	TTGCGATTACAGGCGTGAGCCACCACGCCTGGACGGGTAGCCAGTAGTTTCTAGGGCTGG	ACAAGGACTAATCCATGTTTTTCAGCTCCTACCCCTAATGAAATACCCTAATAGATACTG	CCCGATTGCTCTTCCGAAGGTCCAGAGTTCAAATCCCAGCAACCACATGGTGGCTCACAA
	CGTGTGCCGGCAGCAATCTGCTGGTCCCTGCTGCCCGCGTCCCACAGCGATCTGCTAGGG	GAGTTGGGGATTGCCTGTGTGTGTGTGTGTGTGTCTGTGTGTGTGTGTGTGTGAAAGAGA		TCCAGAAAAAGCCTTGCCTGAGTGGAGTTCCCGAACAATATTGGACCAGGCTAGGATTTG	AGAGGAGACCGAGTCAGCTGGGGAATTAGAACATCCACATCCATTTAGCTCCTCTAACAC	AGAGATCTAGGATGAGAGAAGTTTCCACATTCCTGTTACAGGCTCTCTAAGGCTTCAGCT	AAAAATGTTTTTGAACCAATGAGACAAGTCTACTGATAATAAACAGGCAAATAACAGCAA	CCACCCGTAACGAGATCTGACTCCCTCTTCTGGAGTGTCTGACTTACATATAATAATAAA
	GTAGGGGTGGGGGATGGGAGGGCTTAGACCTTGCAGCCGCGACCCCGAAAGGCGCAGAGT	GAGAGAGAGAGAGCTTGTGCATGCGCACGCACATGGGCATATGAGTATTTGTGTGCATTG		GACTTATGACTCTTGGGGCAAGGTTGGGCAGGAAGTAGGTGTGTGTGTGTGTGTGTGTGT	CCCACAGACAATCTCTGAACTTAACTAATGTACAAAAAGTTTCATTTCTGCTTCTCAAGC	CCTTTTTCTAGGACTAAGCTGGATCTCAAGTAAACACTAGAGAGGGGGCAGCTGAAGCTC	TGTGCTAACAGTGGCTGTTTCTGGTGAGCAGAATTTTGAGGTCTGTTCCTTTCACTTCTT	TAAATCCTTAAAAAAAAAAATCGTTTGGTCTTGAGAGAGGGCCCTGGGGAATAGTAAGCA
	CCTGAGTCCCTAGTGGCAGCCTAGGCCTAATGTCAGCTGCAGTTGCAAACCTTTGACTTT	GAAACCTTAGGGGACATTTCTCAAGCACCATCCATTTTGGGGTTTTGTCTGTTTTTGTTG		GTGTGTGTGTGTGTGTGTGTGTCCCGCTAACCAAAGGCAGCTGAGGATAGAAGGGTTTGG	CCCAAATTCCCATGTCTGGAAGGAGGGGGCTTGTATACCCAAGAGACCCCCTTATCCTCA	CAGGAGTGTGTGGGGCTCCCTGGGGCTGGATGGCGGTGGCGGGCAGGCGAGCTGGGCTGT	GGTATTTCGGTTGTTTCTGTAATGACTGTATCTTGCTTTTGTAATCATAAAGGACAGTAA	AAGACCCAAGAAGAAGCAGGCAATGAGTTATGGTATTTATAATTTTTGTTTGTGTCCTGT
	AAGTTTCGGTTTCGATGTAACAACCCTATAAACTTCAAACTGAAAATTGAGGAAAAATTA	TTATTGGGGGTTTTGTTTGAGATGGGGGTCCTGCTATATAGCCCAGACCAAGCTGGAACT		AGTGAGAGATTCCTACCAGGCACTTCTGAAGTTGCATACTGTGTGGTCAGGATGGGCAAG	AGAAAGAAAGATGGAGGTTCTAGGAGCCATTTTAGCCCATTAACCCACCTGCCATCTGCC	GCTCGGGTGTGTTACAGTAAAGACGCCCAGCTTGGCGCTGGCCCGGCCTTTTCACGGTTT	AGGAAACTTCATTTTGAAAATAATACAAAGGGATTCGGGGACTTCAAAAGAAGGTGACTC	GTGGAAAATTATAATCAGAGGAGCTTAAAAACAAGTAAGCACAAGATGAGAGAGGGAGAG
	GAAAGGTCGCAAAAAAAAAAAAAAAAAAAAGAGCAAAAAAAAAAAAAAAAAGAGGGGGCT	CACTACGTAGACCGTGCTATCCTTGAAATCAGAGAGCTCCACTTGTCTCTGCCTCCTGAG		AGTCAGGATGGGCGCATCAAAGATTCAGAGGGGTAACGTCCAGCTGCTCCCTAAGAAAAG	CAGTATATGTTAGGTACAGGAGGAGGGGGAGGTGTGGCTAGTGCAGGAAAATAATGCAGA	TAGGCTCTACAGAGAGCGGCTGCAGAGCTCACCCGGCTGGCAGGAGCCACCGAGGCCGGA	TCCTCGTCCACTCCAGAGAATCAGGAAAGGAGTGTTTAAAGACCCACAGAATTCCTACAA	AAGAGGGAGGACTGGGAGGGGAGGGGAAGAGAGGGAAGCATGATTGACAAGCGTTCTGAC
	TTTACATTCTCCAAGTGTGCATTCTACAAATTCCAGTATCGTATCAGCAAACAACGTACT	TGCTGGCATTAGAAGTATTTGCCACTATGCCTGGCCAACCTTATTTTCAACAAGGTCTTT		AGATCATGAGGCCCCAGGGCAAACAGTAGGTAATAACCTGCCTTAGCCTCATCCTCGCTG	GAAGATACAACCCACTAAGCCAAGAATGTGGGGACAGTTACAGCTGTGCCTCCCCTGCTT	CACGTGGGCGACTTATTGACCAAGTGGGGAGGAAGCAGCCCCGCACTGCTCTCCCGACTG	GTGACGTTGGGGGGGGGCCAGCCAGCCAGGGCGCATGCCGGCCAGCGAGTGGGGTGGGCT	ACTCAGTTCTGCCCAGACCCCTCTTCCTTTGTATTTTGAGTCAGGGTGTCCCTACATTGC
	TTTTTTTTAAACTTTTTCCTTTTAAGGACTTACAAAAAAAGAAAGGCGAGATGAAATCTG	CACTCGTCAAATACAGTTGGGCTGGTTGGCCTGTGAACACCACAGATTAACCGTTTCTGC		CCCAGGACTAGGTAGAGGAGAGTGTCTCCGGTCCCCAAAATCCCTCCCGGTGGGAGGCGC	CCCTTCCTGGAGGAGCTGAAAGATGGGGAATTCCTGAGGATGGGCCTAAAGGGGCTGGGC	CGGACCACCGTTGGGCTCCTGCGCATCCTAAGCCCCACCGCCTCACCTCCAGTCCCCACA	CTGGGTCCGGGAGAAGTCAGATCAGTGCTCTGTACAGGGCCTTGAGGGCAAGACGAGGAA	CCAGGCTGGCCTTAATTTTGCTCTGTATCAGATAGGTATTGAATTCGAGATCCTCCTGCC
	CAGGCTCCAGTCTGCCTGGTAACACCCTGACAAAAGCGGCAGATTTGAGGCTGTGTCATC	CGTCCCAGTGCAGGGATTGCAAGCATATGCCACCACACCCATCCCCCCCTGCCCCCACCT		GCAGCAGAGCACATTAGTCACTCGGGGCTGTGAAGGGGCGGGTCCTTGAGGGCACCCACG	TCACTGGTAGAAGTGGGAATATCAGAGACTGACTAGTGTAGCTTGGTCACCTAGTCCCTA	GCGTTCGCGCTCCCAGCCGGGGTAAGCGGAAGAAAACAAAGGCCCGGCTCCATCAGGGCA	TTTCGACTTAGGTCCTTGAATCTGGAGAGCTACAGAAAGTTTGTGAGCTCAGGAGAAGCG	AAGGCCTTCCTGGAAGAAGAGAGTACACACCCGCATCACTAGGCCAGGCACCCAACCCAT
	CCCCGCACCCCTCCCCACGTGGCCTTCTGGCACGAGCCGCAGGCCTGCCGCCTCATTTGC	GTGTCCTGGGAAACAAACTCATGTTCTTGCGAGGCAAACATTTTTACCTTTTACCCAGCT		GGAGGGGAGCGAGTAGGCGCGGAAGGCGGGGCCTGCGGCAGGAGAGGGCGCGGGCGGGCT	CTAAAAAGCCTTATAGCCTTTCCTAGGATGAGACTTTGAGGCTCCTAGACAAAGGCACTC	CCAATCCCGCTCGTCGGCCTCTTTCTCGGCCTCCAATGAGCTTCTAGAGTGTTATCACGC	CTCCGAGCTCGGCATCTGGAGCAGTTCAAGGCAGCAGCGAGCAAGTCCAAAGACGCAGGA	TCGTATCCAGTTAGTTCTAGGGATCAGGCACTACCTAGTCCTCCAAGGAGGCAGCGATAA
	ATCAGAAAGCGGGCGCTGGCCAATGGGAGTGCAGCCTCCCGCCAGCTGGCGGCGGCGCGC	ATGTTCCCAGACACTGCTTGGCCCTTTAAGAGGGCAGTTCTGCTCCTCCCCCTTGAGTGA		CTGGCGCGGAGCCTGGGCGCCGCCAATGGGAGCCAGGGCTCCACGAGCTGCCGCCCACGG	TCCCAGGAGGAAAATCTTAGGCCCTCCCTCCCATGAGGGTCATTGCAACATGAGACCCAA	CAGTCTCCTTCCGCGACTGATTGGCCGGGGTCTTCCTAGTGTGAGCGGCCCTGGCCAATC	GGGAGGGTGGGGTGGAGGAGTAGAGAGAAAACAGAAGCCGTCTACAGACCCTTTTTCCCT	ACACAACAACCCCGATCCGTTAACTCTGGCTCCCTGGACTGTACTTGAAGTGGGTGGGGT
	CGAGCCTGTCTATAAAAGGGCTCTCCCGGCCCAGCCTGGC	CCCTGTTGCTCAGCAACAGGAGGCAGTTGGTGTATACAAT		GCCCCGCGCAGCATAAATAGCCGCTGGTGGCGGTTTCGGT	GGGAGTTGTGAAGTCAGCCCCAGCCCCGCCTACTGTTCCT	AGCGCCCGTCAGCCCACCCCACGAGGCCGCAGCTAGCCCC	CTGGGGCAACTAAACCTCAAGTGCAGGAAGCGCTTGGGGA	CGTAATGGATGCGAAAGTGCCCATTTGTCGCCGGCTCCGC
	>ENSMUSG00000021846	>ENSMUSG00000019970		>ENSMUSG00000030103	>ENSG00000110042	>ENSG00000122679	>ENSG00000108691	>ENSMUSG00000030545
	CATGCAATTATTTCTTTTTTAACTCCTTACTTAGAGTCATAGCCTAAACGTGTGTGTATG	TGAACGCTTACTGGTTTTGGATTTGAATGCTATATTTGAATAGAATGAGATGTCAAACAA		AGGCACCCTGAAAGGCGGGAGGAGATGGGTGCGCGCCAGTCGGGTGCCAGGCCACCCGCA	CTATTGATGATCAAAATAAGTCTAACTCGTGTTTTTCCTAGTGTTTCATAATTTTAGTTA	GGCCCTCCTTCGCCTCAGGGACCCTGACACTCTTCAAGGCCAGGTCTTTGGTGGTGCCAG	ACTGCTGCCTGCTATGCTAGCAACAGCCTCCTAACTCATAATGACTTAGCCATGAGGAAT	GCAGTAAAATCGCCCTCCAGTTTCAATCTGCAACTATTTCTTTTTTTTTTTTTTTTTTTT
	TGTGTGTGTGTGTGTGTGTGTGTGTGTGTGTGTGTGCGCGCGCGCGCGCGCGCGGGCACA	GTGATTGAGTGGCTGAATTAATGAATGAGTGAATGAATGAGTGAGTGAGTGAGTGATCGT		GGCTGCGCCTGGGACCTGAGCTCCCGGGAGAGTCCGGGGTGGGGGTGGGGGGAGGGGGTC	CAGAAACGATGCAGATAAAATTAATCTAACATGCGTCTTCCTGACTCTAGTACGTTGAAT	ATACTCTCCTGTCCCTTGGTTTGCTTGTGGCTTGGTTCTTGGTGTGTGATACGTCTCTGT	GTTTCTAGATTCTCCTTTAGCTGTCTGCCCATTTGGAAGATGCTGAGGACAGAGAGAGGA	TTTTTTTTTTTTTACTAGCCCACAATAGGGAGCCTTGCTGTCCGCAGTAACAAGTTAGAG
	CACACACACACACTCTCGATGTTTATACATTGGGTAGCTTTTGCAGTATTTATTTCTTTA	GTATGTCTATCTCATAGACCAAAGTACAGCCGGAGGTGAAGTAGCTGATCAAAACCACAT		GGCACGGCTCACACGGTCCACGGTCAGGTGCGCGCGGCGTGCTCGGCGGCGGCCTCGGCT	CTGGCCAGAAAAACCACATTTGCTCTCTACGTAGGTAATATAAATCCATCATTAGCGAAA	GTGTGTAGTTGCCACACCCTCCAGTCTCTCTCATACACACTGTTTCCCAAGCATACACTC	CCCAAGCAGGCAACTAGTTGGAGGACTTGTACACGTTTCCTTCCAGCAGTATGTCAGAGA	CATTAGGAAAGCCTGCCAGCTGAGGGAGGACCATGTATTGTGCATTATTGTACAGTTAAT
	AATATTTAACAGTCTGGAAAGGCAGTGACAGGCAATAATATGTAGCGTCTCTAGCATGTT	GCTAACAGGGACCCCAAACCTTTTTGCTATAAATCCTATTTAAAAAACAAAACAAAACTC		GCCCTAGCTCCTGGCCACCAGCCCGCTTCCCATGGGGTGACATCCGCCCCGCCCTCGGTC	TTGCTGCATCCCTTTGGACTGGGTCTCATTAGCAGAGGTTGGAGTGGCCACTGGCCGGCA	ACAAACACACCTTGTCTCAGACTCAAACACACACATGCCACACACACACCATACATCACA	GGTGGCAGCCCACTGGGGACAGGGCTGCCTGGGTTCTGTGCTCGAGGGGACCTTGAGCAG	GTGGCCCAGGTCCCTGCAGGGATCAGTGAGCGTAGCTCAGCTGGCTAGAGAGGCGTCACT
	GCAAGGGCTTAATAAATGCTAGAATAATAAATTCCTCTATGATGAAAAACAGCAGTCAGT	ATAAAATATCAGCATCAAAGAGCACAAGTGGAAACGAGCTACGCATAATTAAATGTTTTT		CCTCCCCAAGGCGGGCAATTCCTGGACACTGAGGCTGAGCGCTGGGGGGGGGGGGGGGGG	CACGACACTTTAGGCCAGCAGGGGGCGGGTAAGCTCCAGGGCACTCGCCCGAGCAGCAGG	CACTCCATGCACACACATGCATCTACACACACCCCACATGCACATCACACACACGTACTC	GCTATTTAACCCTTCTGTGCCTCAGTTGCCTGATCTATAACATGAAAATTAGCAATCCCT	GAGGGGTCCTGGCCCACAAGCTTTCAGAGAAGCCTAGGAACTCACATGTTACCCCATCCT
	AAAACTATCACAGCCTACAATATTTTAAAGACACAGCACCATAAGAAAGCATAAAATACA	GTTAAATGAATTCACTTTGCAGAGGTTCAGGATAAGTTGGGGCATGTAAAAAGACTCGTC		GGGGGCTGGGAAGCCAGGACGGAAAGAAACCCCAGCCTCTGGAGAAGGCTAAGGGGGGCC	GGGCGTGTCTTCTGCTTCCTTGACGGACAGCTAAGGATGCGGGAGAGGATGAGGTAATAG	CATGAACAACACACACACGCACACACACAGACGCACACACACACACCCCCCAACCTCTTT	ACTAGATAAAGTTGGGGAATTTACAGAGTTAATATTTGTAAAGGTCTGAGAATATTCCTG	TAGAAAAGCACCTCTGGGGCATCCCCTAAGAAGGTTGGGTGACGAGACTGAGGCTGTGTT
	AACAGTGCCTTGATTAATCCATGGAAATAAAGGAACATTTGTCTTCATTTAAAAAAAAAA	CTTGCTTCCTGTGACTCCCTTAGCATTGAATGGATTCAGCACGAATTTTTGGTGAAGGTC		GACGACTCCCTCAGCTGCGCACCGGTTCCTAGGAGCGGGCCAGGCGGGGGAGGAGGAAGA	GAGCCGGGGCAAGGAAGGAGTTGGGGTGCGCGCGCGTGTGTGTGCGACTGTGAGTGTGCC	TATGCACTTTCCTGACCTTTGGAGACCTGGCTCCTAGATGTATCTCTGCTCAAAGTTCCC	GCAGAGTAAGCACTCTGTGAGTATGACACTGGCATTTCTTCTGCAGCACTACATGCTGTC	TCAGCAGGATATTCCCACCCAAGCCATCAGAGTCATTGCTGGAATAATATCATAAAGGGG
	AATCCACCTAGGTAATTTCCTTTTAAATTCCCCAGGGGGTTGAAAGAAGGGACAGAGATG	TGGGCAAGGTTCTGCCTATTGGTTTTGCACACTTTGTTTCTGTTCATTGATTTTCTCTTA		AGGCTGGGCTGGAGCGACCAAGGGGATATTCCTCTCCCGGCTTGAGTCAGACGCGGGCGG	AGTGCGTGCGCAAGCCCCGAGACAATGCGTGTCTCCAGTTCGCGCTGCGGACACTGATCA	CTCCCTGCCTGGGGGCAGCTCTGGACTCTGGTCTACTTTCGGCCAGGGCACACCTAGCCC	TATGCCTTTGTCCAAGTCTGAAACCCTAGAACTCTTAGAATTCAGTTCAATGTTTACACA	TAGGGTAAACAGAAAGACAGGGGAGAGGTAATGAGGCGAGGAAGGAGGGAGAAGCGGTGA
	TGAATAAGGGATTAAAAGTAACTTTTAACTTTTCTTTTTCCCCTTTCCCTCTCCTCCCTC	CTGCCGGCTTCTCTGTTGAAAAGGGTGGGCTTACCTCCCCAGTTGTTCCTTCTAATGTCA		AATCCGTCCTCCCCCGTTCCCTCCCAGGAGACGGGAACTTACTTCATTTCCCTGGGGCAG	TGCTGCATTAAGGAAAAAAAAAGAGAGAGAGAGAGAAAATTACATTTGGGGGAAGGAGGC	ACTCCCAGGTCCACCTTCCTCCAGTCTACCCCCAGACTCCTCTAGGCCATCATCAGCCAG	ATCCTACAGTTCTGCTAGGCTTCTATGATGCTACTATTCTGCATTTGAATGAGCAAATGG	AAAGAAGAAAATTACTAAGTGGGGCTCCATCTTCAAACGCCACAGAACCAACGATCAGCG
	CATCTCTCTCTCTCTTTTCTCACCCCCCCCCCACGTTCTTTCTCCTTTCTCTTGATACAT	CAGCGGAAGGAAGGGCATCCGAGGACCCTACAGAGTAAGAGACCATTCACTGCTACACAT		GTTCGCCCACGTTACCAACTCTTCCCCCCCCCCCTCCAGCTCCCCGGTTCCTTCCAGCTT	TGCAAAGTTGCGGCTGGGCGACAGTGGTGGTCCCGGGGCCGTGTCATGGCGGGTCGCTTC	CGCTTCATCCTCACCTCAGCTCCCTCCCCGGTCTACCCCCACCCTCTGCCCCTGAGCCTG	ATTTAATGCATTGTCAGGGAGCCGGCCAAAGCTTGAGAGCTCCTTCCTGGCTGGGAGGCC	GTGCAATGTCACTGATCTCCCTTGCCTGTGCTTTGCTGGTGTGGAGCTTGTAGGATTTCC
	GAAATGGTGGGGAGCCCTTCAATTAGCGCCCCCCCCATGGGCAGATTCTTTCTCTTTTTA	GTGTAGGCACATTATTTTATTTTTCAAGGTTTCATAGGGCAGGAACACGTTTGATGCCCC		CCGTGCCCCCCACCCAGCTGGGCAGGACTCTGGCTGCGCTGCCACCCCCTCTTTCGGGGA	TCTGCATCAAGGAACCAGGGAAACACACGCGGGCGCGGGTTTGCCTTAGCGCCCTGCTTG	GACGGAAGTTCCCCAAGTCTCTCCAGCCTGCATCCCAGCCCACCGTCAGCCGGCCCCCAC	CCTTGGAATGTGGCCTGAAGGTAAGCTGGCAGCGAGCCTGACATGCTTTCATCTAGTTTC	TCAGGAATCATTTGGTTTTTCAATAATCCTAATAGAAAATTCTCCCACTTTACTCCCACT
	AGCCCCCCTCTCAAGGGCTTGGCTTTGAAAGCAGACACCCCCAGATCAGTGCGCTCAGCA	CCACCCCCTGCCTCCGGGGCTTGGTATCAGAACCGGAATCTGAAGAACTTCATTGAGAAT		AAGGAGGCCGCAGCCGCAGACACCTGGGGGCCCGAGGTTTGGAGGGGGGGGGGGCACTTC	GGAGGGGTGGTTCATTCTGGAAGGAACTGAGCAGAGCCACAGGCAGGGGGAGCTCTCCCA	GCTCACCCCAGCTCACCTCCCAGTCTGCCCCTACAATCTGCTCCCAAAAAGCTCCTTTGC	CTCGCTTCCTTCCTTTTCTGCAGTTTTCGCTTCAGAGAAAGCAGAATCCTTAAAAATAAC	CTTCTGCTAGAAACACACCCCAGGAACTGACTTAGCTCTGTTGCCTGCATCATAAGGCCT
	TGGTGAGCTCGGAGGTGGGGGGTGGGCAGTATGCTTGGCTTTCACGCAAGCGGGGTCCGG	TACATTATTGGGTCTGCATTTTACTCTGGTTACCACATTGTTGCAAAGAAAAACCAATTC		GCAGCCGCCAGAGCGTTGTCCAACACGTGAGGCTCATGTGATGAAGCCGGGGGAGGGCGG	GCGGCGGGGACTGCAATTCGTGCGGCGAAGGGGTGGGGAGGGAGGGAGAGAGGGGAGGGG	AGCTCAGCACCCCAGCCCCGCCCTCAGAGCCCATCAGCCGGCACCCCACCTTACCCCAGC	CCTCTTAGTTCACATCTGTGGTCAGTCTGGGCTTAATGGCACCCCATCCTCCCCATTTGC	GACACTGGGAAAGGATGCGGCCTGCAGCCTGAGAAGACCATTTAGCATTCCTGATGGGGT
	ATCCCCGGGCTGAGGACGAAGACCCCCACGCTCCAACTTTTCGGAGGAAGAGAGGAGAAA	AAAGAACCCTCCCAAGGGAATCCGTTGTTCTGTGTTTTCTGTGTCTCCTGACCATCCTCT		GCAGGTCGCTCCTTCCCTCCCCGGCAGCGGCCAGACGTGCTTGGAGTCACAGGGTAGAAC	ACCAGAGCGTGCCATTCCGAGCGCGGCCGTGCGGCGAGATCCCACCCCGGCGTCTGCAGA	TTGTCCCCAGCTCGAAACCCTGCCCTCGCCCCCCTCTCACCCCGCTGAGACTCCAGCCGC	TCATTTGGTCTCAGCAGTGAATGGAAAAAGTGTCTCGTCCTGACCCCCTGCTTCCCTTTC	TCATGGGTACCTGGGGACACCTGGACGCCTGAGGCAGGGGAATGACCCACTCAGTGCCTC
	AACAGAGCTGCCCCTTTAAGGGCTTGCCTTCCCCTTTACTCTATGTTTACATAACACGGG	GATCTTACTCACATATGCATGCATGCATCCTTGCTCCTTCCTGCCTTGCTTTCTCTTTCC		ACGTAGCTTCTACCCACCCACTCGCTCCCATTTAACCCAGCCCGCAGCCTCTCCTTACTC	GGCCGAGGCGCAACTGGTGCGAGGGCTGGGTCCTTGCCTCGCCGTCAGCCCCAGCTCGCG	CCCCATCCCTCCCACCCGGCGCGCCTGCAGGGACTGCACCCCACATCTGGAGGCAACGGG	CTACTTCCTGGAAATCCACAGGATGCTGCATTTGCTCAGCAGATTTAACAGCCCACTTAT	TACCTGGAAACCAAGACGGGAGAAGGCCACGACCTTGTGAAACTCAGCTCTACTCACAAG
	GCGCTCGCGGGCCGCGGGGGCTGGCGGGCGGGCGGGCGGGGGCCGCGGGAGCGCGGAGAC	ATTTACCTTTCTGAGGAGGCTCTCTCCCTTCCTCCTTCCCTCCCTCCGGCTTCAGCTCTT		CTCGGCTCGTCCCCTCCAGCAACTCCCCCCCCCCCGCCCCGCCCGCTCCGCCCTGAGCAA	GCCGCCGGGGCTCGGGCCGCGCGCCCGCCGAGTGGCTTTTGCAAGGCGGGGGCCTGTTTG	GCACGGCCGCAGGCGTGGTCTGGGGGTGCGGCCTGAGGGCGGACCCCCTGAGGCCCCGCC	CACTCATGGAAGATCCCTCCTCCTGCTTGACTCCGCCCTCTCTCCCTCTGCCCGCTTTCA	TCTTGTGGCTTGGCGTCGCCTTAGTAACTACCACTTCCGGTACTAACCGGAACTCCAAAA
	GCGGGCGGCGGCGCGGCCGTCCCACCTGCCCAGCCCGCTC	TCTTACTCCTTCCCCCAGCTGCTTAACTACAGCTCCCACT		CCCCCCCTTCCCTCCCGCCTCTCCGCCCGCCCCACTTCTC	CAGAGAGCCGGGCATTTGCATGAAGCGACTCGACCCCACA	CCACCCCAACCCCAACCGGGCGTCCCCCAGCCGCGCCCCC	ATAAGAGGCAGAGACAGCAGCCAGAGGAACCGAGAGGCTG	GCCGCGTTTCCGAAGGTGTGCCCACCCCCGTGTGGGCGGA
	>ENSMUSG00000020262	>ENSMUSG00000025324		>ENSMUSG00000021453	>ENSG00000112972	>ENSG00000133027	>ENSG00000106366	>ENSMUSG00000002997
	CCAAGAGTGATGATCTCTACTTACTTGCCAACAAGTGCACCCGTAGGCACTGCCTGGTGC	AAACTCCTCTCTCCCATCAACAGGAAAGGAACCCTTTGCTCACATTCCCTCAGCTGCCCA		GGGAAAAACAATGTGGAACAGCCGAGTTCCCGGAGTCTGAACCCCGGAACCTCTGGGGTT	GGCAGAGTTTATTGCAAAGCCACAAGTGTCCTCCTTTGGATTCCCCCAAATAGTGTTTCA	GTGATCCGCCCACCTCGGCCTCCCAAAGTGCTGGGATTACAGGCATGAGCCACCACACCC	CACAGAATCTATCGGTCACTCTTCCTCCCCTCACCCCCTTGCCCTAAAAGCACACCCTGC	GTAAGTGAGAACAACTAAGGAAATAAAATAAAACTCAATAAATAAATAAAACTTAAGAAT
	CCACCTTTTAGGCAGGCTGAAGAATTCATTGAGTGGCTAGCTGGTCCAAAGGACATGTTT	TCAGGCTCCCTCTCTGCCCAGTCTTTTTCTAGATCTCTAGAACAAAACTGCCCTAGGGAA		TGGGGCACAGTAGCCTTGGTGTACAGCTCACTCTCGAGCTTAGCACGCGTGCATCAGAAT	GTGAATTCCTCTAGCTTGAATTGCTCCTCTCTATTTGCTGGGGGAGTTAGGCAGTCCGTA	GGCCTACAAAAGGGGTTCTTCTGGGACCCGATCGTCTAAACTCTTCTCCATTTGACCCCC	AAACCTGCCATGAATTGACACTCTGTTTCTATCCCTTTTCCCCTTGTGTCTGTGTCTGGA	AAAATAAAACTCAAGTGAGTTTGCACTTGGACTGCTTTACAATGAAATGGGCATCGTAGA
	TTGTGATGGAAGCAGATGTGGACCGGCTACAACACTACTCCTGTGGTCAGTTCATGCTTC	TCTCAGTCCTTGTTTACCAGGCAGGGAAACAGTGACCCAAATGTTTCTTTGGATCTATAT		CCCAGCAGTCAGAATAAGCCTAAGAGGTGCGCACCCAGTGGCGGGGGAGCGGCACGCTGC	TCCGATGGATTTACTATGCCGACAATTACGTGGCCTTTCCACAGCCTTTTACTTGGCAGG	TCCATCACTACTCCACAGCTCACCGGTCTTTTCTCTGTTCCTTAGGTGCCCGTCCTGTCT	GGAAGAGGATAAAGGACAAGCTGCCCCAAGTCCTAGCGGGCAGCTCGAAGAAGTGAAACT	AAATAAAGTATGCATATTTATACAGCGTTTAATTTGGCAAAAGATAAATTTTTCTGTTTC
	CGATTCTGGACCTCTCCAGGCCCCGTTCTGGGCATAGCACCCCAGGTTAAGACAATCTGG	TATAATCTTCTCTTCTATGAAGAAATTTAAAAAAAAGTCCTATTTGGGGAACAAAGAATG		TCCGACCCCCACGCGCCGGGCAACCCCGCGACCCCGGCTCCCGACGGGGCTCGGCCCACC	TACCACATATGAAGCTTAGAAGATACAGTGGGCAACAGGCCAAATGGAGTCCCTTTCCTC	CCAGGCCTTTGTACATACCATTCGTCTTGCCTTGTTTGCCCTGCCCTCACACTTGGCACA	TACACGTTGGTCTCCTGTTTCCTTACCAAGCTTTTACCATGGTAACCCCTGGTCCCGTTC	AAAATTCTCAGAATAGGCTCGTTTTAAAGACAAGGGTTTTCTTTAAAAAGCACAAATGTG
	CGAGGAACCACACAAGTTGTTGACCACATCTTGGATGCTCGACACAGTACTTTACCTACC	TTGAAGGTAATTCTAGAAAAAGAAAATTTCCAGTTCACCAAAAAATTATATCTGAAAGTA		CCACCGGCGGCAGGTGGACAGTGTTGCTATGAAAGAGAAAGCGTCGATTGTCCCCACCGC	AGAGTGCATGGCCTGGCAAAAATCCTTGAATTCAGTATCAACTTCCCTTCACAGGCAAGG	TCTGGCACCTCCCCTGCACATTCTAAGACAGCATCCTTCCGTACCATTTGACCCACCCCG	AGCCACCACCACCCCACCCAGCACACCTCCAACCTCAGCCAGACAAGGTTGTTGACACAA	TAGTTCTCTTTTCCTTTTTATTGCTATATTCAAATTTTGGAGATTTAATTGAAGTGACGC
	TGCACTTGTCTTTTACTAGACCTTTTTCTTTTTAAACAAACGTGGAAACAGACAATGCAA	AGTGCAAGCTGGAGGGTAGGGTGTTTTTTTGTTTTTTTTTTTGTTTTGTTTTTTTTTGGG		GAACTGCCACACGCCAGACCTCCTCTTTTGTGTGCCCCGTATAGAAATGCAAACGAGCCG	CTCTGCACCCTCCCCACGGATGCCTAATCCTGAAACCATTTTGTTTTAGGTTTAGTTAGA	TTTTTTCCACCACAGTACTCATCCATATTATAACCCTTTATTCACATTTTGTCTTTTATC	GAGAGCCCTCAGGGGCACAGAGAGAGTCTGGACACGTGGGGAGTCAGCCGTGTATCATCG	AAAGTGTCAGGAAAGGTTTTAAAAATAAGCAACAAGAGGCTAATCAGGTAACACACCCTT
	GCACAAGACACATCTGGTATGCCTAAGAGGTGGCAGAGCCTGAACTTGACCCTGGGGTCT	GGGGGGGACAGAAATAGTGACTTTATGGAGAGTACTTAGGTGGCAATGCGCTTTTCAAAA		CGTGTGCCGGCAGCAATCTGCTGGTCCCTGCTGCCCGCGTCCCACAGCGATCTGCTAGGG	AAGCTTTGTCTCAAGAGCACTTTTGTTTGTTCTGTTTTCTTTAAGTCAAGGTAGTTTTGA	TCAGTCAGGAGGAAGCGAGGGCGGGGGACTCTGTGTTGTTCCCTACCGTACCCTCAGCGC	GAGGCGGCCGGGCACATGGCAGGGATGAGGGAAAGACCAAGAGTCCTCTGTTGGGCCCAA	AGTTGTCTGTCCAGCTGCCCTGACTACCCTGTATCCTGTCTTGAAGGATCAACTAACTTT
	AGGTTAAAAACCGGCCATCATTTCTAGTGACCACCAGTAGACACCCTGCTTCACAAAATC	CATAATTTGGAAACTGGAAAATCGGTATACTAAGGATTCTGGGTTTAACTTCAAATGACC		GTAGGGGTGGGGGATGGGAGGGCTTAGACCTTGCAGCCGCGACCCCGAAAGGCGCAGAGT	ATAAAGGAGACAATATTTGAGTATTTACAAATCGGGTATTTAGACTATTTACACATATAC	ACAGTCTGGTTCAGAAAATACTCGAGAGTGAATGAGAGAATGAATGAAGGAAAAAATGAG	GTCCTAGACAGACAAAACCTAGACAATCACGTGGCTGGCTGCATGCCCTGTGGCTGTTGG	GTTAAGTGCTACACAATAAATGCGGCCTTTGTCTCAGTAACCAGTAGGAAATGTACTAAG
	ATGTCCCTGCTCCTCTCCCTACTTATTTTCAAGGTCTACGGAGGTGGGTGTCAGTGGCCA	CAGCCTTGAGGAGGTCCTAAACCAGCTCTCCAGACAACATTTCCTGGTCCTGGATCAAGT		CCTGAGTCCCTAGTGGCAGCCTAGGCCTAATGTCAGCTGCAGTTGCAAACCTTTGACTTT	AAGTTCTGGGTGAAGTATTCTGCTCCAATTTGCAATCTACGCACACTTTGCTAGAAAACG	TGGAGGAGGGGTCTTTGGCCGAGCTAAAGAGCCTGGGCGCCGCGGGGGCGGGAAGCTCTA	GCTGGGCCCAGGAGGAGGGAGGGGCGCTCTTTCCTGGAGGTGGTCCAGAGCACCGGGTGG	CAGAGTGTGGCAGAGCATCTGTAAGGCAAACCATCACAGCCACGAGGCTAAAAGGCGGAA
	GGGCCAGCTCTCAAAACTGGACGAAGGCCCAGGGACGATTCTTGCGGGATGCCAGGGTAC	CTGTCTGCTCTAGTTAGAGCGCGCGGGCTAGGAGGGGATGGGGCGAACTGATACTCAGTC		AAGTTTCGGTTTCGATGTAACAACCCTATAAACTTCAAACTGAAAATTGAGGAAAAATTA	TTAAGACTGAATTCAAATCAAGTACAGTATTTCAGAAATCTTTCAGGTGAAGCCTAGTTC	GGCAGTGCTCGTCGCGCACCGCCCCCAGAGTAAAGCGAATTTCAGAAGAGGGCGTGGGGC	ACAGCCCTGGGGGAAAACTTCCACGTTTTGATGGAGGTTATCTTTGATAACTCCACAGTG	TTAAAGAAAATTTTGTGACAGACAAGTGGCAGCATCTCTTTTATCCAGAAGAGAACCAGT
	CACGTACGGGGTGTAGTAGGTCTTCAAGCGGCGGTCACAGTCGCACTTCAGTGGCTTCGC	TTCCTCTCTTAGTGGCACAGTGAGTTTGCAAACTCTCTGGGACTAAACTGGATGCCTCAG		GAAAGGTCGCAAAAAAAAAAAAAAAAAAAAGAGCAAAAAAAAAAAAAAAAAGAGGGGGCT	TGGTTGCTAGGCAACCTGACAGACTCCCAAGCTGGGACCACCTCGCCTCCCACATTTGAC	CCTGGGCGTGTGGGGCCCTGGGCGTGTGTGACCCGGGCCAAGTCCAAGTCCGCAGGAGGC	ACCTGGTTCGCCAAAGGAAAAGCAGGCAACGTGAGCTGTTTTTTTTTTCTCCAAGCTGAA	AGGGCTGTGCGACTAACAAAAGACACCACGCACGTTTCTCTTGGGGTTGGATTCTAGGAA
	TCTGATTTTCCCTGCCCCATTCCCAGATCCCACAGGATCTCTAGGATCCTTGGTCCCACC	AGAAACGAAAGTAAAGCTCTCTAAAGTTTCCAGCGCGGGCTCTTTTTGTTTCCCGCTATC		TTTACATTCTCCAAGTGTGCATTCTACAAATTCCAGTATCGTATCAGCAAACAACGTACT	CATCTCTCCAGCGGTGGGACGCGGAGTACCCATTGGCCCGCATCTCCTCTCACTTAGTCC	TGCGCGGGAAGCTGCTTATAGCTACGACCCGCGGCCCCCGGCCTCTAGCCCCACCGCCGC	CACTAGGGGTCCTAGGCTTTTTGGGTCACCCGGCATGGCAGACAGTCAACCTGGCAGGAC	AAGGAAAAGCCACCAAGGTGGAGGCTGAAGTTTCAGCAGGAATTGCGCCGCACCAACTCT
	TGTCCCCTTAGGTCCCATCCGAGGCTCCTGCCCGCGAGTTCGAGAACCCCGCCCCCGTCG	CGCCCAATCTGAATCTGGGCGCTGAGTGAGGGCGGGGCAGAGGAGCCACCTCGGCGGAAA		TTTTTTTTAAACTTTTTCCTTTTAAGGACTTACAAAAAAAGAAAGGCGAGATGAAATCTG	CAATTGGTCGGAGAACCTCTCACTCCGCTCCCGTTGGCTCTCGCCGTATCTCGCAGCTCC	CAGGCAAGGGCAGGGACGCCAGGTCAGTTACAGGCTCGGGTGCGGCAGCCGGCGACCAAA	ATCCGGGAGAGACAGACACAGGCAGAGGGCAGAAAGGTCAAGGGAGGTTCTCAGGCCAAG	GCGTGGGACAGGGAGAAAGGTGCGTGGGATTCGCTCAGGGAGCTCAGGTGGAGCGCGCGG
	ATCTTCTCGGTGCGTGTCGGAGGCTCCCTTCCGCTTCGAGTCTCCCTAGCGACGCACGAC	CCGCCCAGGCCGCCTGGGTGGCGGGAGGGGACTGCGAGGGGAAGAGCGCCGAGCCGGCCC		CAGGCTCCAGTCTGCCTGGTAACACCCTGACAAAAGCGGCAGATTTGAGGCTGTGTCATC	GTCATTGGCAACTGGGCTCTCGTGCCACCTCACGTCAGTCTCTCACACCACTTCCTCGGC	GGCACTGGGCGGGAGGCCGGATCCAAGGGGATACTGCTACGTAGCTGCAGCGGAACCGGC	GCTATTGGGGTTTGCTCAATTGTTCCTGAATGCTCTTACACACGTACACACACAGAGCAG	CCTCAGCCCCACGCCCCAGGCTCAGGCTGCCTCCACCCTGGGGCCACTTGAGAGGCGGCA
	CTGTTTTGGTTCTAACCGCTAACCCTCGCAGTTCCCGCCGCCGCGAGCGAGTCCGGACGT	GCGACCTCCTGCCCGCGGGGACTAGTAGACCTGGAAGTCTGGACAGGCTGCGCGGGCTGG		CCCCGCACCCCTCCCCACGTGGCCTTCTGGCACGAGCCGCAGGCCTGCCGCCTCATTTGC	CCTGAGACTTTGTCCCCGCCTCTTCTCCCCGCCCTTCCAGCCACGAGGGAAAATCCTAGC	AGGCTCTGCGGCGAAACACACTGGGACTTGTAGTTCTCGGCTCCTCTAGACGCTGTCGCG	CACACACACACACACACACATGCCTCAGCAAGTCCCAGAGAGGGAGGTGTCGAGGGGGAC	GTGCTCCCGCCCGCCGGGTTGCCATGGTTTCCGGGGATCACGTGGGCGCGCGGGCGGAGG
	CGGCTCCGGGCAGGAGGCGCGCACGTCAGCGTGGAGCGCTGGCTCCACCCCTGCAAGCGA	GCGGGGCTCGGCACGCTGACTGTGGTGTCTGTGCGTCCCGCAGGAGGGGAGTCCGCGCTG		ATCAGAAAGCGGGCGCTGGCCAATGGGAGTGCAGCCTCCCGCCAGCTGGCGGCGGCGCGC	GAGTCATCGCCTCTAGTTTCCTTTTGATTGGTAGAAGCCGGACTGGGGGGCGGGCGCTGC	AGCCCCCAGATAAAGAGGCACTTCGCGGTGACGGGGAACTACATTTCCCAGAAGGCCGGA	CCGCTGGCTGTTCAGACGGACTCCCAGAGCCAGTGAGTGGGTGGGGCTGGAACATGAGTT	CGGGGCGCCGGGCGGGGGGCGGCGCAGCGGCGGCGGGAGCAGGAGCGGGAGGAGCTGGAG
	GCACGCGCGCGCGGCTGCGGCGGCTGGGGCGGGGCGAGCC	CCGCGCCCGGGCGGCGGGCGATGATCACCTAGGAGGCTGG		CGAGCCTGTCTATAAAAGGGCTCTCCCGGCCCAGCCTGGC	CGGGCAACTCTACCGGCCGCGATTGGCTGTGGGAGCCACC	ATATGTTGGGGGTCACCGGGAAAGCGCCCCGACTGGCGGC	CATCTATTTCCTGCCCACATCTGGTATAAAAGGAGGCAGT	ATGCTGCCAACCCTCCCCGGGCTGTGCTCGCTCTGCTGCT
	>ENSMUSG00000020387	>ENSMUSG00000024222		>ENSMUSG00000003545	>ENSG00000104833	>ENSG00000111885	>ENSG00000109758	>ENSMUSG00000030630
	AGCACCAGGCGCCAGGAGGCACCCGCGAGGGGGAGGGGGCAACAAGCCCAAGAAGGGACC	CAAGGGGCCTGTAGCCGGCATCTCCGTGGTTCTCCCCATGCGTGGGTACAGTGAGGAGGG		AAAGATGTGTGCTGCTGCCGCAGCTGCCACCACCACCAGACACCACCAATTATTATTGTT	TCTGAGACCAGCCTGAACAACATGGAGAAACTTTGTCTCTACTAAAAATACAAAAAAATT	AGCTTTCAGAAATGCGAAGTCAGTCAACGTTTTCCTCTCTGATAACCCCTTATTTGTGGA	TGCACAGACAGGCAAATGGGGGGCAGAGAGAGGGGTTTTAGGGGATACAGGGAGGCAGCT	GTGAAGTAGACCCCCTTCCCCACTAGTACTGTACGGAAGAAAGCACAGGCAGAACACCAA
	CCCTCCCCTTAAGGACAGCCCCTCTCTTCCGGAGGTCGCCCACAATTTCAACTTTCCCTG	TACTCCGGTCCCAGGTGAGCTGAGCCTACGGTGCCCCGGCCCGGAGGGTCCGGAGATGGC		CAATTATTATTGTATACACACTTTCTTTTCTGTCTCCTGAGCTAAGTGGGAAGGAGAGGC	AGCCGGGCGTGGTGGCACATGCCTGTAATCCCAGCTACTCGGGAGGCTGAGGCAGGAGAA	GCAACAGGAGAATTACAACACATTTTGGAAAATAATTTCTATTGGACCAACTCCTCACTT	TCAGCCCTCGCTGGTCTCCAGGCCACAGTGGTTCACTCACCCCTCCTCCCACCTCGGCAG	GACGTTAACGCAGGCGTGTCACACTTCTAGACGCTGGCTCCAACTCCATCTTTCACCAGT
	CCTAGGATGCTAGTTTGCATTTGGTGTGGGTGGGGGAGGAGGACCGCGCCCCCTCCCCCA	TTCTTGGAGGGGTGAGGAGGTCTCGTACCCGACCATGTGGCGGTCTTGCAGCGCCGCGCC		TTCCAACACCATCAAGCCTGAAGAACTCACCGGGTGTGGGTTCCTACCTGCTCCAATTCT	TCGCTTGGACCTGGGAGGCTGAGGTTGTAGTGAGCCGAGATTGGGCCATTGCACTCCAGC	CGCTGGAAGTAGTCGGATCCAAGACTTAATTTCAACACAGTGTTCGACTTATTGCTTGAA	CCCTGGGATGTCGCTGCTGACTCAGGAGGAACCCGAGGTGCCGTAGCGGCTGCTCCAATA	GCTCAGGGCAAGGTCTCTGGACCCTGACTGAGCAAGGCTACACAGGCAGATGAACTGGGG
	GCCCCTTGCGCGCCCCTCCCCTGCACTCCTGCCAGCACTTTCTGCTCACTTCTGGCGCTG	CTCCCTCCCAGTGCGGAGCCGGCTGCTGACCGCAGGCTGCAGGAGCGGTTGATCTGGGGA		GCAGGTCCCCCAGATTCAGGGACCCGGAAAAGCCACCTATCCTTTGCTTAGCTATGAGTA	CTGGGCGCCAAGAGCGAAACTCTGTCTCAAAAAAAAAAAAAAAAGGGTATAGATATAGAT	GCTACCGCAGCATAAAACTCGTCTTCGAATGGAAAATTTGACCAACTTCTATGAGGTAAA	TTGCAGAAGAGGTTCCTCAGGCAGCTCTGCCCACAGCCCCAAGTCACGAATTCCGTGACT	ACAAATCCTCTGCAGTATCCAGTGACACCACAGGAGCCAGAGGCAGTCCCAGACAAAAGA
	CAAAAAACGCCACGCGATTTATTCGATTTCGATTTTAAAACCAGTGATTCCGAAACCGGG	GCGGGCGAGCACACCCACTTACCCAGCTGCTGAGTCAGGCTGTTCTCCCTCACGCTCGCC		CTGAAGTTTTAGATCAGGGAGGGAGCACATTTTCCAAGCTCACCGAGTCACACAGAATCC	AAAGATAAATTACAATACTGGAGAGGAGGGGTGTTATTTTGGGAAAGCGAGGCAGCCCTG	TGAATAGTGAAAGTACGGGTGGGCGGGAGAGACATACAAGTTTTTTCGGTTTTTTGTTTT	CCAGCTCCATCCCAGGCCCCAGGGTACCTGGCCCAGGGTTGTGCTGCCGCAGACTTGGCC	ATGGGGTCACTGGGTGGATCCCAATTTGCATTCTGGAGGTGGGGTCAGGGAAAAAGCTTG
	CGGAGGGCGAGGGTCTTCCAGCACCAGAGTCCCTGGGGGTGGGGCGGGCGAGCTGGGTAC	CGCCCGCCCGCCCGCCCGCCTGCTCTCGCCCGGGACATTGTGTTCCAGCCCCAGCGCGCT		GTGACAAAGCTAGTGGGGAGGGGACTGCATCCTTACCCATCCCTACACCTGGAGATATCA	GGGACTCACTGTCCCCCTCCCAATATGAACCCAGCTGTCTTACTCCTCCACTCTCCTCCT	TTGGGGGAAGAAAGGGCGCATACGAAAAAAGTCCTAAGCAAGCACAGAACTGTGTCTCTT	TGTACCATCCAGGCGGCGGTGGGGAGCTGGGGTTGGAAAGGCTTCTTGGAGTGGACTCCT	GCTCATAAGGGAGGCTGGGCGGTTTTGCAAAAGGGCGAGGCCTCAGAGATTATGGAAATA
	TCCGTGCAAGCCTCGTTTCCTCCGCGAGTGTCGCCTCCAAGCTGTTATTTGCAAAGAAAC	GGCAGCGGGCCCAGGCGCTCACACCAGCCTCCTCGCCCTGTTTGTGCTCGCGGCTTGCGC		CAGACTCTCCAATTCCTCCTGAGCCTCAGTTTCCCCACCTAGACTGATTATACCCCTCTC	TAGGCCAGGCTGGGGGTGACCCCACCTGGGACGAGCTCAATGCCCAGTAGAGGTGTACCA	AGGATGTAAAAGGATGTTATACCAGAGAGCTCAAAAGCTCCCAGGGTCACGGCTCCCCTA	GGGTCTGTCTGGGAGACGGGGAGGAAGGGACACTCTGAACATCACCAGGGGCTGCTGGGG	AAGCACCTACTGGGGCGGGGCTTTGGGTCTTGGGCATTTTAGGTGAGACCAATACCTGGA
	GTCTTTTTGACGCAGGGAGAAATGGCAAATTTTAAGTACGTCATTAATATGGCGCCAAAA	TGTGGCGCAGCCTCCCGTGGCCGCGGGGACTCTCAGAAGGCACCCCTGTAGGGTGGGCCC		GCCAGAATCTGCACTGGGGACCTTGCTCTTTTTCACCAGCAGGGGCGCTGCACCGGTTTG	GGGGAGCCCACCAGCATCTGCACCCAATCATGGGAGGAAAATCGTGGTTTTACTATGCAG	ACCGAGGGACTTGGGGTTTCACTGCTACCAGGCACCCGGGGAACCCCGGCCTTGGATAAA	GGCCCTGGCCACCCCCAGAGTCAGAACAGGCAGGTGGGGCAGGATCTCAGGTCATCCTAT	TCCAGGTGCTGGACCCGGAAGGGGGAGGTTTAGACATAGGGGCGGAACGGTCTGACAGTT
	GATTTTTTTAAGTATAAGCTTGCTTTTTTTTTTTTTTAAAGGTTGTGGGGGGCTCCGCCT	CAGCAGCCCTGAGCACTCGCCAGCCTCGGAGCACCCACGCCTCTCCAGATTCCCTGGCTG		GGGAGGGTGGGGTCCCAGGGGTATAAGCAGACCTGGGATCTGGAGTTGCACCTTCTCCAA	CTTCAGGACAAGCCCTCCAGGAACCTACCGCCCCCCACCCGCAAACCAGATCGCCGCTCC	AAGAGGGTAACTGGAGTAAAGCCGTGCTTCTGAACGACCCAGCGCCCAGGACCCCCTGCC	GCTACACTCAGCCATTGCGTGGCCCCTCTCCTCCCTGTGCCTGGCCTTTTGGCCAGCCCT	CCGGGATGGAGATGGGGGGGGGTGGGGTGAGGGGGAAAGGCAGGGCGTGGACACGACGGG
	GGGTCTGGGGCGCGAAGGGGGCGGGGTGTGAGCAGAAAGTGTGAGTGAGCGAGTGGAGGG	GGTGCATCCCCTACCCCCGGATTTATAGAATATGGGACCGGACAGTTGGGGGCTGGGGCA		CCCGGGTCAGCAGGGGCCTTCTGAGGGAGTTTAGGCGCCTGTCAATCTCAGCCTCCGGGA	GGAGCCCCCAGCCCACTGGGAGGGCTCGCGGTTACTGCAAGGATTCTGGCGAATGAGGTC	AGACCCCGCCTTTCCCGGGACCCCCTCGGGAGCGCCCCCGACCGCCCCGCACGGGTCGGA	GGGGCCACCGAGAGGATGCAGCACCGAACCCTCCAGGAGCCCCCAGTGCTGCCGTCTGTG	ATCTCGGGGGCAGGATGAGGGTGGGGTGACCCCAGGACTCCGGGCACATCTGGGGCGGGG
	GCGGGGTATGTGTGTGAGTGTGTGAAGTGTGAGCCGACCTGATGGGACTTGCACGGGCTC	GGTGTTGAGATCCCCCACCCTCCTTCCATACAAATTCTTAGTCTTGGTGCTGCAGAAGGA		CAGCGTGGAACTGCGCAGGCGCGGGCGGGTTCCGCACAGCGCAACAGCGGGCGCGCGCAG	TAAATAGAATGAGAAGGGGGGCTGCGGACCGAGAAACTGAGGCAAGGCCTGGGGCGGGAG	GGAGGAGGCAGAGAGGTCCCGCGCGGACCCAGGCGCCTCCCGGGCCAGTCGAGGATCAAC	GGACAGGGACAATCCCATCCCCACTGCTACTGTCTGTGCTGTGCTGGGCACAGAGCTGGA	CGAAGGCGGGAAGATCCCAGGGCTCCGGGCACATCTAGGGAGGATGAGGAGAATGTCTTG
	AGCCGGCGCTCGGGCCCGGCCCTGGGGACAGGGCGGGTTGGGGGCGCCCCGGAGTCCACG	CAGTTGGAAGCAAGCCAGATCCAGACTTGGGAGACCTGGAATGTGGTCACGTGACAACAG		GAGCGAGGGATTCCCTCTGACGTAATTGCTAGGATACCAAACAAACACTGGGCCGCGCTG	GGTGGAGGCTAAGGGGGAGGGGCAGGACTTCTCAGATGCCTGTTTACCAGGCGCTCCCCT	CACCCCGGGGACCCCTGCCGAGGCCAGCGCAGGATAAACTCCCCGACCCCGAACTCTGCC	CACCTCCAAGGCCCAGCGCCCGTAGTGGCTCTCATCATGGACAATTCACAGGCAGATGGT	TATATCCAGACCGATGAGGCGGTCCTGGACTCGTAGAGGTCGCCCGAGAAGAAAACGGGG
	AGGAGTCCGGGCCCGCGTGCAGGCGGGCGGGTGACCGTGTAGGGCACCCCCCCGGGGGGG	AAGCCCGCTTTGAGGGGGTCAATTCAAGCATCCTCCCCTTTCCTCACCCCCACCCCGCTT		GCCGAGCTCCTTATATGGCTAATTGCGTCACAGGAACTCCGGGGAGGGCGGGGCGGGATC	CCCTTCCTCCGCCCAATTTCTGCGGGTGGCCAAGCCTGGCTGGGGGCTGGGACGGGGGAG	TGCCGCTTCTCGGCGCTGGGCCTCAGCCACGGGTTCGACCGTCCTCCTCACCGCGGCTCC	GGCCAGCTCTGTGGCCTGCAGGGACTGGGAGCGGCGCCAGACCATCTAGGCCCCAACCTA	TGGTCTCAGGGCGGGTACCGGGTGGTTCCAAGGCAGGGGCTGGCCAGGAAGGATGCGGAA
	CCGCAACGCTACCTGGGACTGTCGCCGGAGCCAAACAACTGGGAAGGGGGGGGGGAACAC	GATCCGTCACAGACTTCGGGAGCACGGAGACTCCAGGGATTCCCGGAGCCCGCAAGCAAG		CCCTCCCGCGAAGCCCCTCAGAACGCAGCCTTGGGGACCCCCGAGACCCCCAGGGTCACA	ACTGCACTGGTGGCTCCCTAAGGGGCCTCACCCCCAAGGCAGGGGTCGGAGCACGTGGCG	CGCCTACCTCGCGCCTCCCGGCCCCGCGACCTCCCCGCCGCCGGCCGGGCCCCGCCGAGG	TCTGCATTATCCTGGAAGACTTCCTGGAGGAGGCTTCTAAGCTGAGGCCCAAGGACCATG	CAGTCGAGAGGCGTGGGAATGGGGTGGCCCGGGGCGGGTGCTGGATAGTACGGAGGGTGG
	GACAGGGGGGTGCCGGGAGCGGAGATCCGAGTGAATTAGAAAAAAGTGGCTACTCCCCCT	CCCAGCTTTTTTGGAAAGCTTGGGAAGCCCCTGGCAGGATGCTAAGAGGAGGGAGCGCCT		CTATGGGCAGGTGGCAGGTGCACGAGGCCCTGGAGGGCGCCACAAGGAGCTCAGTCGGCG	TCCCGGACTTCTCTGGGAGGCCCCCTGGGGAGGGAGGTCCCTGCACCACCTCCCCCCACC	CTGCGCTTCCCGTAAACTCCCCGCCCCGCGCATCCCCCTCCTCGCCTCGGCCCCGCCCCC	TCAGGTCTAGGACTAGGACCAGTGCAGGCCGAGGCCAGAGAGACAGCTGGGCTTCCAGGT	ACCCAGGGTAGGGAAGGAGGGAAGGGTGTGGGGCGGTTCCGGGGCGGGTGCTAAAAGAAT
	CCCTCTCTTCTTGCCCGCCCCCACCCCACCCCACCCCCACCCCAACACATTTTTTCCCCC	AGTGGGAGTGGTAGAGCCGGGGCAGGGCGGCGCAAGAGGACCCCAAAGGCTCTGCCTATT		GGAAGGGAGAGTTTGGGAGGTTTGTGCATGGAGTTGCGGGTGACGCAAGCGCGGGGGCGG	CCAGCCCCCTCCATCATCCCGGGGCGGGACCAAGGGGCGGAGCGGGAGGGTGACCGGCCG	GCGGGACCCTGGGCGGCGCGTGATTGGCCCGGCCGCGCCGTCACTCTCCGGCCGCGTCGC	AGGGTCAAAGTGAGGTGGGCAGCAGGTGTGGGGGCCAGGGGACTCGGGGACTTCCTCTCC	CACTAGGGTGGGGAGGCGGTCCCAGTGGGGCGGGTAGGGGTGTGTGCCAGGTGGTACCGG
	TCTAAAGAGATCACAAGGAAGTCTTGGTTTAAAAAGAAAC	GTCCAGCCCCCAAACACTGTGTTACTGAGAGCCATCATTT		GTCCCGGAGGCATAAATTCAGCCCGGCAGCTCCCGGTTTC	TGACGCGTGCCCCGCCCGCTCATATAGCGGCTCCCGGGGG	CTCCCTCGCTTTCCACCGCCCCAAGACCGGCAGTGAGATT	GGCTGGGCCCGCCTGACGTGGGAGGCAGCCAGGGTTAATC	GTATTGGCTGGAGGAAGGGCAGCCCGGGGTTCGGGGCGGT
	>ENSMUSG00000022003	>ENSMUSG00000023067		>ENSMUSG00000018648	>ENSG00000100647	>ENSG00000117632	>ENSG00000090339
	ACACAGAAGCAAGGGCTTCCAAGAAACAAACCCAGCAGTCCACATCCGTTTTCAATGCAA	GTTTTCTCATAGCAACAGAAACCCTAAATGTGGCATTCACTGAACTATCTCGTCAGCTGG		CTAGATCATTAGCATAAACTACACAGAGAAGGGTCTCTTTGCATGAGCTTGCCTCTCCCT	GGTCCAGATGTGGACTCTACCACTGATTTACAAGTAGGAGTTCCTTAACACTTATGGAGG	AGACGGAAGCACCTAGCCATTTTGAAGCTAAGTTTGGTCTGAGAAGAAGCCTTTCAAGGC	AATATGCGTCTCTGGATGGCCAGTGACTCGCAGCCCCCTTCCCCGATAGGAAGGGCCTGC
	AGAGGAGGGGCTTTGTTGAGGAGATAGGAACCTTGAACAAGCCGCATCTTGCTCTATGCA	TCTGGCTACCACCTTGTGTTTTTGAGGGTCTGCTAGAGCCTGGAGCTCACTGACCAGGTT		CTTAAATTAGGGTGTGACTTTTCCTGGAAGGCTTATATCGCATAGTCTACAAAAGCTGTC	ACCTCTGAGACCGACACGGTGCAAGGCCCTGGGGTACAAAGATAAAAAGCCAGAGTCCTC	TCAGTATCTGAATTATTCCTGGTCCTGCTCACAGGCTAAGTGAAAACCACTTCGATTGGC	GCGTCCGGGGACCCTTCGCTTCCCCTTCTGCTGCGCGACCTCCCTGGCCCCTCGGAGATC
	CCTTGCTCCGTAGGTAACAATGACAAACTGGCAGAGTGCATGTCCAGAAATGAAGGAAGT	AGGTGCACTGGCCAGGAAGTCCCTTCTAGTCTCCTGCTTCCAGTGCCTCATGTGTGCCTG		CTGCTCCTTGTCCCCACCCAGAACTTACTCATGTGCAAGTAATAATGTAAGCAAAAATGA	CCCATCAAGGCGCCACGGGCCCTGTAAACACATAAACCGAGGACACACTGCATGAGAGAT	TTGGGGGGGAGGCCGACCCCACACAAGGGCGATTGTTGGAAAAAATGCCGCAACAAGCAT	TCCATGGCGACGCCGCGCGCGCCCCACAACAGGAAAGCCTTAGGCGGCGCGGCTTGGTGC
	CTTGTGAATATCCGCCATTGTTCTAAAGGTTTCTAAATTTAATCACGAGGAAATAATCCC	TGCGTGCGTGCGTGTGTGTGTGTGTGTGTGTGTGTGTGTGTGTGTGTGTTTGTGTGAGTC		TCCCAAAAAACAAAACTGGATGGAATTTAAGGAGGAGTGTGACTGCCACCAAGTCATGAA	CACCAATAAACGATGTAGCCATACAGTGCACAAACTGCTCACTCAGTATGTGCTAGAAAA	ATTTCAGGCAACAGCGCATTGCTAATTGTTTGCTTTGTGTAGTGTGCTGCTGCTTGTATG	TCGGAGACTTAAGAGTACCCAGCCTCGACGTGGTGGATGTCGAGTCTTGGGGTCACACGC
	ACGAATCCAGAACTTGACAAGACAATTGGTCTGGACCGCAACTATGCCAAAGTTAAGAAG	TATATGTGTGTGTGGGCCTATGTGTGTGGTGTGTGCATGCATGTGTGAATGTGTGTGCAT		GTGAGTACAGGACTGTAGGTTCTCAGCTTGTGGGCCAAGACCCTTTCATACGGGTCCCAC	TAGCCCCAGAAGGCAAGGCTCAAGAGGGGAAATACAGTTAGGAATGTGGCAGGCTTCTAG	ATCCAGTTTTTATTGTCTTGGGCACCCCTTAGTTGTATTTTATCTCTGGCACATCCCTGG	ACAGGCGGTGGCCAAGCAAACACCCGCTCATATTTAGTGCATGAGCCTGGGTTCGAGTTG
	AGTTTAGGAAACTAGAGGCTCCGGTCAGATTGTAAATAAATAGCTAATGAAAAAAAGAAA	GTTTGTGTAAGTCTGTATATATGTATGTGTGTGTGTGGTGTATGTGAGTGTGGTGTGTGT		ATCAGCTATCCTTCATGTCAGACATTTACGTTATGGTTCAAAACAGTAGCAAAATTATAC	CCCGGGCTCTGCCAGTCCTGGCTCTGAACTGCGGTTTTCTCAACCTTGAGATCCCTTGTG	TGACTAACTAGGCATGAGAGTCTTTCTAAATTAGGACTGTTGTTTCAGGAAGGTTGGTCA	CCGGAGCCTCGCGCGTAGGGCAGGGGTTCGAGCGCCCCTTCTCCCTGCCTCGCCTCTGCG
	AAGAAAACGAGAGCTCTGGTTTAAGAAGTTTACGAGAGGTGAATTCAGATGCATTGGGTT	GTGTATGTGTGTGTGTGTGTATTACAAGAGCATGCAGCCAAGCCTGGCTCTTTCCTGTGG		TTAGGAAGTAGCAACAACAATAACAATATGGTTGGGGGTGGTCACTGCGTTAAAGGGTGG	TGCTTTTAGTATGCTGAAGGATCACTCACTTCAGAATGCTAGTGAAAATACAGATTCCCA	CATTTGTTTCTTGATTTGGGGAGATGCAGCTCATTAATAAAATAAAGATATCTCTTCTGC	CCTGGGGGCTGCTGCCTCAGTTTCCCAGCGACAGGCAGGGATTTCGAGCGTCCCCCTCCC
	GATTTTTAGTAGCTCCCGAGTTTCCTGTGCGCATGTGTGGATGACCTTTTGAGACAGCAA	GTGATGGGATTTCAACTTGGGTTCTATACTTGCAAGGCAAACAACTTTACCAGCTGAGCC		CAGCACGGGTGTGTGTGTGTGTGTGTGTGAGAGAGAAGCACTGTAGAGGGACATGCAGAA	AGTCCGACCCCACTGAATCACAATGGCTGGAGGTCATTCGGGGCCCCGAATCTGCATTTT	TTAGTCAAGATCTCAAAGCAGGTGTCTTGGTGTATTGACCACCAACCGAGGACACGGTCT	CTCCCTCGTCAAGATCCAAGCTAGCTGCCTCAGTTTCCCCGCGGAGCCTGGGACGCCAGC
	GGGGATATAAATATTATCATATTTATATGGGATATGATTGAAAATGTACTCAGTCTCTTG	TCAAAGGAATACATTTCTAATGATGGAGCTGAGACTGGAGAAGTTTTAGAAATGTCAGTT		ATACAAACAGCATTCAATCACTTCCAGTAGAGATTTTGCTATTTTTACATTAGGGATGTC	CACCCCCACCCACCCCCCGGGCAGCTTTAATGTTGGCAGGCTAGGAACCACAGTTCGGAT	TGGTCAGAGAATGGGAGGAGGCGGGGACCATGTTCATTTCATTTATTTTTTTCCCCTTTT	GGAGGGGCTCGGCGCGTAGGGATCACGCAGCTTCCTTCCTTTTTCTGGGAGCTGTAAAGA
	TATATGATAAGTGGTAATTTTTCAAGAGTTCGGTGTGAAAGGAATAGACACAGAAAGAAT	CTGATTTCTCAGGGATATGAAAAGCTCTATCCTGACCCTCGTGCTTAGACCATTTTCTAT		AAAAGCAGGTCATGAAATAAACTGCCGGAATGATAATAGTACCAGAAAGATATATTCCCA	TACTGCTTAACAGGGAGATAATAACCTGCTTCAGACGAGCTAGGTCAGACGAGCAATTCA	TGTGAGAGAAAGGGCCAGTTATTCTAAGGCACGGTCAGACCAATTTCCTTTGTGCCTTTG	CGCCTCCGCGGCCAAGGCCGAAAGGGGAAGCGAGGAGGCCGCCGGGGTGAGTGCCCTCGG
	GCAAGAGTTGCGAAATGCTAGCGTTGGTGAGTCTGGGCTCTCAGTTTTCAGTCAGCACAT	TCTCTCTTTGTTTTGTGGTCGAATTTCTTGGGAGTTTGTGTGGAGGTGACTTCTTCTGAA		TGCAGTTTGAACTCGGTGCTTTAACCTAATCTTAGTCTCCTTGTGTTCTTCATGAAATGG	AGAGCTAACAAGGCAACATGCGCCAAAAGCCTTGTAAACCTCAGGGCAGTACAATTCTTT	CTGAGGTTCTGAGCTATCCAGGTCAGGGAGAACAGTGACCTTGTGGCTCCTTTTTCGATT	GTGTAGAGAGAGGACGCCGATTTCCCCGGACGTGGTGAGACCGCGCTTCGTCACTCCCAC
	TTCAAATTATAAAGCTCTATGTTAAAAACAGTGAACGCAAGATGATTCTTTGCGACTGCC	ATCTGACAGTCCCTCTTTGGTACTCCCCTGTCCTTTTCTGGGAAGTGGTGATTTTGGCGT		TTAATTTTGCCTAATTTTAAAGCTCTCATGCTTTTTAATGGCATCAAATCTCTTCAGTCT	GCAAATAATAGTAATTCAATCATGCAAATAATAATAATAGTAAACGAACTGGAGAGCGCA	TTTAAAAAGAACCCAGTGCTGCTCTGGGGAGCACGTGCTCTGAGAACAAAAGCAACACTT	GGTTAGCGGTCGCCGGGAGGTGCCTGGCTCTGCTCTGGCCGCTTCTCGAGAAATGCCCGT
	GAGGTTCTGGGAGACACGGAGAAGCCCCTCTGAAGAAGAGTCTGTGGCTTCCCGGCTTCC	CCACACTTCCTCTTCCTTCCTGGGTAGCAGCAACAGCTAACATGGAGTCTTCCTTATATC		AGGCCATTTTAGCTTTCCCTGTATTATCACTAAAATGCCTCTGCTGTTATATTTTCGTCT	CTGGAAACGCCGCATAGTCCAGCTGAGTCGGTGCCACCGCCCCATCCACTCCAGCGCAGA	AACTGCAATCTGTGTAGTCTAGAACGGCTATTGCTCTTCCTCCCCTATCATCCGCAGAAG	GTCAGCTAGGTGTGGACGTGACCTAGGGGGAGGGGCATCCCTCAGTGGAGGGAGCCCGGG
	CCTTCACAGACCGAAGGCAGTGGGGAGCAGCGAGCAGCCCGCAGCTCGGTTCCCAGCAGT	TCCCTTGGTCCCTTGGATTTCCTTTCTATCAGCCCCAGAGGATACCTTGCAAGGCTGCAT		GGGAAACAGACAAAAACTTCTAGATATTGCAGCACCCACAAAAAGACTGAATCCAGTTGG	GGGACTGTCTCTTTAAGGACCCCCCACCTCCCCAACCGCGTCGCTTCTCCCTTGGGTACC	GCTTGGAAGAACAGATGGAGTCTGCATTTAAGCTGAGTGGCTTTGTTAGACCAAAGGCGA	GAGGATTCCTGGGCCCCCACCCAGGCAGGGGGCTCATCCACTCGATTAAAGAGGCCTGCG
	GAGAGCCTGAGAACCCCAGTCTGGTTGCTTCTGGGACCCGCTCTTCCTGGGTCTCCTTGG	CAGTCCTCCCATCCCTGGCTGTTGCCTCTCGGAGACCAGCAGCAAAATCGGAGCTCAGCA		CCAATGGAGATTAAAAAAAGAAAGAAAGTAAAACAAAAACCTCCAGGTTTTACTTGAAGA	TGGCCCGGCCGGCGGCGCGTGCGTGCAGGGCCTCCCGGCGGGGCGGTCGCGGCGGCGCGA	TCAAATTCCAGAGCCCCACGCTTTCCCGCACAGGTCCCTGGTCACCGGCTCGGGAACCTG	TAAGCTGGAGAGGGAGGACTTGAGTTCGGACCCCCTCGCAGCCTGGAGTCTCAGTTTACC
	CTGTGGCTGGAGGCGTGGCCTTGAGGGAGCCGGTGTCGACAGTGACCAATGAGAACGTGG	GGCCTGGGTCTGTTCAGTCCTGGGTGGGGACTAGCTTTCTGGCCTTCAGGAACATGTCTT		TGCTAGAAACTGTTAAGTAAGCCCTAAGTGCGGCGTGCTCCTCCTCTGTCCCCTCCCCCA	CGCCGGCGCCGTTGCGTGCGCGCCTGGCCCTGCCCCTTTCCCGCCCCTTCCCCGCCCCCT	AGGATGCTGGCAAGAACGCACACAGTGAGGGAAGGGCCACGCCCGCGACCTGTGGGCTGA	GCTTTGTGAAATGGACACAATAACAGTCTCCACTCTCCGGGGAAGTTGGCAGTATTTAAA
	TGTGGGCGTGTCCGGGCGAGAAGCGGGCGGAGCCGTTCCC	GACATGTTCAGCCCTGGAATTGAAGAGGTGGGGCTGCTTC		AATCCAAGAATACTAGTTTGACTTCAGCAGTTCTGATGTC	CCCCTCCGCGGGGCCTCCCCCGCCCGCGCGGTACAGCTGG	GTGGATTAGAAATTACGATGATGTCACAATATGGGTGACA	AGTACTTAATAAACCGCTTAGCGCGGTGTAGACCGTGATT
	>ENSMUSG00000021765	>ENSMUSG00000020844		>ENSMUSG00000021250	>ENSG00000109436	>ENSG00000105655	>ENSG00000081041
	AGAGAGAGAGAGGAGTCGGGACAGAAACTGGGGCGTCTCGGAGCGGGGGAGGAGGGGGGC	GATAGCCAGTGGTTGGGTTTTCCTCTTAAAATGTCACTGTTGTTAGTAGCTGAGCTGATA		ACCTCACTTTGTAATTCTGAGCTCCCCCCCTGCCCCGACTCGCCCTCTGGTCTCAGCTCA	TTTCACTGATTAAAAAAAAAATCCATCTACCAAGAGTGGATAAATTTTAAAATTCTGCCA	GCCTGTCTTGCAGGGGCCCTGCCTGTGAGTTCCCACCCACTGGGGCGGGGGTGTCCCAGT	AAATTTCCTCGATAGCTGTTTCTCTAGAGGGAACCAATCCCAGGATGCTGGTAAATACAT
	AGACCGCCTACGTCGGCGCCCCCGCTCGGGGCTGCGACTCCAGACGCGACGAAGTGAAAG	CACATGAATGGTCCTCTTTTTTAAAAATGTGTGTATGCATGTGTATGTGTAATAGTGTAC		AAACTAAACATACGACCCCTTCAGGCATACTTGTAGGGTGGTTTTGCACAATGTTTATCC	TGCCCAGTTTTCGAAGCCCCAAATGCGATATAGGAACAGCTGTGGTGTGAATTAGTTGGT	CCACTTCCAACTCCCTCAGACTGGGGCCCCTTCAGGGTGAGGCCTGGACCCAGAGTCTTA	ATGGCATGGAAATGCAATTATGTTAGCAATCTAGTATGTATATATCAGACATGTCTGCTT
	GGGAGAAAAGAAAGGGAGAGGGCGAGACTGCCGGGGGCGGCCGGCTCCGAGGTGTTAAAC	ATTTTGTCCTGTGTTCGTGCCTAGGAAACTTGCCACAGATCATTTGTTTAATCAGGGTTC		GTCAGTGTCAACGGGGACTGTCGCCTTGATAGCTCTAAGTGGCTAAGGGTCGGGGAGTAG	CTAAGCTTTTGGGCCGCTTCCAACTTCTCTATTGCTCACGCCCTACAGGTCAAGGAAAGA	AGCCCTCATCCTCCAAGGTCAGGCCCTGTCTCTTGCAAACGTTCCCAACTATCCACCTTT	GTGCTTAGAGTAGTAAACAAGCGGAGTCTCATTCCCTGCTCCTTTTCTGGTGGTGTCTAT
	ATTTTTGTTTGCTTCTGACTTGTGGAGCCCGAGGGCCGCGTCTCCGCAGCGCTCGGCCCG	TTTCCTAGGCATTGGAAAGCATCTTTCAAGATGGGGTTAAAATTTTTTTTCTCTCTCAAC		GTGCTGCCGTCCTTTAAAACACGAATTTATGAATGAACCCAGTACTGTAGTTAAATCAGG	AGTGATGTAATGCACTTAGCTAGGCCACTTTAATTACAATGGAATGGAGAGGGGGGAGGG	TGGGCCAGCTCCAGTGGTGGAAACTTTCCGGCCTCCAGGCGCTTGTTTTGGAAAGTTCCT	GGCCTTTTCTGCCCAGGGACAGCACTAGAAAAGGCAGACCTCCTGAGCCCAACAGGCCCC
	GGTGGAAGGTGCCCGGGGGTCGGGGTTCTTAGCAACCTACTCCAGGCTGGGGGGGGAGGG	TACTAGCAGACCTGAGATAAGCTATGAAGTCAGGAGAGCAGCCAATACTGATTTGGAAAC		TTATTGTACACTTATTTACAATCCTTCACTTGCTGCTTCCAACCTCAGTCCTAAAGTTTC	GTCACAAGCGGTGACAAGTTTAGCGCATGACTTGCCCTGGGGATGCAGGAAACAAAAACA	GGGGGAGCTGCCCCGGCCTGCCCGCTGGGTTCCCACGCTCCCTTATCAGCGCGCATGAGG	TCGCAGCTCCCAGTGACTTCCATGGATCAAAACACAGACTTCCATACAACAAAAAATTGA
	GGCGCGGGAGGGAGTGGGAGGCGGGGGAGCTGGCAGGGTGGCCGCAAAGTAAGACACGTA	GCTGCGCCATCTGTTGCATACATTTACGGAAATGGAAGAGAGCCATTTCCCATCGGGGAA		TCCAGGCAAGGAGCTGGAGAGAGGGGCTGAGAAGCTGACCCCCCCTTTTTCTTCTCTGCA	TCGACGACCATTGGCTGCGTTGGCTTCCGACCCCGGGTCTCTAACCGAGCTCCAGGTCTG	GGGGCGCCCTGCAGTGCAGGCCTCATTCCTCCCCTGCCTCGGCCCTGCCCGCCTGTGCGT	TGCTACTGGAATTACTAGAGTTCGAGATGTTCCAAGATTTCAAAGAGAGAAAGGATGGGG
	AGAGACCTCGGGACACAAAACGTCTCCGGGACCCCGCGCCAAGGCTCTGCAGGGAGGCTC	TGGTTCCAGCGACCTGTGGACTGAAATCCCACACTGTGACTTGTAATCAGCCCACAAGTA		CTGATTTGGGATGGGGGGCTGATGTGGGCAAGCTTTCCTTTAGGAACAGAGGCTTCGAGC	GAACCTTGAAACACTTTTCCTGGGAAAAGGGGTGGCGCTATCCCATAGAGCGTCAACCTT	CCCCTCCCCTTTCCAGCGAACAGCCTCCCGCTCCGGCCCACTCCTGCCAAGCCCTCCTGC	GATTGCAACACTGTTAACTAAAATAAACACTGAATTGACCCTTGGCAATGGTCTGTTCCC
	CTGAAACTGCTCCCCCGGGCATTGAAGCAGCTCAGGGATCCTGCGGCGGGTTGCAGAAGT	TTTATGAATTCTCTCTCTTGTGCTTGGCATCAGAAACAGAGAGGTGGCGCCCGCCAGTCT		CTTTAAGGCTGCGTACTTGCTTCTCCTAATACCAGAGACTCAAAAAAAAAAAAAAAGTTC	AAACACAAACAGCACACACGCACCCACGCAGGCTGGCGGCGTCCTCCCTGCTGGGATGGG	TGCAGGTGGGGAAACAGGCCAAACAGGCCCCATCCTTGTGAGCCCCGTGGGGACAGAGTG	GCACCCAACACCTGGCTCCACTACGTTGAAACACACACACACACACACACACACACACAC
	CTCATCCCGGAGCCCTGGAGCAGAGGTGCTGGGGACCCATTCCCGGGGTCCTCCGGGGTC	ACTTATAGTAACAAGCACAAAACACACACATGACTGATGAACAAGACCTGGCCTGATATA		CAGATTGCTGGACAATGACCCGGGTCTCATCCCTTGACCCTGGGAACCGGGTCCACATTG	CGTCGGGCCCAGTGCTTGGCACACGGTCCCCAGGAGCTTCCCCCGAAGGTTCCCCCGAAG	ACTTTGTCCCCCGAGATGGATGGGGGCGGACATGGGGAGCCAGGGGATGGGACTGCCTGG	ACACACACACACACACGTGATATTTGCTTTTAAGATCATAAAACACCAGGAAGGAGACAA
	CCCGCGCTCCGCCGGCCGCCTCCTCCAGCGCCCTCACTCACACGCGCACACGCACACACG	GTGACATTGGGTGGTGATGATGTTAAAACCCTACAAGTTTTATATGAGGTCTTTGGGGTT		AATCAGGTGCGAATGTTCGCTCGCCTTCTCTGCCTTTCCCGCCTCCCCTCCCCCGGCCGC	CCAGCCACAGCTGCTCAGCTCGGCGCGCGGAGCCCGCGGTGGTACCGAGTCCGCACAAAC	TAGGTGCTGCTGCCCACGAAGGGGGAGTAGGTGGCAGTGTGGCTCCGAGGAGATTCTGGC	AAGCTCTTATGCGTCATCTGAGATGACACATGTACTGTTAAAGCGTGCGTTTATTTCAAA
	CGCGCACACACACACTCGCACGCCACCCCGGGCGCGCCGGCTCCGAGCGGCGGCGTGCAG	CAAAATGTCTTAAGGGTTAGTATTGGGAAGGGAGAAGGAGAGGCTGGAAAAAGAGCAAGA		GGCCCCGGTTCCCCCCCTGCGCTGCACCCTCAGAGTTGGCTGCAGCCGGCGAGCTGTTCC	CCGGACCCGCTCCAAGTGAGCCGCGTTGTCGTCATTCATTCGCAGTGTCCGGAGCGTCCT	TTTGGAGTTCTGGTCCTCTGCCTGTTTCCCCTGCAGTGTCTCTGACCCAGACCCCCTACC	CATTAATGAAATTTGCAGAACCCAAACTAAAGAGAGAGGATAGATAAGACATGCTGCAGT
	GACTGAAGTGGATGTTCCTCCCCACCCCCGACGCGTCGCCCCCAGCCCCCGCCCCTGCCT	ACCGGTGCAGAACTTCAGTGTGGAGAGGGTTTAGAAGTGAAAGGTGAGAGGAATTAAGGG		CGTCAATCCCTCCCTCCTTTACACAGGATGTCCATATTAGGACATCTGCGTCAGCAGGTT	TCCAGCGGGGAGCTGGGCTTCCCTAGTGGCGCCTGCGGCCCCGACACGGCGCGTTAAGGC	TACCCCCCCGGAGGCCCAGCTTCCCTGCCCAGCTCCACCCCCTGGCTTGTGGCTGGGCTC	TCTTGCCCTAACTTTCAATCCCAACAACTGAAATGTCTTCCAGAGAAGTAACTCCCCCCG
	CCTTCCCCCCTCCCCTCCCGCTCCTACGCAAATAAGAACTCGGCGATTCCCCTCCTGCCG	GTAGGGATGCGGTTTAGCTCCTTTTGCAGCCTCGGAAAGCGCCAGTTCCGGGAGGATCGT		TCCACGGCCGGTCCCTGTTGTTCTGGGGGGGGGACCATCTCCGAAATCCTACACGCGGAA	GCGGCGACTTCGGGAGCTCGAGCAGGTAGAGACGGGAGGGGCTCTGGAGCTCCAGTCGGC	ATGTGTAGCCTCATTGTCCTCTTGTAAAGGGGGGATAGGCAGCCATGAGCCCCTGGGGGC	GTAAGGATGTAGCGCGGTCCCTACGTGGGTCTAAGGGATCTGACCCACGACGCACTGCAC
	CTTTGATTTCGGGCACCTCCGACAGATAATTGGGAAGGGTTTCCAGAAGGTGGGAAATGT	TCTCCTGCCTTAAGTCCAGGCAATCTAGTCCTGGTGTAGAACTCGGGTCAGGTTTCTTAC		GGTCTAGGAGACCCCCTAAGATCCCAAATGTGAACACTCATAGGTGAAAGATGTATGCCA	GCCGCGGGAGCAGCAGCGCCGGAGCCCAGCTTGGCCCTGACCGCGGGGCCGAATCCGCTC	TGCGGAGCGAGCGAGGTGAACCTATACGCGCCGCGCTCGTGGACGCCTGGCCACTTCCGC	TGGGTTCACGAAGCGCCTCCTCGCAGGCGGTTATCTCGGTATCTCTGAGAGCGGCGGGCT
	CACCTGATTCACACTGAACTTTTAAAAGCTCCCCACCCCCAAAGAGCCGGCACACCCTCG	TTTAGCCACGTACCGGAGGCTCGCGCCAAGACGCCAGCTGCTAGGGACCTGCCTGCGCAG		AGACGGGGGTTGAAAGCCTGGGGCGTAGAGTTGACGACAGAGCGCCCGCAGAGGGCCTTG	GGGTGGCCCTTAGCCCTGCCTGGCGCTGAGCCGGATCCCGGGACTGAGCTATACCACTTC	CAGGCGGGGACCCGATGGCCACGGTGGCTCTGGGTTGTCGGGCCTCGAACCGGGTCTCCA	CTCGCTCCCGCTCCAGGGATTCGGGGCAGAAAGAGAACATCCCACAGTTGGCGGGAGTTA
	GTCGCGGCCGCCCTCCCACAGCCCCACACACTGGGAGACCGCCCACCGCAAACCTCGGAG	CGCGGGCCAGCCACGGAGGGGGCGTGGCTATGGAGGGGAGTGGCTGGGCGGCCCGGTGGG		GGGCGCGCTTCCCCCCCCTTCCAGTTCCGCCCAGTGACGTAGGAAGTCCATCCATTCACA	CTCCTCCTCCCGCTCCCTTCCTCCTCCTCTTCCTCCTCCTCCCGCTCCTCCCGCCGCCGT	GACGTTGGGCCCCTCCCTCCCAGCGCGGGAGAGGCGGGGAAGGGGGCGGGGCGGGGGAGG	CGCAAGACAGTCAGACCCGGACGTCACTCGTGAGTGCCCCGACCCCCCTCCACCCCAGAG
	ACCCCCGTCTAGATTTAAAGCGCGGCTGCGCCCGGCTTCT	CGGGGCTCCCCTCTCAGCCTCCGCTGCCGCCGCTGCCTCC		GCGCTTCTATAAAGGCGCCAGCTGAGGCGCCTACTACTCC	GGGCCGGGAGCCGGGCTGCAGAGTGCCAGGCCGGGCGTCT	GGCCGCAGCGCTTTTCTCCGGAGGTCGCGCGCCCGAGAGC	GCGGGGCCATCGCCTTCCTTCCGAACTCGGGATCGATCTG
	>ENSMUSG00000026100	>ENSMUSG00000030711		>ENSMUSG00000024486	>ENSG00000100906	>ENSG00000106541	>ENSG00000104856
	GTCTGCCCTCTGGTCAAAATGAGACGCTGGCAAAGGGGTGCTAGCCTGTGACAGTATGGG	TACGCATCCCCCAACCCCACTCTCCAAGTCCTCGTCTTTGTCTTCATCTCTTGCTATCCC		GGAGAGAAAGAGCGGGATAGACAGTGTATAAATAGTAGGCCTGTTTTTATCCCTACACAT	GGCACTAACTAAACTCATTCTTCAGCCTCCTTCTCTAAGTTCTCCTCGAATTTGGGTGCC	GGTGCTCAAGATACAGACAGGAAATATTTAAGACAACTCTATCTTAAAAAGGAGAAGGTA	GAGGCTACACTGCTGCCATTCGCAGACTGAATAACTGAGCTTTTGAGCTCAAAGTGGTCT
	AACGCAACAAAGGACACCCCTCTACATGCGACTTGCTCTTTGTGTGCTCACGGGACCTGA	ATGCCCAAACCCACTTCTCATGGCCAAGTCCAGTTTTCTGGTCATATTCAGTCCACTTCT		GGCTGAATCAGGCAAAGTGCTCTCTGTCTGGCACAATTTGAAGGCTCTGAATGCCAACCC	CAGAAGTAGGCTCACGATCCTTTTTCTGCGGGAGCACAATGTAGGTCAGATAGCATAAAC	AAGAGACTTAAAGGGAGGTAAATTTTCTACTCTTCACTCAAACTGGTAAAATATCAGTGC	GGGCTATTTATGGGTAACTTTCAGGGGCTGCAGGGAGGAACAAACCAATAAATAAAACAT
	CATCATTCACAGAGAACACAGATTGCACTTTACTGTCAGCCCTGGAAGTCTGAGTCAAAC	TTCTCTCTGGACTCTTCCAGATCACTATGGCTGAACTCTCCCTAGCATCTACAATAAAAT		AGCCCTGTGTCAAACTCCCTACCCAGCACGTCCCTGGGAGCTGAAATACTTACTGAGGGA	GAATAGCTACTTATGAACACAATAGCTACTCTGCTATTGCAAGGTATCCACAACCACCAC	CAGTAAACTGTTAAGATTAGATAGATAAATAGATAGATAGAATGTAGTATCTAGAGCAAC	CCATGCATTCATCCAATAAACTTTTTTTTTTTTGAGATGGGAGTCTCGCTCTGTTGCCCA
	TGAAATAATGCTCCAGCGCTACTTACAAAAATCCATTATCTACTCGGCCTAAGTACAGAG	CCTCCCCTCAGTCACACCTCGGAGTGGTCCTGTCATCAGTCTACATAGTCTCAAACAAAC		GTCATTATTTGAGTCAGGACATTGACTCCAGACGACCCCCCTCCTCATAAAAATACAACA	TACAAACATTAACACCTTGCTTTACTTGGGAAACAAAAAAAATCATGGTCCTATTCAGCA	CACTAGAAAATCTAAACAAAGACATACACTCAAAAATGCTGTAGATAAAGTCAAAATGGA	GGCTGGAGTGCAGTGGCACGATCTCAGCTCACTGCAACCTCCGCCTCCCAGGTTCAAGCT
	CCTGGCCTCCTCGCTGACAGGATTCTGTTGGCAATCAAAAAAAAAAAAAAAAAAAAAAGC	ACAATTTCCTCTAGAGAAATGGGAAGTCTTGTCCTGATGCCCAGCTTTGCACAGCTCTCC		GTTGGAAAAGAAACACATCAGCCCGGCACTGGTCGCACACGGGTCGAGGTTAGCTGGTTG	GTTTCCCCATACAGGGAGCGTTTGCCCCTCCCCCAGTCAACAGGGCTGTTCATCCCTAGG	ATTCTAAAAATTGTTCACATAACCTATAGGAAGTCAGGAAAAAGGTCTCATTCTTTTAAG	ATTCTCCTGCCTCAGCCTCCGGAGTAGCTGGCATTACAGGCGCACACCAACACGCCCAGC
	AACACTCAGTCTTTAGTCTGTATCTCTGTAATAGAAAATAGCAATACTTATAAGCTGAAA	TCTGAGATGACAACTCTGTAAGGGTCAGGAGGTGCACAGCTGTGGTACAGGAGCCTCTGC		GATCATTTGAGAGGTGAGCTTATGTTTGATAGAGTGGTCTTAATAGCCAAGGGAAAGTAT	AAGTGATTTGAGAGTTCTCCAAGGATTTAGGCTTTTCACTCCTCCAAAGCTTTCACAACT	TTTAGGTGGAAATTGCTAATGGCTTAGCCATGCTTTCCCCGATGTAAGTTGTATCTCAGC	TAATTTTTGTATTTTTAGTAGAGATGGGATTTCACCATGTCGGTCAGGCTGGTCTCGAAA
	TCAAGCACAGGTTTTATGTTAGTCAAAGCCATTAAGCTATCAAAAGTAAACCCATGTACA	AGCCCCAGTGCAGCTTGATATTGCATCTTCACTCCAACAGCAGACAGAGGTCAAGGGGGC		GAGGCTTGCTCTATAATCTGTGTCTCTCTGATGGCAAAAGCCTGGGAACTATATCGCATA	TCTACCTGGCGGGGGTGCGTGGGGGGGTGGGGGCGAAGCTAAAAGTTCCTTTGCTGCAAA	TTCAACCTCCCTCTGTTCTGAGTATTGATTTTAACATGAGTCAATACTCAATGCATCCCC	TCCTGACCTCGTGATGTGCCTGCCTCGGCCTCCCAAAGTGCTGAGATTACAGGCATGAAC
	CAGAAACGTCCCAGGACTGGTTTGTAATATGTCCTGACAAATAAGCCATGAAAACAAGCT	ACTCCTCACTCCTGGAGGTGTGTCTCTCCCAGCTGCAGCCTCTTGTCTTTGCAGAGGGTG		GTTCAGAAATCCTAAAGTAGACTATGTCCCCTGGGGAACAGCAGTGGAAGCCACTCCTAA	GAGCCTGGTATAGGCAGAAACACCGGCGCGGCCTGCAGCCCCCTAACCACAGTGCGTCCT	CTAATAGCCATTAGTCTCACACTAAATATTAATCAGAAGGTACACTGAGGAAAATAATAC	CACCGCGCCCGGCCTCCAATAAACATTTATTGGGCACCTACGGTGTTCCAGGCGCTGGTC
	CCTCAAATTACTGATGCAACTTTTTAGCAGGGTCACAAACTCAGCTTTCTTTAAATTAAG	AAAATCTTTCTAGGGACTGATCTCCACCAGTCACGTGTGGTATTGGATGAGGTAGACTAG		CTTCCTTTGCTGTTGCTGGATTGGCATCAAATGATTCCAACTTCGTGTCTGGTCACTTTG	TCCCCTTAGAAGTCTGGGGAAAGCAAATCCCTACGCCCAGCCATCATTTCCACTCTTGCG	TTATGGCTGATTGTCTGAAGAACAAGGTGCCTATTTTGGCAAAGAATTAATATAGCCCTG	TAGGCGTTGGGGTTACAACAACGCACAAAACATAAATTCTGAAGCTGACACGCTAGCTTT
	TCAGCTCTTCCTAGTTTTTACTTCTCTAATTACCCAGCACTTAACGCATATTTTTTCCCT	AGCCATGAAGGCAGGGGCACCTTCCAGGGCCTTTAGACTCACACTCCCATGAACACCCCT		CCCTCAAGAGACAAGCTGGCATTCCTGTTTCTAGTTTCTAAACGATAAACGAATTGTTAT	TTTTCAAAAGATCAAAAAACGGAAAGGACCGGCAGGTTGGCAAACCCCAAAGAGGGACCG	GGTCAAGCAAGATCACAAAAGATAAGGCACTTAGACTTCACTGAATTGTACCCCTCTCCT	AAACGTTCCTTAAATATCTTCATCCTCAATTTACGGTTGAGGAAACTGAGGTGTAGCGAG
	CAAATATTTGTTTTAGTAACAAAACAGCACTCCAAGTCTTAAAGGATTAACATTTTCTAT	CCAACTCTGTTGCACCTCTAGTTCCTTGACCTTGCTCCTTCCCATCATTCTGGACTTTCC		TTACTGCTTGGTTATCATCTGAGTGCAGATACCTAGTGTGGAGCGGGGACTTGTCATAGA	CCCATCAGGTCGGCGTCCTTGGGATCTCAGCAGCCGACGACCCCAATTCAAATCGATCGT	AGCTCCCCCGTACACACACGGGATAGCTTTTATCATATTAATATTTCATTTTGGTACATT	ACCTTGGAGGTTTCCGAAATATTATTATGGATGGCAGGTGTAGAGCCCTGCCAACCTCTC
	TTTAAACACAAAATCTAAATTAAAAATTACTAACTTAAATGATAGCAAGAGTTTTACAGA	CTGACGTCAGAGGTTCCAGGCATCGCTGTGGTTGCTCTGATCGAAGCCCAAGGTGTCCTC		TGCAGGGGCAGAGGCCAGGAACAGCTCTCAGATCACCTTTCGCTAGGCTGCACCGAGACC	GGGAAACCCCAGGGAAAGAAGGCTCACTTGCAGAGGGACAGGATTACAGGGTGCAGGCTG	AATGTAATTGCTTTTCAAAGAGATAGCCCTGTACCTAATGTTAATAATAATACTGATATC	GATCCTGAAGCTCCCCTTCCAGCCTGAGAAACGGCAGGTTCAAGTCCCACTGGGAGACCA
	GATTAATAAGCTTTAAGTACAGTTTATATTAGTACACAGACTTCAATTTATCAAATGTCA	AAGACTGGCTTGGAGCCAGCAGGTGTCCCCATCTGGCTACTTTCTTCCCTATGCCAGAGT		GGCGTAGGAGGAAAGGTAGGATCCGGTCTTCGCCACCTGCTGGTCATTCACCCTACACCC	CAGGGAAGTACCGGGGGGAGGGGGCCTGGTCGGAAGGACTTTCCAGCCACTCGGCGCTCA	TTCCATTTATTGGGTACCTGTTACATACCAGACATCTTGTAAAAATTAATATTAATTCTT	AAGCGGGGAGCGGCTCAGTTTGCCGGCTTGCTCAATGGGTAAGGCGTGATGGCTCTAAGC
	CATATATCTTTCATGATTTGGGGATTTATTTCATTTATGAAGTAGTCAAATGAATCAGCT	GGGTTAATTAGAAAAGTCCCATTGTTCTACCTTAAGTTTAGGTAAGTTAGGAAGGAGTCA		ACACTCCAGTCACGGCTGCTCTGGCCTGGTCCCAAAAAATGTGAGCGCCTCCGGGTCCTC	TCAAAAAGTTCCCTGTCCGTGACCCTAGTGGCTCATCGCAGGGAGTTTCTCCGATGAACC	AAAACAAGTTCTGCAAGGCAGAACTGTCTCATTTACAAGTGTCTGGGCCAGAAGGTATGC	AGGCCTCAGTTGTCTCGTCCAGAGCAATGGGCAGCGACGCCTGCCCAACCCCTCCTGAGC
	TGCCCTCGACTGTAACAAAATACTGCTTGGTGACTTGTGACAGACAGGGTTTTAACCTCT	GAAGCAGAGCAAAAGAAACCCACTGTCCATGCTGTGGCCTGATTGGTGTTTTGTTTTGTT		CCGCCGCGACCGCCTAGTCCGGGACAGCGCTGTCGGCGCCTCCAGCCGGGCTGGCTTCCC	CCAGCTCAGGGTTTAGGCTTCTTTTTCCCCCTAGCAGAGGACGAAGCCAGTTCTCTTTTT	TCCTACCTGGCTCACCTGAATAAGTCGTCTGGCTCCACTTACTCAGACTGTGACTGTATA	GCCCAGCCTCCCTTTCCCGGCCGGCCCCGCCCCCGCGATCACGTGACGCGTGGGGGTTTT
	GACAGCGAGATTCATTGTGGAGCAGGAGCCAATCATAGATCCTGACGACACTTGTCTCCT	TTGAACAGGCTAAACCCACAGTCCACAGTATGGTTAACAGAACCCTGCCCTACTCCACCT		GGCGCGGGAGGGGGAGGGAAGGGGGCGGTGCCGGGCGGGGCGGGGCTCCCACTCCTTCCC	CTGGTCTGACTGGCTTGGAAATTCCCCGAGCCTGACCCCGCCCCAGAGAAATCCCCAGCC	GAGAATTTTATTGAGAGAATTTATTACTTCAGTGTTCTCATTAGGAGGAAATGCCAGAAG	CCCGTTCCCCAGGCGTGACGTCACGGCGGGGTGCAGACCAATGGGCGCGCAGGCCGGCGG
	CTAAGTTGGAATATAAAAAGCCACTTGGAATACAGTATAC	CCTCCCCTTTTTGTTTCTGGAGAACAGCCAGTCCTAGCAC		CGGAGCCTTATTCCCGGCCGCGCGCTGCGAGCGAGAGCTC	AGCGTTTATAGGGCGCCGCGGCGGCGCTGCAGAGCCCACA	AAACTGAGTTCAAGAGAGAGAAACATTGCTAACAGGAATT	CGCCGGGGAATTCCGCCGCCCCGCCCCCGCCCGCCGCCCG
	>ENSMUSG00000022479	>ENSMUSG00000049892		>ENSMUSG00000038894	>ENSG00000105640	>ENSG00000096060	>ENSG00000111012
	GAGGAATGAGAAGTGCACTAACCGCCAGGCTGGGCTCTCATCCTCCACTGGTCCACGGCT	GGTTACTGATCAACCTGCCACCGGCTTCCTCCCCTAGGCAGCCTCCCTGATACTATACTT		CGCGCGCCTGCCACCCACAGCGGGCACCGCCCTGCGCCGCGCGCCCACCCCGGCTGCTGG	CCTCGGCCTCCCAAAGTGCTGGGATGACAGGCGTGAGCCACCGCGCCTGGTCTTTTTTTT	GGGGAGGAGCTGGTATGAGGGGCATGAATATGAGTTCAGTCACTTCTAGGCCATGTAAGG	CCACCTCAGCCTCTCAAGGCACTACAGGCATACGCCACCATGCCTGGCTAATTTTTGTAT
	TGGTCTGTGCAAATCACTGGGTTCTCCACCTCCCTGTCCCCACTGAGCCTCCTAAACATT	TTATTGTTCTGACCAGGCCCTGGTCTCGGAACGTGTTTGTACTTAATCTTTACAATCAAG		GGTCCGACCGCCGCCCCGCACCAGATCCGACCTCCCGCCCCCGTTCCCCCTCCGCGGCGG	TTTTTTTTTTTTTTGAGACAGAGTCTCACTCTGTCGCCCAGGCTGGAGTACAGTGGCGCA	GCAGGTGTCCTGTAGGTGACTGGACTTGGAGATAGGGAAGTCCAGAAGAGCAGTGGGCTG	TTTTTGTAGAGACAGTTCCACTATGTTGCCCAGGCTGGTCTCAGACTCCTGAGCTCAAGC
	ATCTTTCCTAACTACAGGAGGTCACCAACTGTCCAGTGACATTGGGGGTATCTGTATTCT	GAACCAGTGTCATCTTTCAGAAAGGGAAACTGAACTACAGTGAAGGTTGTGCTTCCAGGC		AAGCCTGGGGCCAGTTAGTGGGACGCGAGGCGGGAGCACAAACCCCGCACCCGCCTTCTC	ATCTCGGGTCACTGCAACCTCTGGCTCCTGGGTTCAAACGATTCTCATGCCTCAGCCTCC	CTGTCTGAGAGTGTCCCTGTCACAGCCTCGAGCAATCACTGACCTGGGATCACGGACAGA	AGTCTGCCCACCTTAGCCTCCCAAAGTGTTGGGATTACAGTCATGAGCTGCCGTGCCCAG
	AGAACACCCTTATGTTTATTTATGCATACATCTCCTACTCAAAAAAGGGACCCCTATAGA	CTCCTCTGAGATCATCGGCCCCAGTCAGCCACCTCAGTGCAAAATGACGATGAATTGGCC		CACGGCGGGCTTCCCGCCTTGGGTGGCATCGCCCCCGCCCGCATCCACAACGAGCCCCTG	TGCCTCTTTCCTCTTAATTTTACTTCATAGCCTTGTCATCAGGGAGTTGTTTGCGGGTGT	TTTCAAGCATCAGGAAGAAGGTGGGAGTAGATGGCAGTGAAGGTGCCTCTCGACTGGGAG	CCTAATTTTTAAACTTCTTCTGTAGAGACAGTCTTGCTATGTTGCTCAAGCTTGTCTCAA
	CTGCGGAGCACGGAGCGTGTGAGTAGAGTAATCTTTATCCAAATTTTTCTACAATGAGTT	CACGAGAGGGGAAAGTCCCGAAAGCCATAGGAGGCTGTAGGTACTCTGGCCTGTTTTGAT		ATTAATGAGCCCGGCCCGGCCCCCGCCGAGCCCCGGCCCGGCCTCGGAGAGGGGGAGGGA	TTCTTTTTTCATATCTGGTCCCCGTCCTCATCCCCAGGAGGGCTTCTTTCTGCCCAAGCA	ATGCAGTGTGCATTGGCTGGGTAAGAGCCTGTGTGGGAAGCGTGATGTGTGTATGGGAAG	CCTCCTGGCCTCATGCCATCCTCCTGCCTCAGCCTCCCAAAGTGCTGGGATTATAGGCAT
	CTCAGGAGCCATGCACAGTTCCAGGTCTTGAGGTGAACTTTGTGCCTTTCCTTCACACCA	TTTTTTTTTTTAAAGGGGCTTGTCTCGAAGTATGAAGTCAGGTACAGACTCTCCTCTACT		GGGGACGGCGGGAAACGCAGCCCGGTGTCGGTCCGCCTCCCCCCCCCCCCCGTGCCTCAC	AACTGCTAAGTCCAAGCCCCTCAAAGTGGGCGGCTGGATCTTGATCCATTCTCCGGCTCT	GGGGTCCACGGCCCAGGCCTGTGTTGGCATCTTTAGCCACAGAGGGTGCCAGAGATGCCA	GAGCCACCACAGGATTCTGAGGCTAAAAGTAGAAAGGAGCTGCTAACCAGAAAGCCCCCC
	GGGTCTCGGTGGCAAGGGATGATCTGGGAGGCAGAGACCTCAGAAGCTACAGCAAGGCTT	GAGGTCCCCATCGATCAGATTCTCTCTAGTTGGGAAAGTAGAGCACAGGAAGTCCATGAC		GCTCATTGGTCCGTCTCGCTGTCCGTCGGGGAACGCGGCGCCAATGCAGGGCTGCGGGGC	CCGCGCGCTCTCCCCCAACCCCTGCTCCCTCAGGTTCTTATGAACTGGAGGCAGACAGAC	CCAGATGGCAGGAGGCCCAGGTGAGGCACTTCAGCAGCCTGAGGTCCCTCCCCTAGGCCC	AGAGGAGACCGAGTCAGCTGGGGAATTAGAACATCCACATCCATTTAGCTCCTCTAACAC
	GCTGGAATGAGATGCAATTAGCCAGGAACATGCTCCGTCGGTGTAGTTAGCAGAAGAACG	AGCGCTCCCCGTCAGGGTCCCCAGCCAGCCTCCTGCCCCTCTCCAGAGTGGCCACAACCT		GGGGCGTCCGCGCGAGTGTGCCTGCGTAACGCAGAGTCACGTGTTGTTTTGCTCTTAGTT	AGAGTTTGAATCCCAGCTACTACGAAACACAAATCGGACCCCAAATTAACAAAAACAGCA	ACTCTCAAAGGCCCTGGAGCCCAGGCCTATGCTGCCTGCCAGGGCCTTTCCCGGAACCAC	CCCACAGACAATCTCTGAACTTAACTAATGTACAAAAAGTTTCATTTCTGCTTCTCAAGC
	TCAGGTAGGAGAGAGGACGCAACTCCAACCTCCAATCTGGTTTTCTTGGGCTAATCCTAA	TAGGCATCCCAGCGGGTCCGTGGGGCTCCCTGCTTCCCTCTGGTGGCTGAAGCGCAAAGC		CAGTCACTCGGTGCGCGATGTGTTACTCACTGTGCGGCGGGGACCGCGACAAGCCCGGGT	TTCCAGAGCTTATTCAATATTCGTGCTGCAACATCGCTAGGAGAAAAATATATTATTTGT	TCCTCCCCGCCTGTCCTGGCACTCTCCAGGCACAAAGCATCCCTCAGGGCACTGCGCAGG	CCCAAATTCCCATGTCTGGAAGGAGGGGGCTTGTATACCCAAGAGACCCCCTTATCCTCA
	CCAGTAGAGTCCGGCTGAGCGCCCTGCAGGAGAAACTCACCTGAGGTTCCCCATCCGGCG	GCGGACGATAACATAGAAAACCCACAAACACCGGACACTAAGCCCAGGAGAGCACCAAGA		CGTCGTTGGTGGCAGCAGCAGCAGCGGCAGCAACGGCAGCAGCGGCCCCAGTGGCAGTGT	ATTCCCATTTTACAGATACCCTCAGGTATCTGGTGGAGACCTCCGTAACACACCTCCCCG	CACCCCAGGAAGCTGGGACGTGAGACAGGTCCCCACCCCCAGGAATAACCCTGCTCTGGG	AGAAAGAAAGATGGAGGTTCTAGGAGCCATTTTAGCCCATTAACCCACCTGCCATCTGCC
	CGCGCAGAGAACGGCTCCCTGCAGCGCGCCGCGGGCGTCGGGGTCCCGGGTCAACTCAGG	GTCCGGGGACCTAAGGGGTTGGCCCTGGGGCAAATGTCCAGCAAATCTGTTGCTATCATC		GGGCCCCGAGTGTCCGGACGCAGACCGTCGTCGCGCAGTGCAGAACGGTGGCAGCAGACG	GAGGATGAGGCCCCGAGTGTGAAGCATCGGGATCTCACGGTAAACACCGCAGCCACCCGA	CTGCTGTCATCCTCACAATGGCCCCACAAGACGCCAGGAGACAGCATAGGGACAGCATAA	CAGTATATGTTAGGTACAGGAGGAGGGGGAGGTGTGGCTAGTGCAGGAAAATAATGCAGA
	TACGGGTGACACACCTGGGGGAGGCGTTTACAGCAGATTGGGTAGAACCACGGCGGCAGG	AGATAATATTTTTTGGGGAAACTAAGGCCCAAGAAAAGTGGGTGTCTGTGCACTAGTGTT		GGCCGCGCGCGTTCTAAGCTCGGCCCCGCGACTCGGGGACCCCGACTCTCGACCCAGCCA	GGTAGCTTAGGTTCAATGCTTAGGCATCCTGCAGGCGGCGCGCGCCGCCGCCCCTAGTTG	GTCCCCAGTGGGGACCCCAAATGGGACCCCATTTCCCCTGCATAGAGGGGGAAGGAGGAG	GAAGATACAACCCACTAAGCCAAGAATGTGGGGACAGTTACAGCTGTGCCTCCCCTGCTT
	GGTGGGTGGTGGCTACATCACGGATCATCACAGGCAGAAACGTGGATTTGCACACACGAC	AAGAGAATGGAGATCCCAGAGGTAAGTGAATCAAAGGCACAGCCAGGACCTCTGCGGCCA		GCCAGTCCCCGGGCGCCGCCCGAGAGCCCGGGAAGCAGCGGCAGCGGACAGTCGAAGCGG	CAGCCGGGACTGGCGGAGTGCCTACAACTCCCGACGTGCCGCGCGCGCAGACGCTCCGTT	CTTTGTGGCTAGGTGGCAGGATCTTTATTGGGTCTTTATTGTGGTTTGGGGGTGGGGGCA	CCCTTCCTGGAGGAGCTGAAAGATGGGGAATTCCTGAGGATGGGCCTAAAGGGGCTGGGC
	ATCATCAAATACTGTTCCACGGAAGGCAGACGCCTGTGCTGCACTGTGGCTGGCGGTCCT	AAAGTGGGAAGCGCCGGATCCCACTGGCCGTAGTTTGGATTTAGTTTTCCTTTCAGCGCA		GGGGGTGGCCATCGCCCGCACCGAGCATCCTTCGGAGCGGCGGAGGGCCCTGCGCCACCG	GCGGTCGTGGTGGAACAGGTGGAGCTTGCCTCGTTGCCTTCTGGGAAACGAAGTCTCGCT	GAAAAGCAGGGTCTCGGGCTTCAAAACACCACACCACCTGCCTCTCCCTCCCTCCGAGGA	TCACTGGTAGAAGTGGGAATATCAGAGACTGACTAGTGTAGCTTGGTCACCTAGTCCCTA
	GGAGCCCCTCACAAGGCAGGGCCTCCAAGGCGACAGTGCAGTGGTTGATTCCAAGTCAAG	CGTAGGTCTGAAGAGGAGCCTCAGGCTCCAAGGCGGAGGTCGCTGCGTCTAGGAGGAGCT		AGCCGCGCGCGCCTCCTAGCCCACCGCCTGGGCCCGGGGGACGCGCGCGCGTGGCCGGGC	GAAGAGAGGCGGAACTTTGAGTAGCAGGTGGATCCATAGCCAATGAAGACGCGGGTCGCT	GGAAATCTTCAGGGGCCTAGTGGTTTTGAGGGGAGGGGGCAGGAAGAGACTCTGAACTCT	CTAAAAAGCCTTATAGCCTTTCCTAGGATGAGACTTTGAGGCTCCTAGACAAAGGCACTC
	AAAGTTTCAGGGCTTCAGAGGACTGAACTTAGTGGGCGTGGTTGAGGGGCAGGGCGGTCC	GGGCGCGTCCGGGGGCGGGACGTGACGCACCTTAGCTGGGAGGTGCCTGGCCGGGCTTCG		GGCCGGGCGACGGGTGGCGGGGAGCCGCCCCCGCCCGCGCCCCTCGGCCCTCGCCATCCC	TTGAGTGCGGGGCAGAGAAGCCAATGGACGTGCGGCATTGAGAGGGCGGGTCTTCCGGTA	GGGTCAGCTGAGGACAGAGATAGGGGAGATCCTCTTGCCCTATGTCCCTCTTTTCTCCTA	TCCCAGGAGGAAAATCTTAGGCCCTCCCTCCCATGAGGGTCATTGCAACATGAGACCCAA
	GGGGGCGGGGCCTTGCGGGGGCGGGGCCAGGTGCTGAGCA	GCCAACTGAATATAAGGGCGGTGTGGGGCGCGGAAAGCCT		CTGTTCGCCCAGCCGGGCAGAGAGACCTGAAGCGGCGGCG	GTGAAGGCCTGGTGAACGGCTGCGCGACAGAGGACACTTC	GGATCCCCTTCCTCGGCTCCCTACTCCACCACTACCCCAG	GGGAGTTGTGAAGTCAGCCCCAGCCCCGCCTACTGTTCCT
	>ENSMUSG00000026773	>ENSMUSG00000030880		>ENSMUSG00000075021	>ENSG00000112149	>ENSG00000111796	>ENSG00000100985
	AGATCCCTTAGATCGTCGCTGAATAAATGAACTCTGGCGGTTCAACGATTGCCTGTTATG	GGCATATTAACATGCAAAGATACTTAAAAATAAAGTCTGGTTAAAAACAAAAGCAAAACA		CAGAGGCGGTGAGTATCCTGGGCAAGGCCTCTCTCCAAAGTCTTGGGAATGCTACCCTTA	ACAAAATTGGAAACTCCCCTTCACCTAGCACAATTTCCTTGAGGTATTTATTCTAAGAAA	CTGGAAACCATCATTCTGAGCAAACTATTGCAAGGACAGAAAACCAAACACCGCATGTTC	CTTGACCTTCTTTCTGGGCTCAAGCAATCCTCCCACCTCGGCCTCCCAAAGTGCTAAGAT
	CATGTATCTCCAGCCTATGCAAAGTGCAAAAATCGGAAAGGAAGCGAGGGCATGTTCACA	GAAAATAAATCAAAAGTATAGTGAAAAACCAGCCAGCTGTATATCTCTATGTGTTACTGT		GCATTAGCCTCCGGAGTCTATCCTACCCGTTTCCTTCAGTTTCTAGTGGACTAGTTAATT	ATAAGCAATTTTAGAGCAAAGATTTATCTACACTGAAGTTTCCCATAGCAATCACAGTAT	TCACTCATAGGTTGGAATTGAACAATGAGAATATTTGGACACAGGGAGGGGAACACCACA	TACAGGAATGAGCCACCATACCTGGCCCTGAATCTTGGGTCTTGGCCTTAGTAATTAAAA
	TCAAACAAAATATAGCCGGTGTGCTAGAGCGGGCGCGTGGGGGTTGGGTGGGTGACATGA	GTTAATATTTATATACCAACCCATTCACAATATGAACAAAACTATTTTCTATGGAGATAA		AGCCCTTCCGAGCCTCCCTTTTCTCGTGTGAAATTGAAGGAATACTAATTATCCCACCCG	TGTTTCTAATATTAGTAATACAAAAAGAAACAACCTGTATGTCTAACACTAATCGATTCT	CACCGGGGCCTGTCGTGGGGTGGGGGGAGGGGGGAGGGATAGCATTAGGAGATATACCTA	CCAATCACCACCATCCGTTGCGGACTTACAACCTACAGTGTTCTAAACATTTTATATGTT
	ATTTAGGATCTAGCTGTCCCTTGATAGTTACTTTGGGGCTCATAGTCCGGTAATGGGAGA	ACATTGACAGCAAAAGAGCAGAAAGGATGTACAATCAGCCAATAATGCTGGGTACTAGGA		GCTGTTAGGAGGATGAACAAGATAATATATGTTCAGGGAGCTTGCTAGCAAGCTTGAATA	AATTTATGGTGCAACTGAACAATGGACCAAAATGATGCTGTTGGAAGTTTTTAATGATGT	ATGTAAATGACAAGTTAACGGGTGCAGCACACCAACATGGCACATGTATACATATGTAAC	TGATCTCATTTAATCCTCACATCAATTTAGGGACAAAGAGCCCCCCACCCCCCGTTTTTT
	GGGAATGGGGTCTACTTTTAATCACTACTTGCAGAAGGGGTATGGAATATGGCCCATGTT	AACTAGAGCAAGTCAAAGCTCGAAGAATCTTATTTTGAATATTACAAAGAATATATTTTA		AAGTATACCAGATGGGAGCTATTATTATTGTTGTTAGTGCCCTATCCAAGTGCCACTCTG	GGAACCGCTTGCAAATTATTAAGCTAAAAGAAAGTAGGTTACAAGATAGCAGGAAGAATA	AAACCTGTACATTGTGAACTTAAAGTATAATAATAATAAAAAAAGGTAAAAAAAAAAAAG	TTTTTACAGCTGAGGAAACACTTCAAAGTGGTAAGACATTTGCCCGAGGTCCTGAAGGAA
	GAAAGGGAAAATAATACCAACCGCCCCCCGCATCCCAAAGTTCCTTTTCGGTCGAACCTT	TCTGCAAAGTTTTAAAATTGTTTGTGTACTAAAAATTTAAACACGTAAATTTTCAGATAG		CGGTTCATGAATGGGGGTGCCGGAGGGACTTGGGGTGGGGAGAGTGTGGGGAGAAGCATC	AACCATTAAAAATACCAATCTGTGCACTGACAAATGTTATAAATATTTTACGTTATGTTA	TAGACACATACTATAATCACCTTGAAAAAAAAAGAAAGTCTTTCAAAGAGATAAAAAATT	GAGAGTAAAGCCATGTCTGCTGTTTTCTAGAGGCTGCTACTGTCCCCTTTACTGCCCTGA
	CCTTCCTTCCTTATTTATTTATTGCCCCCCTTCAAGCGCCAGGCACGGTAGCACTGAGTG	AACTCTGCAGACCTGGGGTTACAGTTCAGCTCTGAGAGCTTGGTGAAAGTTACTGACAGA		TAGGGAATGGAAGAACTGGAGTGGAATAATGGGGTGTGTTTGTATTCGTGCGTAAAGGCG	TGTTATAAACATTTTATAATATAAAAAAATGTTAACTGAAGTTACTTCCTGGATGAATTA	CCATATACTCCACTTCCTACAATTCTGGCAGTTTCCAAATACTTTTACTTATGTGAAAAT	AGATTCAGCCTGCGGAAGACAGGGGGTTGCCCCAGTGGAATTCCCCAGCCTTGCCTAGCA
	AGGGGTAGCAACACTACCCAAGCATGTTTCCCGGGGATTCAGGAAAAGTATGCGCCCGTG	ACCAGACATCGAATTCGGGTTTTTGAGTGTCTGAGTGGCTTAACCTGACACCTTAACCAA		TGTGTGTGTGTGTGTGTGTGTGTGTGTGTGTGTGTGTGTGTGTAGAGCTTACGGAGCCTG	CAGGTGATTTCATTGTCTTCTAGAATTTTCTTTTCCAAAAATGTTGTGTATGCGTGTAAT	GCTATCATATCCAAGAGTGCCTTTAGAGCTAAGCTAACAGTAGGCTACTGATCTTTAGCA	GAGCCCATTCCTTCCGCCCCCAGATGAAGCAGGGAGAGGAAGCTGAGTCAAAGAAGGCTG
	CCCGGAGGTGGCAGTGTCAGCAATGGCAGGGGACATAGTGGGCGATAATGCACAGGTGTT	CTGACTCAGAACGCAAAATAAACTATCCTTTGCTTTAAAACTTATTTGGAACAAGCTTGC		GGGAGGGGGTGGCAGAGTTTCAGAAGCCCTCCCATTTTTCAGAGATCAAGCACTGGGAGT	TATTATTTTAATAGGAGACACTCTCCTTTGGTGATATAATTTAAACAGGACGGTACTGAC	CATTGCTTTTTCTGTTGTGTTATTCAGGGGGCTTTCTCACATTTATGTTTCCATTTTTCA	TCAGGGAGGGAAAAAGAGGACAGAGCCTGGAGTGTGGGGAGGGGTTTGGGGAGGATATCT
	ACCAGGAGGCAGCTCTGACCTGCGTCTTCACTTGGACTGAGCCAGTCCCCAAATCATGTA	ATCTAAATACTTTTATTTCAATAAGTGGCATGATGATAATATTGTTTATGGCAATTTCTA		TGGGCACCCTGGCTGTGGAGACTGGCAGGAGAACCAGCAACTGCCCTGTGGCCAGTGTGC	TGATAACCTCCCGGGGAAGGCAGGGAGCCAAGTACTACAGACTTGTATGTTTCCATGGAA	CATTTCACAACTTTCTTTGGAGCACAGATATTTCAGGAAGATTTTAGAGCCTTTGAATAG	GACCTGGGAGGGGGTGTTGCAAAAGGCCAAGGATGGGCCAGGGGGATCATTAGTTTCAGA
	ACTATGGTGCATGGTGTTGGGGCTCCCACGGCTTGTAAGGCTGAACTGGGAAGATGCTTT	TCGGCAGGAAATAAAATAAATAAATATAACTCCAAGAATCGAAAGAAAATATACGTGTCA		CTGGAAAGGTACCAAGGGGGAAGAGCCTGCGCCTCTGGAGTGATTGGAGCTGGGGGGTGG	ATCTAACGCGCCTTTGATTATCACAGATTCTGGAGAAGAGTGAGGACTTGGGTTCACCAG	CATTATGGACTTTTTTGCATTAATTTTTACTTTTACAAAATTGTGCTAAATATTATTTCT	AAGAAGTCTCAGGGAGTCTTCCATCACTTTCCCTTGGCTGACCACTGGAGGCTTTCAGAC
	TACATAGCTCTAGCTCTGTGTGTGTGTGTGTGTGTGTGTGTGTGTGTGTAGGGGTGGAGG	ATCCAATAAGTAGCTTCTTAGAAAACGACGTCAACAGCTGGGTAGTGTGGCCGAGCGGTC		GGGAGGGTGGGGAGCGATCTGAAACCTCTTGGCCACTCGGATCTGTGCAGACTTGGGGCT	TGCGTTCCCAAGGACAGGCTGGGCTTCTGAGGAAGTTGCCCACCCTCTCGGAATCTGGTT	GTTAATTAGTGAGTTTTGTTGGGGGCCCCTTAAATTGGAACCCCAGGCTATGCCTCATTT	CAAGGGATGGGGGATCCCTCCAGCTTCATCCCCCTCCCTCCCTTTCATACAGTTCCCACA
	ACTGTCAACGAACCACATTGGACATTATCAGATCGCTGCTGCCTTCCAAGCACAGATGAG	TAAGGCGCTGGATTAAGGCTCCAGTCTCTTCGGGGGCGTGGGTTCGAATCCCACCGCTGC		GGGGTAATCCCAGAACCTACAGTGGTGGCTCGGTTCTGTGGGTCCAGAAGCAGCGGGGTG	TGGCCTCCGTAAAATGGGCAGATCCCGCTCGGATGGCCCGGTTCCCGGCTTCCTTTTGCG	GCTTCACTCTGGTCCTGGCCCTGAGAGAGGAACACAAAAGGGATGGTTAGAAAAACAAGA	AGCTCTGCAGTTTGCAAAACCCTACCCCTCCCCTGAGGGCCTGCGGTTTCCTGCGGGTCT
	GAAAGTGGCTGGAATTATTTGGGGACTCCGTTCCTGTCTTGCGCCCTTAGGGAATAAACT	CAAGGCAGGCTTTTTCTTTTGTCTCAGCGTCTTTCGCTCTAGGTTCCTTCTGCGAGCGCA		CTCTTGCTGGATGGGCCGCGGCAGGCGGGGCGCGCCTTCCGGAGCGTGGCTGGCGGGCGG	GGTCAACGGCAGCGTCACGCGCGCGAGCGCGGTCTGCAAAGCCCCCAGCGCTGGGCGTCA	ACAAATGAGCCTCCCAGAATTTTCTCAAACAACAGGCCAGTTAATTAAGGAAAGTAGATA	GGGGTCTTGCCTGACTTGGCAGTGGAGACTGCGGGCAGTGGAGAGAGGAGGAGGTGGTGT
	TAGGGACGGAAAGGAGGACGAAAGAACCAGCCTGGGTTGCAGGAACAGAGCGTGCTGCTC	GCGGCGACCCCTGCTGTCGATGTGCGCTCTCTGCACCACGAGCAGCTCGCCGAAGGGGCG		TGCCGGGGAAGGGACCGTTACTTTCCCAGAGTGGCGGGGAGGGCGACGTCAGGCGGAAGG	CGCGGGGATTGCTGTCGCCGCTGCCAGCCGCAGCAGCGACGCGAACTCGGGGCGCCCGGC	TTACATAGCTAGGTATAATGAACATGCAGTCAGTGGATTGTCTCAGTAATTTATGGAGAT	AAGCCCTTTCTCATGCTGGTGCTGCCACACACACACACACACACACACACACACACACAC
	TCGTCCACCCGCAGGGGGCGGCAGCAGGCTGTCTCTTGGCCTTGCCCACCCTTCTCTCCA	GTCCCGCGCGCGCCGGGGCGGGGCATTGTGGGTAAGAGGAAGCGCGAGGGCCGGCCCCGC		GCGCGGGGCGCGCACGCTTTAAATGGCATTCGCTGTCATCCGAGCTTGCAGCCGTGTGGG	CCGGGCGCGCGGGGGCGGGGACGCGCACGCGGCGAGGGCGGCGGGTGCGACGGGGGCGGG	AACCACCAACAAAAAGTGTATGTGGGTGGGGACAAAAGAGAGACAACAAAGTACTGCAGG	ACACACACACACCCTGACCCCTGAGTCAGCACTTGCCTGTCAAGGAGGGGTGGGGTCACA
	CGTGAAAGGGGGCTGGGACGCAAAGAATGCGGCCCGCCCC	TCCCCCCACGTGTCCGGCGGAGTTTCTCCAGCAGGAACAT		CAGAGGCGGGCTATATAAGCGGCTAGGCGGGCCGCCGCGG	GACGGGGGCGGGGACGGGGGCGAAGGGGGCGGGGACGGGG	CAGAAAGCTTCCTTTTGCTGATTTTGCCTCACAGAATTGA	GGAGCGCCTCCTTAAAGCCCCCACAACAGCAGCTGCAGTC
	>ENSMUSG00000022094	>ENSMUSG00000050074		>ENSMUSG00000048546	>ENSG00000109320	>ENSG00000104267	>ENSG00000078401
	CTGCCATTGAGCTGAGTTCTTCCTGCCACCTGTTCTAGGGACATGGAGTTCTACTCCTAT	CCCCAGAAGATGAATAGCTAGTTTTGACTCTGGATAAAATAATTAACCACACATGCATAT		CTAGACCCCCTCATCGCTGAGCCTGCACTGTCACAAAGCCACAGAGTAGAAAAAGCGTGA	CCTGATTACTGATGTTTTAAAGCTAAGCTTTCAGTTGTCACTCCACCCAGTAGTGAAACA	TAAATGCGTGTTTATGAAAAAGGGACCCACCAAGGTGAAATGCCGTAGGACCCACAAATG	AATAGAATATTCTGAGGTGCATTCCTCCTTCCTATGTTAGGCAACATTCCTTGACCCTCC
	CACTTCCTTTTTGAGGGAACTTTCCCCAGCACTTAGATGCCATCTCTCTATTGAACAAAT	ATGTTAATTAATATGGTATGCCAGTATCTGAAACTATCCTGAACATAATTGTTGGGCAAG		CCAAAATCCGGGCCCGGGTGCGCCTCGCTTCGCCGCCGCCGGGTGCTGTCGGGCTTAATG	ATGAGCTCTAAAATATATATTTCGGCTCAAGCTTTCTTATGTGGGGAGGTAATCCACCCG	TCATAATGCTGGCTGGCCTCAAAATGTCCTTCCTATTAAACTATTTTGAATGATTCCTAG	TCGGCCCCCAAGCCAGGTTGCGTTTTTTTCTGCCATTTAGAAGGGTTTTCCTTTTTGTCC
	CTAGAGATACCACAGCCAGCTGGACACACTCCCTGTGCTAGAACAGAAACCCCCGCCATT	ACATGGTAGCTCATGCCTGTAATCCCAGTACTTGGGAGGCAGAAGAAGGACAGAATTTTA		AACACCCTGCTCACCTTGCCAGGGCTGGCGCTTCTTCTGCGACTATTGCTAGAAGGAGCG	AAGGTATCCCCAGCCTGTACCTAATACAGTGCCCAGCACTAAAGCAGCTCAGATGCCAGT	GTATGCCAGATGCCAATTTTTCTTGGCCAGCCAGGGAACGTCTCATGTCTTTGGAAGAAA	TAGTAAAACATCAGCCCCTGTAGCTCTTCATCTCCCCCTGGTGTTCTTCTCCCGCCATGT
	CACTGGTTCCAGTGCCACTTGAGGTTCTTCCATGGGGCCCTCCCTGCCCCAGGTGACAGT	GCTACACAATGCAGCTTGGGTTACAGAGTGAGACCTTGTCTCAAAAACCTGAAACCAGAA		CGGCTCTCATGCTCTCCTGTGCGTGGGTAACCTGCTCCAGAGAGCTCGAGGACCTCAGCA	GAATGGTGGCCACTGGGAGGCCTGTCAGTGGGTGCCAGTAGCGGTCTCTTCAGAGAAAAA	TTATCTTTCTCTTACTGGATTCTTCTGAGAAAAGTGATTTGTTAAAAGTTTTGGTTATTT	CTTAAGATTGGTGGCACCGACCAATCTTAAGATTTAAGTTCTGTGTGAAAAACACCTTTG
	TGGTTAAGCGATAGAGGAAATAATCCTAATATCCAGCTGAATAGAACAATAAGAGTTTAG	AGATGGCTCATCAGATGGGGCGCTTCCTGTTCTTCCAGAGGATACAAGTTCAGTTTCTCA		GAGGGGCGGCGGTCGCGCGTGGCCAGCCCTATTATGGTGTTTGGGACCCAACTTTCCGGG	GAAAACTCCCCTCTGCCAGATCAGTATTTTATGAGCTGTGAACCAAAACCATTGCTACCA	CAAATCAATATGTACTCAACTAGGACGTCTCCTCACCCACGTTAATTTTTTAAAGAGGAG	CTTTTCAATCAGTTTATCAGCCTCCTCCGCAGGGGAAGTGTGGACACACAAAAGAACTTA
	TGGGTGGTTTATTTTTCTCAAGAAATTTGCATATACAAGGCTCAGTATCCAACACAATAG	CCCCAGTTCCTAGCTCACAAGCACCTGTAACTACAGCTCCAGGGGATCCAATGCCTTCTT		CTGGGAGTGCATGACTAACCGGTGCTCCGCTCTTTTTTCTAACCCTCGATCTTCTTGCAC	CCATCACTATAATTCTATCCACAGTAATTATCATAAAGGCCTAACAATGCCTTGTAGATG	GAAAGTAGGAGAAGATGAGCGCTTCATGTAAGGCTCTGCCAGCCTACGAGGAAATGCAAT	TCGGGGCTTCTCATCAGTGATAGGGAAAAGACTGGGCATGTGCCTAAACGAGCTCTGATG
	GCCCTTCCTACAGCGGAAGAGACTCCCTCCCAGGACAAACAAAACCTAAGGCTTGACCTC	TTGGCCTCCGTAGTTACCCATAAAATAAAATTAAATTAATTGTTGTTGTTGTTGTTGTTG		CCTTCCCTTCCCTTCGATCTTCCACGTCCCCACCAGGAGGGCGACACTGGTAAACTCAGG	AACATTCTGAGTAACTGCTCTATAACCAGGAGATTTAAGACCGCACCAAAAACCAGTAGA	CCTCCAGGCTCGCCCGAGCGTGGGCTGCGGGCAGGGGACTGTGGGGCCGTTGTCTCGTTT	TTATTTTTAAGCTCCCTTTCTTGCCAATCCCTCACGGATCTTTCTCCGATAGATGCAAAG
	GCTCCTTAGGAATCTGATTAACTGTGAGAAAGAGGTGCGAAACTCTGAAAAAAAATGAAT	TTGTTTTGGCTTTTTAAGAGAGGGTTTCTCTGTGTAGCCCTGACTGTCCTGGAACTCACT		TTAGCCTACACTCAGATCCAGAACCTTCCTGGAGGTGGCATCGTGCCACTGTCTCCCCAA	GGGTTATACTTTACTGGGCACAAGTCGTTTATGATAACGAAATTGTAGTTTAATCTGTGA	TATTCCACGGCCGTGCAGCAGAGGGCGCGTGCCTCTCAGCACTCATGCTGCGCGCTCCCC	AACTTCAGCAAAAAAGACCCGCAGGAAGGGGCTTGAAGAGAAAAGTACGTTGATCTGCCA
	ATGATCTTTTATTTGGATCGTTACAAGTTATTTTAATTCTTTTGGTTGGCTGGGGTAGGC	CTGTAGACCAGGCTGGCCTCAAACTCACAGAAATCCACCTGCTTTTACAGGAAACCTTGT		ATTCAGAATGAACAAATCGGAACCGGGGAGTTCAAGTCACGGGGACCGTCAGAACTGAAG	AGAGATGTGAATGTAACTGAGACACGCTTAAATGGAATATACAGATGAGCTTTATTTTTA	TGCGCCTCTAGGATCGTATCCCTATTTGCCCCAAGGTCATAGCTCCTAACCCAGCTTGCC	AAATAGTCTGACCCCCAGTAGTGGGGCAGTGACGAGGGAGAGCATTCCCTTGTTTGACTG
	AAAAAAAAAAAAAAAAAAAGCAGTTTATGAAGCGCTCCATCCTGCTTACAGAATATTTTA	TTTTAAAAAACAAACAAAAATAAGTATATGCCCTATTTGATGGCAAATAGCAAATGGTGG		AGTCATGCCGTCTAGGTCTTAGGGAACTTTGAGAGCTGGGGCTAGGGTTTGGAGTTCTCA	TATCTGGCATGCTTGGATCCATGCCGACCCTCCAGCTGCTCGGGCCTGCCCTTAGGGGCT	AGCCCCAGGCCGGGGACACCAGAGACTGAGCCCTTCGCGCTGGAGACCCCGGCGCGGGTG	AGACTAGAATCGGAGAGACATAAAAGGAAAATGAAGCGAGCAACAATTAAAAAAAATTCC
	GAATTGGAGAAAACAGAAAAGTCTCTTAGATTCATCAACAGTGTTAAAACCACAAATGTC	CAAATTTGGCAAGAGGAGGTAGATTTCCAAATGGCAGTGGACAATATACTCCATCCCCAG		GGGCCCCGGTGATGCCAGCAACAGCCACTGTGTCCCAGGCTACTTCCTAATGGCCTGTTG	ATGGACCGCATGACTCTATCAGCGGCACTGCCACCGCCGCCGCCTCCGTGCTGCCTGCGT	GGGCGGGAGGGCTCCGGGGCCAAGAGACAGGTCACAATGGGGACAGGGGACGAAAGGCGC	CCGCACACAACAATACAATCTATTTAAACTGTGGCTCATACTTTTCATACCAATGGTATG
	TACCAAGAGAGGGGCACTCTCCCTCAGGAGCGACAGGATGGAAGGTCACGCTGTGAGTTT	AAAGCTGGGCTGTGAACTCACAGATGTAGGAAGCATGGAATTTGTAATCTGAACTGTATT		TGTTCCAGGTCTGTCCCTACCCTCCCCGGGGTTGGTCTACACCGGTTTAAAAAAAAAAGA	TCCCCGACCATTGATTGGGCCCGGCAGGCGCTTCCTGGGGGCTTCCCTACCGGCTCCAGC	CGGGGGTCCGGGTCCCGAGCAGTCCCCGCCGCCGCCAGACTCCGCAGCCGGGAGGGGGAT	ACTTTTTTTCTGGAGTCCCCTCTTCTGATTCTTGAACTCCGGGGCTGGCAGCTTGCAAAG
	CCCACAAAAGGGGCTAGGAAGGACAGATGGGAGGTTTCCAGAGAATAGCGGAGCCTGCAG	TCCTTTTCTTTTTTTTTTTTTTCTTTTTTTTTTTCCCTTTTGAGATGAAGTCTCAGTGTG		AAAAAACGTACATGGCGAGCTCAGACTGCTTTGGAGTCTTAAGAGAAGAAATCCGGCGCT	CCTTGGGATTCGGGAGCGCCCTGCTAGGAAGCCAGAGCCCCGCAGGGGCCGCGGCGTCCA	GGGGTGCGCGTAGAGGCTCCGCGGCCCGGGTTGGACGGAGGAGCCCAGGAGCCACCGCAG	GGGAAGCGGACTCCAGCACTGCACGGGCAGGTTTAGCAAAGGTCTCTAATGGGTATTTTC
	GGCCTCCGTGAGTCAAGGATGGAATTCATCAAGGAAGGGTGGATGAAGCTAGAGAGAGCT	GAATATGTAGCCTTGGAATTTACTGTGTAGACCAGGCTGGCTGCCCCTCAAATTCCCAAA		AAGGCGCTCAGAAGGATTCCGAGGGTGAGCAGCCCCGCTGAGGACGTGGCAGGGAGGGGT	GGCCGCCTAACGCGCGCCCCTCGCCCGGCGCCCCGAAGCGGCCCCGAGGGGCGGGAGCCG	CCGCCGCACGCCCAGAGCTCCGAGCTTCGCTGCCAGCCCAGGACACCGGGGCCCTGCCGT	TTTTTCTTAGCCCTGCCCCCGAATTGTCAGACGGCGGGCGTCTGCCTCTGAAGTTAGCAG
	AGGATGCGAGCCGGGGATGCACAACGCTGGAGGACCAGGTTGGCCAGGGTAACGACGCTG	GATCTACCTGCCTCTTCCTTGAGTCCTGAGACCAAAGGCATGCATCACTACAGCCCTGGC		CTAGAGGAGACAAGGTGAGAAGATCGCTATTACACTTCCCGCAGAACCTGGAATCCCAAC	AGGCGAGCGGCAAGGCCGGGCCGGGGGCGCACAGCGCCCCTAGAAGTGCGGGCTTCCCCC	GGGCCGAGGGGAGCCGGGCGGCGGGAGAGGAGCCCCGGAGCCCCGGAGCCCCGGAGCCCC	TGATTTCCTTTCGGGCCTGGCCTTATCTCCGGCTGCACGTTGCCTGTTGGTGACTAATAA
	TTAGCTGGCGGTCCCACGTGGCAGGCCCGGGGGAGCGGGGCGGGGCAGCAGGCGGGGGCG	TTGTATTTATTCTTTTGAACTTCAAAGCTCACTGCTTCCAGGGCCAGACACTGTCCTGAG		CTACGACTGGGCTGCGAGGGGTTAAAGATGCCAAGGGAGGAAAAGTAGTCCCGGCCCCGC	ACCCCCGGCAGCGACCCTACCTCCCGCCCCCGCTGCGTGCGCGCGTGTGTCCGTCTGTCT	GCCGGGCGCCAGCCGAGAGGGCGTTTTCCCCGCCCCCGGAGACTCGCCCGCCCGGCCCGC	CACAATAACATTGTCTGGGGCTGGAATAAAGTCGGAGCTGTTTACCCCCACTCTAATAGG
	GGCCCAGCGGTGACGCGCAGGGTATATGGCCGGGCATGCG	ATGGCACTGCCTCCTGTCAGTCTTCCTATTTCTTCACCAG		CCCGGCTGGGCGGAGGGACGCATCACGCAGGGGTGGGGAA	GTATGCTCTCTCGACGTCAGTGGGAATTTCCAGCCAGGAA	CCCGCCCCGAGCGCGGGGAGTTCACCTCCGCCCGTCACCA	GGTTCAATATAAAAAGCCGGCAGAGAGCTGTCCAAGTCAG
	>ENSMUSG00000024222	>ENSMUSG00000039911		>ENSMUSG00000071341	>ENSG00000197165	>ENSG00000116701	>ENSG00000077150
	CAAGGGGCCTGTAGCCGGCATCTCCGTGGTTCTCCCCATGCGTGGGTACAGTGAGGAGGG	ACTTCTCTAGCATCCCTCCCCACGTATGGGTGAGGAGTGGGAAGATCTTAAGGGGATATC		TTTGTATAGACAAAAACATTTTCCCCAAAACTACTCAAGAAATGTCAACATGGCTACCTC	GGTGGAGCTAGTAGCCGGAGGACCTGCCAGTCATGGGGATTCCTCAGGGGCACAGAGGAG	ATAATTCACTGTCATGTGGCTCCCAATTTTGACATTTGCAGGAAATTGGTCCCCTCTGAA	AGCCTGGGTGACAGAGCAAGACACTGTCTCAAAAACATAAATAAATAAATAAATAAATAA
	TACTCCGGTCCCAGGTGAGCTGAGCCTACGGTGCCCCGGCCCGGAGGGTCCGGAGATGGC	GCGAAGATGGGAGTGAAAATTCCCTCAGTCACCTGTGACTACTCTCTTCTGTAATGACGG		AAGAAAAAAAAGTGAAGGCAAGAGAAACCTTTAATTTTCAGAATGTACTCTCAACTTGGC	GGAGGAGGGGCCTGTGGCCCTAGCAGGGGAGCAGCCTCTCCTCTGCCTGGAAATCCCATG	CTTCATGAATGTTCATAAAAGTTATTTCGGCTGGGCACGGTGGCTCACTCCTGTAATCCC	ATAGGCCGTGCGCAGTGGCTCACGACTGTAATTCCAACATTTTAGAAGGCGGAGGCCAGC
	TTCTTGGAGGGGTGAGGAGGTCTCGTACCCGACCATGTGGCGGTCTTGCAGCGCCGCGCC	GAAAGGAAAATCCCTTTCAGACTAGAGCTTCTAACGGTGTACTTTTAATGTGAAGTCCCT		ATGATGACATACCAAGGATATCATCTCTCAGGACTTAGGAGGCAGAGACAGAGGCTGATG	CCTCAGTTTTCCCCGCTTGCCTCTGAGCTCACGCAACCCTGGGAAGGCTTGGGAGACTCA	AGCACTTTGAGGGGAGGCCGAGGAGGCCGAATCACCTGAGGTCAGGAGTTCGAGACCATC	GGATCACCTGAGGTCAGGAGTTCGGGACCAGCCTGACCAACGTGGTGAAACCCCCAACTC
	CTCCCTCCCAGTGCGGAGCCGGCTGCTGACCGCAGGCTGCAGGAGCGGTTGATCTGGGGA	GTCGCTTGTGCCATCCTAAACTCATTGTCTAGGTACTGTGGACGCCTATGCGACCAGGAC		GATCTCTCTAAGTACAGGGTCATCCTGGTCTACACAGTGAGTTCCAGGTCATCCAGAGCT	CCTTTACTCAGATGGTTGTTTACCTGTCTCGTGCCCAGCTTGACCCTGGACTTTAAATAG	AGCCTGGCCAACATGGTGAAACCCCATCTCTACTAAAAATACAAAAATTAGCAGGGCGTG	TACTAAAAATACATAAATTAGGCGGGCGTGGTGGTGGCCGCCTGTAATCCCAGCTACTCG
	GCGGGCGAGCACACCCACTTACCCAGCTGCTGAGTCAGGCTGTTCTCCCTCACGCTCGCC	CTCGGGGTCTTGAAGTTCTGAGTTGCCTGTCTGTCTCCATGAGCGCGGAAACAGTAAGTA		GCATGTGAGGCCCTGTCTCAAAAAAGAAAGGAATATTCTTGTATACTAGTTGATCCCGCC	TGAGGACAAAGAACGAGGAGGGTGGGGGGATGCACTCCTTCCACGGGGCCCTGTGGCTTC	GTGGCAGGCTTCTGTAATCCCAGCTACTCAGGAGGCTGAGGCAGGAGAATTGCTTGAACC	GTAGGCTGCAGCAGGAGAATGGTTTGAACCCGGGAGGCAGAGGTTGCAGTGAGCCAAAAT
	CGCCCGCCCGCCCGCCCGCCTGCTCTCGCCCGGGACATTGTGTTCCAGCCCCAGCGCGCT	TAGAGCAGCCGGATTACACATGGACTCATAGACAGTTCCTTTGCACGACAGCATTACAGA		CACCTCCATCATCAAATTTTTCATTATGACGATTTTTATATAATTTTTTCAAAGCACAGT	CAAGCCTCAACCTCCTCTGGCCTCTGTCTGTGGAGCCTCCTTCAAACCCATGGAAAGAAA	CAGGAGGCAGAGGTTGCAATGAGCTGAGATCGTGTCACTGCATTCCAGCCTGGGCAACAA	CCCCTCACTGCATTCCAGCCTGAGACTAAAAAAAAGAGGCGATTTCCCACATCGGTGGAA
	GGCAGCGGGCCCAGGCGCTCACACCAGCCTCCTCGCCCTGTTTGTGCTCGCGGCTTGCGC	ACCTTAACCCGGAGTTTCAAACGAGTTAAGCAAGATCTTGCTCCTGTGATTACTGCTATA		AAAATGTTAAAACGGAAGCAAACACAAACACACCTAAATAAAGGCAATCTTTAAGGAACT	AGTACCTGCCAGGGGCTGTGGTTCTTCTAGGATCTTCTATCGATGTTCTGTGAGGTCCCC	GAGTGAAACTCCGTCTCAAAAAAAAAAAAAAAAAAGTTATTTCAGGCCCAGATCAGATGG	ATTTGAGCTGTTTAAACTCTGGATGCCTTTTTCAGTTCTAATATTCCAGATCTCCTTGGT
	TGTGGCGCAGCCTCCCGTGGCCGCGGGGACTCTCAGAAGGCACCCCTGTAGGGTGGGCCC	ACCTCACCCTGCCAAACATTTTTTCCCTAAAGAATGAACCTCAGCTCCTCAATACAGTGC		GCTTATCTCAGACATCCCCACCCCCACACCCCCAGTGCTTTCACATCTGGCTTTTTCAGG	AGGGAGCCATGAAGCTGGGGCTGGCTCCCAGGGCAATGGGACTGCAGTGTCCTTGTTCTT	ATCTCCAAAGATTATCCTGTCTCAAAAATTTGTTAATGATAATTTCAGCTCAAGATAAAC	GGATAAACACTTCATTTCCCTTCTCCTGAGCAGAGCTCCTGAGCCCTGGCCCGCTGGGAA
	CAGCAGCCCTGAGCACTCGCCAGCCTCGGAGCACCCACGCCTCTCCAGATTCCCTGGCTG	TGGACACCACCGCAGCCCCCGCGCAGGTTTTCTGTTATTATGATCCTGGCCTTAGGTCCA		ACTCAGGTCCTCATGCAACTCAATCCTGCTTGTAACTTAAGTGCTGTTATCCATTTCAGG	TCTTGTTCTATGGATCCATGCTCTGCTCCACCCCTGCCCCTTCACTCTGCCCACACGCAT	ACTAACATATTAATACAGCCTATGGGATTACAAAAAAGTGAGCAAGGAATTCATTCAAGA	CCTGTCACTTCTAAAAAAGTTCGAGGTCCGGACTGTCTCTCCCGGAGCCTTGAGGCTGAT
	GGTGCATCCCCTACCCCCGGATTTATAGAATATGGGACCGGACAGTTGGGGGCTGGGGCA	GCCTTTCCTAAAAACTTCTCCAGAGGAATCAAAGCTCTTGCTGCAGAGGCCAAGGCAGAG		GCTACTAAGTGTTCCCGGGACTTCATGTTATTTTGTTATTTCTCTCCTTAGCAAGCTCAC	CACTCCAGACTGGCCTTGTGGTCAGAGCCTGGAGTGCATGGGCTGCTGGAGGCCTGTGGG	CTGGAAAGAATTATCCTCTCATCTGACACTCCCATTTAACAAGGGTGTGGAAATCAAGGC	GAGACGGAGCGAGAGAGGGGCCGGGGCCGAATGGAGTCTACTCGCGGGCCCAGGGAGGCC
	GGTGTTGAGATCCCCCACCCTCCTTCCATACAAATTCTTAGTCTTGGTGCTGCAGAAGGA	CGATGTATGTCTGAGCCTACAGCCCTTCTGCAAGAAGGTGGTATCGGGGGCTACAGAGTT		AGGTGAAAAAAAAAAACAAACTGGTATTAGGTGGGAACAAACGTTTTAAGTGGGAAACGG	TTGCACTGGGCCAGGACCCCTGGCACCTTCAAGACTGGCCTGGAGCCAGCAGGTAGGTGA	CCAGTGACACAGGATTTTTTCTCCATCACTTTGTAAGCCAGGAACCTCTGGCTGGTGACA	GCCAGAGGGCGCCCGGGACCGACCGCAAGAATAACTTCCTTCCTCTTCCGCTAACTTCCC
	CAGTTGGAAGCAAGCCAGATCCAGACTTGGGAGACCTGGAATGTGGTCACGTGACAACAG	CGCAAAGCCCCAAGCCTGCCCTGCCTCAGAGCCCTGCGCGCTCCGGGCTCTCGGGCGACC		CAGGTTCGAACCAGTAATTCTACGGACTGGAGGGCAAAGCGCATCCCGGGTGCTCACACG	CCTTTCCAGGGCCTGCCTATCCCATCTTTCTCCTCCAATCCCTCCCCTCTCTTGCCTGGG	CCCTGCCCAGGCCTCAGTGGGCCACACTACCTGCTGCAGGAGATGGCCTGCCCACTCGGC	GGCAGCGCGCCGCTCAGGGTGGGGGCCCCGAGGGCTGGGGCCGTCGGCTTCCCCCTGGGG
	AAGCCCGCTTTGAGGGGGTCAATTCAAGCATCCTCCCCTTTCCTCACCCCCACCCCGCTT	AGCGCCGCTCAACGCTAGGAAACCCAGCGCTGGGTCGGAAAGTAGAGGGGCGTGGCAGGA		GAGCTCAGCCCCTGCGGGGCGCACCCGTGGCCCAACGCACACGAGGCTCCACGCTCTGGG	TCAATTAGAGAAAGCTTGTCTTTTGGAGTTCAGGGGCAGGTCAGGAGCCCAGTGACAGCT	CTGGGTGGGGAGTTTTATTGAGTGATGAAAACAGCTTTCAGTGGAGAGGGGATGCAGGGG	ATCCCCCGCTTCAGAGAAAGCCAAGCGTTAGGCGCAGCCAAAGCCGAGAGGCAGCGGAAG
	GATCCGTCACAGACTTCGGGAGCACGGAGACTCCAGGGATTCCCGGAGCCCGCAAGCAAG	GAAGGGGCGTGGTGTAGGGCGGGGCTAAGCGGGAAAGTGCGGAGGGGAGGGCTGTGAGGA		GACTCGCGCGCACGCAGCGGCGCGAGCCCGGCGGCGGCAGCAACGTCACAGGCCGAGCTT	CAAAAAAAAAAACCCACAAAAACAAACCCACCATTGGGCCCTTTCCCCTTTCATTCTTCT	TGGTTCCCCTACCCAAAGGCAGGAAAGTCCCCCCAGTGCGGGTGAGTCTGGGGCTTTTAT	CTCCCGGCCCGGGGTGGCGCTGGGTCAGCGGGTACCTTCTCGGCGGTCCCCTGGCCGGCC
	CCCAGCTTTTTTGGAAAGCTTGGGAAGCCCCTGGCAGGATGCTAAGAGGAGGGAGCGCCT	GCGCCAGGCAGAAGGGAGGGTTGCGATAAAAAGGGCGTGACCTGAGGCGGGGCGTGGTGA		TCCTTTTCGGGAGTCCCCGGCATACATCCTGTGTCCATGTTTGGTCATTTACGTCACGGC	GTTTTCTACACACCAAACCCAGTCGTGGCTTTGGAGATCACTTTAAGCTTGTCTCCAGCT	GGGCTCAGAATAGGGGAGGGGCAGGACATAGGTAGTACTGGAAAAGGCAACATTCAATTG	GAACTCGCGCCTGGTGTCCTGTCACCCCGCTCCCCGCCCTGAGTGAGCCTGTCCCCTCTC
	AGTGGGAGTGGTAGAGCCGGGGCAGGGCGGCGCAAGAGGACCCCAAAGGCTCTGCCTATT	AGGAGCGTGACATGGGGCGTGGCAGGGCAAATGGAGGCGGGGTGGAGCGTACAAGCCCCG		GCCAGGGCCGGGGCCTCCCGAAATGGCAGTGGCCCGGGGAGTCGGAAGCCCGGAGCCAGC	GGCAAACTAAGGAGGGTAATAGAGAAGCTCCCCCACCCCCAACCCTACCCCTTCCTTCCG	GTTAAAAGGCATTAGTCAGAAATAATTAATTGGGAAAGAGCAGACAAACAGGAACAGAAG	AGGGGCGCGCCCGAGTCGCTCCGGGTTGGCTGCGCCAGTCCAGAGTTAAACTTTCAGCCA
	GTCCAGCCCCCAAACACTGTGTTACTGAGAGCCATCATTT	CCCACGGCGCGTCCTTCTTTTTTCTCCGCCCTCCCACCTT		GCCGCCGCAGCTATATAAGTGGGGGGACTGTAGGTTGGGG	GAAGCAAATCTAAGTCCAGCCCCGGCTCCAGATCCCTCCC	TTCTCACTCTAGGTCACGGGTTTCATTTGGGACCAGTAGC	ATGAAAAAGGGCGCGAGGCGTGACGCACGGAAACGTCATG
	>ENSMUSG00000024190	>ENSMUSG00000066687		>ENSMUSG00000036432	>ENSG00000188229	>ENSG00000159640	>ENSG00000109320
	GGTCTTCCCAGGTGTGATGAGTACAGTTTGTCCCACAGAGTGGCGGATTCAAGGCTCTTG	TCCTACCAGATTTCTACTGGCCCCTTTAGATTTATCTGGCCAAATCCGGCGAACTCCTGT		AGCAATTGTGTGCAGGGTATGTCCATTATACGGTTCACTCCAAACTCTCAGGCGCTCTCT	TAAATTAGGAAAAGCATTAACAGAAGTATGTTTCAGCCCCAGCGCGCTGACCTGTGGTTG	TCTGGCAGCAGACGCCATGGTGCCGAGGTGGCCTCCACAACCGCCCTGTGCGCCAATAGG	CCTGATTACTGATGTTTTAAAGCTAAGCTTTCAGTTGTCACTCCACCCAGTAGTGAAACA
	GCCCTGAGTCCTTGGTGTGCTCAGCTTCTGTTCAGTGGAGATGAAAGGCACGAGGGCAGA	GGTCAGGCATCAGAGGCCTGGTTTGGGACTTGGGAAACGACCCATTTAAAGCTAGGGTAA		AATTCTGGGGTTCTGAATGGTGAAGAGTACCTGGAAATAAGTTTTACTGAGACTAGGGGA	GAATACCGGCCCTGGAGCCCGGAGGTCGGGGCCCACCCGCCGAGGGAGGTCTGGGCGCTG	ACAAGACTGTCCTCCCTCCCCCACACTTGTCACTTTGAGGGACACGTGGATGAGACAGGA	ATGAGCTCTAAAATATATATTTCGGCTCAAGCTTTCTTATGTGGGGAGGTAATCCACCCG
	TGCCTTTAATCCTTAGTAAGTCAGGGACAGGAGGATCTCTATGAGTTCAAGACTAGCCAG	GGGAGGATGCGATCCGAATCCTGAGAAAAAGTGAAAAGCTAGAAGCCACACACTGAACTG		ACCCTCGGAGAGTTCTCTTATTGCTAGACCGGAAGGTAGGCTGTAGATGTCCCCTGTCCC	TCCTGGTCTCCACGGAGCTCGCGCACTCACGGGGCCGAGGCACCAAGGCGACCGGCGCAG	AAACACAGGGGAGTGTGGAGACCTGAGGTGACTTGGAGCAAGCCTCTCAACCTGAGCGGC	AAGGTATCCCCAGCCTGTACCTAATACAGTGCCCAGCACTAAAGCAGCTCAGATGCCAGT
	AGCTACACAGCAAGATCCTCTCTGAAACAAACAAAACAAAACAAAAGAAAGTTGTGTTGG	GTGCAAATAATAAAAAACGGGACAAAACTGCGCTCTTGAGTACTGGAGTTGGGGGAGTTA		ACCCCCACCACACTTAAGGTTTATTTTTATTTATGGGCATGTGTGTATATAATGTGTACT	AGCCAGCGCCGTCTCCACAACAGGGCAGGGCGCGCAGCTGCGGGGGAGGCCTCGCCCCTC	AATTTCTTCATCTGTAAAATGAGGGGGTTGTTCTCATCTCTGAGGCTTTGTGTCGCTCTC	GAATGGTGGCCACTGGGAGGCCTGTCAGTGGGTGCCAGTAGCGGTCTCTTCAGAGAAAAA
	GGGACAGAGGAGCAGCGGCTAGCAGCATCCTCTTGATGCCACGCGACGACAATGTTCTGG	GGGGCGCGGGATACACCGCATGCCCAGTGGAAATGAAAAAACCTGGGGCTAAAGTGGGAA		GGTACCAAATGGTATCAGATCCCCTGGAGCTGGGGTTACAGGCAGTTGTGGGTGCTGGGG	CGCTCCCCTCCCCTGCCCTCCGCCCCGGCCCTCGGGGCGCGGCGTCCCCCACGTGCTCCC	AAAGCCTGCTAGCCTCGGGTTCTAGGACTCTGTTGGGATCGTGTGTGATGTTTTCTGCTG	GAAAACTCCCCTCTGCCAGATCAGTATTTTATGAGCTGTGAACCAAAACCATTGCTACCA
	GCCGTCCCTAGGCGGCGCTGTGGAGCTCTACCCAAGTCTCCCCCACCCCACCCCCCCAAC	CCGCTTCTCCCACTCATCCTTCTGACCCCTTGGGGACTGCCAGGTCCTCTGCGGCTCCTC		ACCAAAGTCTGGTCCTCTAAGAGTAGTATGTTGAGGCGTCCCTCCAGCTCCCGTGGGTGC	CTCACGCGACCGCGAGGGCAGTGGGCGTGCGGCACCCGGGAGCAGGAAACTCCGTGGCCT	AGCGACTGGCAGCCTGTGTCCTCGGGGGGAAAGAGGGCAGGCGCTCCAAAGCTCCTGCGC	CCATCACTATAATTCTATCCACAGTAATTATCATAAAGGCCTAACAATGCCTTGTAGATG
	CCCAATGTTAAACCTGGGCTCCAAAGATCTTGCAACCCTCCTCCCTTTGCTCCAAGTAAG	TTCCTTTGCAACCTTTTGCCCTCTCCACCTAGCCAACGAGCAGCAGCCGCTGCCGCCGGG		CTTTTACACCTCTAAGATGGGGATCTTAGAGACTTTCCATATGTCGGGTGTACAAAGACA	CTGCGGCTCTGTGGAGAGCTCCCCTCCACCGCCGCAGCCCCCGAGCCCGTGTATCTTCCT	TCTGTGGCTCCCCCTCCCTCGCAGCCCCAAGCCCCAGGTGTGCCGGCCGCCCTGAGCCCC	AACATTCTGAGTAACTGCTCTATAACCAGGAGATTTAAGACCGCACCAAAAACCAGTAGA
	TCCTCTAGGGACCACCGCGGTAAAGATAACACTCCGGGGTGGGGGGTGGGAACTAACTGG	GCAGCAGCTAGATGTCAGGAGAAGCCCGGAGCGCCGAGCGCTGGGAAGGGAGGGGAGCGC		ACTCAGGAAGAATCCAGCACCAATCCTGTCAAGCTGAGGGTTGGTAAGGGGTAGGTTGAC	GCCTTTAAGGCATCGCAGCCTCCTCGGCCTGGAGGCCCCGGGCTCGCTCCGTGCGGACCC	TCCAGCACCTCCCGGAGGCGCCTGCAAGACACCTAAGGTCCCCGCCTCCCTCCTCTCCCC	GGGTTATACTTTACTGGGCACAAGTCGTTTATGATAACGAAATTGTAGTTTAATCTGTGA
	AAGCATTCCCTTGTTCAGCGTAAAACTTTTAAAGTGACATTCAAGAAGGACGTCTCAACT	CCGGGAAGGGAGGGCAGGGCTGGGAGAGCGCACGGGCTCTGCCAGGGCGGGGGTGGGGCG		CTCACCCATTTCCTTCTTCCCAAAGCCCCAGGTAAGTAAGCTAAAAGCCTAAGGTTTGGA	CGCTCCAGAACCCGCCCAGCGCGCAGATGCCGTGTCCCGGCGCAAGGCCAGAGAGGGCGC	CCCGCCACACCCCTACCCCCGGCAGGCGACGTCCCCGCCCCTCGACCATGGCCTGGTGAA	AGAGATGTGAATGTAACTGAGACACGCTTAAATGGAATATACAGATGAGCTTTATTTTTA
	CTCGCCATTTGTCCTCGGTATAGCCAGAGGGCTATAGACCGAATTAGTCATCTCTCACTA	GGGTGGGCGGGCCAGGACCGGCCAGGGGGAGGGGAGGGGGCAGCTGTGGGCAGGGAGCCG		CCAGGACTAGACGTTAAGGACTCAGGCACCAGAGGGTCTCCTGTCATTTGGGGCCTCACA	AACTCTGGACGTGGGGCCGCCACCGAGCCTGCCCTTCCCGGCTCCCGAAAGGCCCCGGGC	GAAGCCGGCCAGGCCCGATCAGCCCCATCCCCGCCGCACGAGCGGCGCCTGCGGACAGCT	TATCTGGCATGCTTGGATCCATGCCGACCCTCCAGCTGCTCGGGCCTGCCCTTAGGGGCT
	CCCACTCCCCTTTCCCGCTCAGCTCGCCACGCCCACCACTCCAGCAGCCAGAGCCGGGCC	GGCTCGGCCGCCAGCACTAAAGATGGAGAGGCGCCGGGGCCTCGCAGGGGAGGGGGCTCG		AACCCAACCCACGTGTATGGTATTCCTTGGAGGTTTTAATTCTCCATCGAGTCAGAGTTG	TCAGAGCCAAGACTGCGCTTGCCCGAGGCCCGTCGGGCCCGCCCTCCCTCGGCGCCCCCA	CCTGGGGCCCCGGCCTTGTCACTCCGGAGGCGGGAGGCTCCGGGGGGTCGGGCTGGGAAG	ATGGACCGCATGACTCTATCAGCGGCACTGCCACCGCCGCCGCCTCCGTGCTGCCTGCGT
	AGCTGAGAACGTGATACCAGGAGTGGCCCCGCTCGTTCGGCGGAGACCCGCGGAGGGGAG	GCGTTGACGTGGGACGCGGCGGAGGCGCCGCAGCCGGTGGTGATTTGCTAACCTAGCGGC		TCAAAGAGGTTCAGGTTCTCTCAATCAGAGGCGGCCAATTCCAAGAAGCTTTCGCCAGTG	GCGCAGCTGCCCGCCGCCCGACCGGAAGCCCGCACTCGCGCCTGCGCCCCACCCCGTCCG	ATCGAGCCGGAGGCCGCTAGGCTCCCAGGCCCCGGCCGAGGCTGCGCGGCCGCACGGTGG	TCCCCGACCATTGATTGGGCCCGGCAGGCGCTTCCTGGGGGCTTCCCTACCGGCTCCAGC
	CAGGGCAGGTGTCCTCAGGCCGCGCGTCCTGGCCACCCGGGCTGGCAGCGCGCCGTCCTG	AGAGAGGAGTTAAGGGTGACGAGAGCGGGTACTGCGAACTGCCGGGCGATGCCGCCGCTG		GGCTTTCGAAGGAAAACCTAGCGTTAAGGTCCCAACCACTGAAGAGCCCACCCTCGTACC	CGCGCCGGCCGCGGCACTGCGGCGGTTACCAGGACGCTGAAGCAGCGCAGCCAATAGCGC	GCAGGCTCGGGTGTTCCGGCAAACTGCCGGGTCCCCATCTTCTAAAGAGAGGAGGCCCTT	CCTTGGGATTCGGGAGCGCCCTGCTAGGAAGCCAGAGCCCCGCAGGGGCCGCGGCGTCCA
	CCTGCGAGCCCAGAGGACAGGAGGGTGGGGGCCGGGCTGCGAGCCAGCGCTCAGAGCCGA	CCGCCGTGAGATCCGGAGCAACAGTTCCCCAGCAACACCCCTTCCCCGATCCAGGCACAC		TAACTGCCGGGCCACACCCGAGGCCTTCGCGCGGCTCCCGCCCGACTCCGGGTCCCGCCC	CAGCCTGGCGGCGTGCTCCCGGCAGCCAGCCAATGAGACGGCAAATCAATCATTTGAAAC	TCTCCAGCTTCCTCTGCGGGAGCCCGACCCAGCCCCATCCCGCCACCCCCGGGCTGCACC	GGCCGCCTAACGCGCGCCCCTCGCCCGGCGCCCCGAAGCGGCCCCGAGGGGCGGGAGCCG
	GAGGCTCCTAGGCCGATGACGTCTTTGCTTTTGGCTTTGGCGGCGCCAAGCTCGGTAGGG	CCCTAACCCCCCAGGCACGCACACCCACCCCAAGCTCCAGGCTCCGTAAGCGGTAAGTGT		CCGCGTGTCAAGCTACCGGCCGAGTAGCCTGATCGCCAGCTGCTCCAGCGCGTCAATGGC	ACCCAATGGACGGAGCACTGCGGCGCCAGGAGGGGGATTGTGATAGGGAGATAGGAGGCT	TCGGCCCCTCCCCGGCCCGCGCCCCTGCCCGGGGCGGGCCAGGAACCTCGGCCCGCGCCG	AGGCGAGCGGCAAGGCCGGGCCGGGGGCGCACAGCGCCCCTAGAAGTGCGGGCTTCCCCC
	CGGGTGACGTCACCGCCCGGTCACGTGTCTGCCATTCAAACAAACAAACCGTTCTCCCCC	ATGTGTGTAGGAAACCCGGGAAGGACTCGCACCGCCCAGCGACCGCCTCCCGCCAGGGCG		TAAAAGAAACGTGGGATTCCGAGCCCCGCCCCCCGCCCCGCCCAGCCCCGCCCCGCCCCC	GCGGCTGACCAATAAAGACCAAACTGGCTTAAAAAGGCGGACCTTAGGCAGCTTGATTGA	CTGGGGACTCTGGAGCGGAGGAGGAAGCGCGGCGGGGCGGGGGCGGGGGTGTGTCGGGTT	ACCCCCGGCAGCGACCCTACCTCCCGCCCCCGCTGCGTGCGCGCGTGTGTCCGTCTGTCT
	ACCCCCACCCCACCCCCCGCTTCTGTGCCGCGCCCGGGAC	CCCTGGGGCGGGAGAGGTTTAGGCGGGTGGTGCTAGCTTT		GGCGCACTCGCGCGCCCTCCACGCCCACGCCGGGCCAGCA	CGGGGGCAAGGCCAATCAAACGAGGGAGCTTGCCAGCCTC	TTATAACCCGCAGGGCGGCCGCGGCGCAGGAGAAGGGGCA	GTATGCTCTCTCGACGTCAGTGGGAATTTCCAGCCAGGAA
	>ENSMUSG00000027488	>ENSMUSG00000027525		>ENSMUSG00000048285	>ENSG00000205021	>ENSG00000160216	>ENSG00000062038
	GGTGTACTTGTTTGCAATGTGAATACAGGTTCCCAAGGAAACTAGTGGTGTCAGATCTCC	ACTTCAGCGTCTCCTCAACAGAGCTGAGGGGAGAGGTCTCAGAAAGAAACAGGGAGAGGG		CTTAGAAGCTTGTAACTGTGGGTGGCAGTGCCCCCACCACACACACACACTTAAGCTGCT	ATGATGCTGGGTCAGGTATCTTTATGTTTGAAGATGGCTCCATATTTGGGTTGTTTCCAC	AATGGTTTTCAAATGAAGCCCACCCAAGCTCAGCAAGTCCAGCCGGGGCCTGAGGACCTG	GATCATAACAGCCCCATTTGACAGATGCAGAACTGAGGCCCAGGGGGTTTATTTTACTTC
	ATGGAGCTGGAGTTACAAGTGGTTGTGAGCTGCCCAATGTGCATGCTGTGAATTTTACTC	AACGGAATACTCAGTTGCATTTCCACAGCCTCACAGCAGACACAAGTCTGCTCTCCATCC		AGACACCTAAGCAGGTCCAGATAGGTGCAGCACAAACAAGTGGACTTCGCTTCTTTACCC	AGAACTCTTTCCCAGAAATGCTTTTTCTAGGTTAATGGCTACACATATTTCTAGGCACCT	AGCAGGCGCCAGGTCACACAAGGTACCGGGCGCAGGAGGCGGAGCCCGCAGCGGGCCCTG	CCCGAGGCTTCAGCGCTACTAAGGGGTGGGACCTGGATTTGAACCCAGGTGGGGCCGGCC
	TGCTCCACTGTAAGAGCAGCCCATGCTCTCTCTCTCTTTCTCTCTCTCTCTTCTGGTTTT	ACTTGAAGTCCGATTCGTGCAGCGCCATCTAGTGCCAGCTAAGAACTGTTATGTAGTTAA		GACTACCAAAAGGAGCAAAGAACCCTCCATTCCTCTTGGGATCTTTGGGGTTATTGAAAT	GACATACTGACACCCACCTCTAAAGTATTTTTATGATCCACAACTAGCGTTTAACACAGC	CCCTGACAGCGGCACCTGCGCGGCCTCCGCAGGTTCTGGGATCGGCCGCTGGCCAGGTGC	TTAAGGGCCCATGCTAGGCCTGAGAGAGCAAGACCCCCACCCTCGCAACGCAAGCAATCC
	TTGAGACAGGGTTTCTCTGTGTAGCCCTGGCTGTCCCGAAACTCACTCTGTAGACCAGGC	AAAGTTCTGCTAGTGAAGGCTGCGGCATCCCAGCAGATTGGGCCCAGGCTTCCTTAGAAG		CTTCTAGGGCTGTCTTTTGCACTGCTCACAGCCAAGCCGGCAACCTTCACCAAGGGTACA	GCCCCAGTCACTCCGAGACTAATAAATAGACAAATGACTGAAACGTGACCTCATGCTTTC	AAGGGAGGGGGGACGGCAGCCGCTGTCCTGGGGCTGAGAGGGCTCCGCGGTCTGGAGGGG	ATGGCTTAGCCACAGGCCTGGCGGGGAGGAGGACGGATAGATTACCAGGTTAGCCCTGGA
	TGGCCTCAAACTCAGAAATCCGCCTGCCTCTGCCTCCCAAGTGCTGGGATTAAAGGCGTG	GTGCAGGTGGACGGGACACCTGGCTCAGTGCTTCTGCTACCTACACACAGGAGCCTACCT		CATCATTTTGAGGGCCACAGGCAGCGGCTGTTTCAACCTGGGGAGACAGACTGAGCGGGG	TATTCCTCCAGCTTTCATTGAGTTCCTTTCCTCTGGGAGGACTGGGGGTTGTCTAGCCCT	ACGGCGTCAGCGCCCGCGGGGGTTCGCAGGGCAGCCCCGGGGCGACCCCCACCCCCGCCA	AGGTCAAAGAATCTGTCATTTAAAACTCCAGGCTGGGCCCCGTTTCTCACGCCTGTAATC
	TACCACCACGCCCGGCTTTTTTTTTTTTTTTTTTTTTTTTCAGCCCATGCTCTTAACCGC	GCTCCTGCCTCGCTGGAGATGAGTAGACTCCAGGGCCACAGAGGCGCACTCGAATGCTCC		GCGGATGGGCTTAGGCGGCACTCACAGCCCACATGCAGGATAAAAACCGTGAGGTCGAAG	CCACAGCATCAGCCCATTGACCCTATCCTTGTGGTTATAGCAGCTGAGGAAGCAGAATTA	CGGTCAAGTGTCGATACAGTGTTGCCAGCCGGGTGCCAACTATGAATAAGTCCAAGGGCG	CCAGCACTTTAGGAGGCCAAGGGAAGCGGATCACTTGAGGTCGGGAGTTCGAGACCAGCC
	TGAGCCTTCTATCTCTTTATGTCTTTTCACTTTTATTTTTATTTTTTAAAGGCAGGGTCT	CCGAGACAGGAGGACAGTGCTATTGATTTTGGATCTGGAGACCCTTGTGTGTTACCTAAG		TGGGCGCCTGACGGGAGGGGGATAGAGGAATCACGAAATCTCCTCTTCTCGCAGGGGCCG	CAGCTCTGTGGGAAGGAATGGGGCTGGAGAGTTCATGCATAGACCAATTCTTTTTTTTTT	CGGCACGTGGGCCGAAACGCGATCCTTCCGCGGAGCCGCTGCGCGCAGGGCCGTCCCCAC	TGGCCAATATAGCGAAATCCCGTCTCTACTAAAAATACAAAAATTAGCCTGGTGTGGTAG
	CATGTAGCCTAGACTGGACTCAAACTTGCAGACCCTTCAGCCTCTACCTTCAAGTGATGG	TGATTCACAAATGAGAGTTTCCTGGGTCTCTCTGAGTGCCCAGGGCCCTTCTCAGGCAAG		CCCCAGTTCAGATTTATTAAGCCGCAGCTCACGTAAAACAACCACCCCCAGGTAACCCGT	TTTTTTTTTGAGATGGAGTTTCACTTTTGTTGCCCAGGCTGGAGTGCAATGGCATGATCT	CGAGCCCGCCGCGCGGCGACCCCTGACGGCGACCCTAAGCCCCGGCCGACCAGGGCAGGA	TGGGCGCCTGTAGTCCCAGCTACTCGGGAGGCTGAGGCAGGAGAGTCGCTTGAACCTGGG
	GACCAAACCCTCAAAGGAGTGGCATTTCTCCTCCTGGTGGGTGGGTAGGCTTACCTCTTT	ACTGAGTTTTGAGTCCTGAACTCAGCAGAGATTGCTGGGGATCTCTGCGTACTTCCACCC		CTAGGCCTGTGAGGGAGAGGCTAGGGACTAGGGTGTGCGGGAGGATGGGGGGGGGGGGGG	CAGCTCACCACAGCCCCCACCTCCTGGGTTCAAGCGATTCTCCTGCCCTCAGCCTCCCGA	GCTCGCGCGCGAAACTTCCCCGGCGCCCGCAGGAGACCCCGGCAGGGGAGATGGCGGGGC	AGGCGGAGGTTGCAGTGAGCAGAGATGACGCCACCGTACTGGACGACAGTGAGACTCCAT
	AGAGGCTGCACCCTTAAGCTGAGTCAGGCCCACAGACTGTTACTGGTACCCTCTCCCCAT	CAGGGACTGTGGTAAAGGGAAGGCTTGGAACTGTGATGCTAAGAGGGATTCGAGCAGGCT		CATGAGCGGAGAAGGGGACCATTCCGAAGGAGGGGAGGGCGGACAGTCTATTACCCTCGC	GTAGCTGGGATTACAGGCATGTGCCACCATGCCTGACTACTTTTGTATTTTTAGTAGAGA	CCAGGCAGAGCTCGGAGGCCCCTCCCGGCCCCACCCCGCGCCCCGGCCCCCTCTGCCCCC	CTCAAAAAAACAAACAAAACAAAAAAACCTCTCCAGTCTCCAGTCCGTTCCTCAAACCCC
	GGCTCACAAAACGTGAGAAACCATCTTCCTTAGCTCGTTTGCCAGTTAACTCTGTCTGCA	AGCCGTCTATTTTGGAACTGGCCATTGGAGGCAAGGGTTTGCCCATACAGTACTTGAGAG		ACCGAAGCCTCTGTCCCTTTGGGAAAGGCATGCAAAGCATATCTCACTCTATATAACCCA	TGGAGTTTCTCTTTCTTGGTCAGGTTGGTCTCAAACTGACCTCAGGTGATCCGCAGCCTC	GACCCGGTCCGGGGGAGCCCTCGCGGGACCCCAGCCTGGTCCTTCGCCGCCTCCCCCCGT	TAAATCTGAGCTGGGGACGGGGAGGGAGAAGGACCAGGAGGTGGCATCCAGGGCTTCTCA
	AAGTCCCTGGAGCCTATGGTCCTGACACAGGCAGCCCTACCCCAGGATCCTTGATTCTTT	AAAAATAACAGCTTCATTTCATTAACAGCGTGTATGGGATTTTCTAGAGTGCAGTGATGG		CTTGAGCCCGACTCGGTTATCCGATGTCACCCGCGTCCCCTGGTCCCTGGGTCTCTTCAC	GGCCTCCCAAAGTGTTGGGATTACAGGTGTGAGCGACCATGCCTGGCTGCATAGACCAGT	TCAGCCCCGACCCCCCTGATCCCCGCGCCCCCCGCGGTCCCGGCCCGCCCCCTCCCCCAG	AGGCAGCAGCAGAAGGTGAAGGAGGAGTGAGGGGACAGGTGAGAGAGACTGACCGGGAAA
	TTCTTGTCCTTCAGCTTCCACGAGCTACGGTCCAATCCTCGACGGCGCACAGAACTGGAT	CCCCTGCATCTTACAGCGGTCATACAGCTAGCTGGTGAGCAGTCGAAGGGTCTCCACCAC		CCCTCCGCAGGACTCTTGGTTGGGTCCGGGGCGGAGCGGGGCGGGGCGGGGGGGGGCAGC	TCTTATGAGAAGGGATCAACTAAGAATAGCCTTGGGTTGACACACACCCCTCTTCACACT	CCCGGGCCCCAGCCCCGTCCGTTAGCGGATCCCACGCAGGCTCCGCGCCCGGCCCCGCCG	GCTCAGCTCCGTGGGGAAGGGCTTGTGGGGTAGTGATTGAGACTCAGGACCGTTTTCATG
	CCTTGTGTTGCCCCATCCATAGAATCCGGCCCCTTTATGTTCCGCAGAGCGCCCCACCCT	CAGGATGCACCATCACCAGATCTCGATTCTGCTTGGTGTCTCCTTTCACCTTTCTAAATC		GCTCCACGTGCAGCCGCGATCACCCCAGCTCTCTGCTTCTTCCGCTGCTCGGTCTCCGCC	CACAGGAGAAACCCCATGAAGCTAGAACCAGTCATGAGTTGAGAGCTGAGAGTTAGAGAG	GCGCCCTCGGCCCACACCTCTCTCCGCGCGCGTGTCCCGCCGTGTCGCCCCCGTGTCCCC	GCCAGAGCCCACTTGTGTGCAGCAAGAGGAAAGCACTTCGTGTCTAACGTAGTGGAATGA
	CAACCTCCTCTAACTGTGGCCGTGAGGGAACGCGGTTCTGACCCACTCCCAAGTGATCCC	CTATTTAGGCACAAGAACTCCCAGACTCAGAGAGGTCAAGCTACTAGTCCAGGGTCCCAC		TTCAATTTGGGGCGGGGCGGGGCCTCGAGCAGGGAGGGCGTGTCTCGGGCGGGCCGTGGG	TAGCTCAGAGATGCTATTCTTGGATATCCTGAGCCCCTGTGGTCACCAGGGACCCTGAGT	TCCGCGTCCCCCCCCGCGCCGTCCCCCCGCGTCCCCCCCCGCGTCCTTCCCCCGTGTCCC	GAGTAACGTAGAAGAACAACGAATCCCAGGTCTGGCGTTTATCTCCTAGGAAGGGTGTGG
	GCTGCACATCTTTAGTTTACCGGGTAGCGTCTCTTCAGTCACTCCCGGGGCCCCGCCCCC	AGAGATCTAACCCCGCAGCCTCCTTACTACGTAATTAACCCCCGGTGTTCATCTCCTGAC		CGTGAACTCGAGGGGGCGGAGCGGAAGGCGTGGGCGGGGGGCGGGGCAGCTGCAGCGTTG	TGTGCAACACTCAGCATGACAGCATCACTACACTTAAAAATTTCCCTCCTCACCCCCAGA	CCCAGCGTGTCCCTCGGCCGCCCCGCGCGCGCCGGCGGAACTGTGGGATCGCCGCGCACA	GAGAGCTGTTTTCCAAGGGAGACTCTCTGGAGGCTGCTTTGCGCAGCAAGCAGTTTTTAC
	GTTAGCCCCGCCCCCGACAGCCTGTCCTCCGAAGCTCCGC	CAGACTGGCCGCTGGGGATTCCAAGGTTGTCCCAGACTCT		GTCTGGCGGCAGCAGGAGTGCTGGGAGCTGCGAGTAGGCT	TTCCATTTCCCCATCCGCCAGGGCTGCCTATAAAGAGGAG	GGAAGTGGCGGCGGCGGCGCGGCCGAGGGCGGAGGGCGGA	CCAGATTATATACAGTATTTCAGACCAATTTCAAAACCTC
	>ENSMUSG00000027947	>ENSMUSG00000028645		>ENSMUSG00000044461	>ENSG00000137267	>ENSG00000134184	>ENSG00000103222
	GATGGTTGTGAGCTACCATGTTGCTGGGATTTGAACTCATGATCTCCGGAAGTCAGTCAG	AGAAACTCGGGGGGGGGGGGGCAAAGTGGTGATCAGGAGAGAGGAGAAGGGGAACCCCAG		TTTGTTGGGCACAGGCACAGAAGGAAGAGTTTTCTCTGTGAATATTTTCTGGGATGAGTG	AGATTACCTACGTTTCAATGCTCGGCAGCCACCGTGCCTAGGGTCTACCGAACTGGCCAG	ACTTTGTAATATTGAGTTGGTCTGGTGGTAATTTCTAGGCCTTCTCCCTGTTACCGGTTG	TCTCAAGTAGCTGGGACTACAGGTGCCCGCCACCATGCCCGGCTAATTTTTGTGTTTTTA
	TGCGTTTAACCGCTGAGCCATCTCACCAGCCCTAAATTTTCTTTTCAGTGTGTTTCTTTC	ACTCACCAGTTCCACATGCTTTACTTTTCAGGGGTCCATGCTCAATTAGGGTGCCCTCCT		GAAGGCTTAATTCTCAATGTTTTAGGTAAGGGTTGCACTAAGAGCCCTACAGTGGTTTAA	CCTAGCTCCGACAGCTTCTGTGAGGATCAGGCGACCTAAGGGGTGTAAGGGGCAGGGCCA	CAGAAATAAAACCTCTCTTCCTCCCCATTTGATCTGCATCTCGTTATTGGGCCTAGAGAA	GTAGAGACAGGGTTTTGCTATGTTGGCTAGGCTGGTCTTGAACTCCTGACCTTATGTGAT
	CCTCTGCATTTGCATGGGAAGCTGCCCTGTAGCTTCAAGCTCTGTAGCTTGGAAGGGAAC	AGGCCAGCACCTGGCACACAGCTCAGCTTCCTGTCTCTAACAGAAAGTCATTTCTCCCAG		CTCAAAAATGTCTTTGCTATGGACAAAATTGCCTTGTATTCTTGTTACAGCCAGTTCTCC	TCAGCTGACACATCAACGTGGCAGATATATTCCTCCTGTCTTTCCTCTCTGACACACACA	ATAGCAGCCGGACCCTCAGTTTGGTCCGGGAAGTTCTTCCATCCTCCCTCGCCTGCTCTC	CGGCCCGCCTCGGCTTCCCAAAGTGCTTGATTACAAGCACGAGCCACCATGCCTGGCCTA
	CTTGGTGGAGTCTGGTAAATAGCAAACGCCGGTTCCTTTGTGTCCAGTCAAGTCATGATG	ATCCCCCCTTCAGGTGAACCTAGATGGGACATGGACTGGAGGGACCACAGAGGCTATTGA		ATTAGATACACAAAGAAACAGCCCGGAAACACGTGATGGTTCCTCCTTCAGGGGCTGGGT	CACACACACACACACACACACACACACACCCGCAGAATTTTCCACATTTAAAAGGCCTTT	TGTGGCCACTGCACTCACTGTTGCTGTTGCTGTTCCGGTCTCTGTGAGGTTCACCTAGTG	CGATTATCATGTCTCCAGGCTTCAGTTTCCTTACCTCTGAGGTGAGGATCAATAACCTGG
	GGTAATCAAAGCCCTACTCCTTGTTGAGCAGTTAGGCTCCAGGTACATCGACAGTGTTTC	CTGTCCTACTCACCACTCCAGGAGCTCACCTGTAATTCTCATAGCCCAGGGTTTGATAAC		TTAGCATTCACATGGAATGACTCCAGCTGAGAAAGACGCAGTAGGTCCTTTAAAAATACT	ACAAGGACGCAGGAGCCCAAAGCGGACATGTGACAAATCCAGCCCTTTGATAGCCCCCCC	GACTGGCTGGACATTTCTAGGGGGCACCTCAGATACCTCACCAACTTGCTGGATCTGATC	TTATTTCTAAGTGATGCTTAAAGAGGTTGAGAAGAAGCAAAGGCGCTCTGCACACAGGTG
	CAGGAATCTTTATCATGGGCTTAAAAATACATCTCTAATAGGTGAGAAAACTGAGACTTC	AAATCTCATTTTATCCAGGAGAAACCCGCTGCTCATTGGCTGGGAGCTTGCCCAGGACCA		CATCGTTACTTTAATAGCATCAGCACCTGCTCAGCTGCTTCAAGAGTGAAGCTATTCGTT	AACCCCCGCCCCCGACCAAGCCATCTTCCTCCCCTGCAGGGGCGAAAGGCCGCCCACCCC	CTTGGATTTCGATTCATAAATTGTGCCAAAATACGAAGTGGCTAATTTACACAGTACTTA	AGGTCAACAGCTGTTAGTGATGGAGACTGGCGCCGTCTGGGTCATCAGTGCTCCGGAATC
	CGGATCGGGATAGCAATCTTGAGGAGGGTAACACATGTGTCTCTGGGCCAGACTCAAAAG	GCTAGAGGCGGTTTATAGGTGAGCTGGTTCAATGCCAAGGTGTTCTATGTCCTTAACCAT		TCTTCTCAGAATGTCTGGCGTCTGAACCCTTGCCTTCTTCCTGGCTGCAGCTGTCTAAGC	GCCATCCTGGCATTCCTTTCAGGCAGCTGCCCGTCGGCTCCCCGCGGCCCCCCACTCCTC	GCCAGATGACCGAAGGACTCAGTACCCGAGGGCCCCTAACAGAAAACACAGACCACATTT	AGGCTGCTCACGGGTTTGAATCTCACTTCCACTTTCACTCCTTATTAACTGTGTGACCTC
	CGCACACTGGTTTCGTTGCCTCTGCAGTAGCCTTCAAAGAGCTGCTCCTCCACTGGAAGA	TTAGACACCCAGCCTCTCTGGTCTTCACACTTAGGTGTCACCATAAAGTCAGAAATGGAG		CAAGGAGGTCAAGTGTCACACGGAGGCACCTTTCTGCCGGACGCCAACAATCACCACACC	TCCACGCTGCCCACCCCACCCCCACAAACGGCGTCCAGGACCCTGCCCAGGATGCGGGAA	CCTTTACTCTGGCCCTTTTCCTGGGGGTCCTTCCTATACCACTGACACTGTTCCTGTGTA	GGGCAAGTCACTTCGCCTTTCTGAACCTCAGTTTCCCCATCTGTAAAAGGTAGGTGAATA
	TGAGAGGAAATCTTTTTCTCAGGTTATGGACGCCTAAGTTTTCCTTCAGACCAATTAAAT	GGAGGTGGTGGTTTTACAGCTTAGAGAAGTGGTGGGCATGGTGTCTAGGAGCAAAAGAGG		AAATTAGGGAGGGGAAAAGAAAACTAATAAAATAATATAGTTAATTTAGTCAGTGACCCT	ACCTTTGCCACCCGCTGGAGAGCCCACTGCAAATGGGTCTTCAATTTCCGGCCCCCTACT	GGCGGGGCTAGAGGGGAGACTAAGCCCTGGGAGTAGCTTTCGGATCAGAGGAAGTCCTGC	ACAGTATTCACCTCCTTCTGTGTGACTCAGCTTTGGAGTCAGCGGACCGGGTTCAAATCC
	CACAATCTCTGGGCTCGAAGCAGACATCGGTGTCTTTTCGGATTCCCTGTTTGATTCCCG	AGCTTGGCCTTGGGCACAGGAACACGGAGCAAGGAGAGAGAATTCAGCTTCGGAGCCAGA		ATTGACTTTCTTGCTGACCTCTTTACTGTGCAGTGCCATGGCACCGGGAGGCCAGGCACC	CCAAAGGGTACTCGACGCCTCTTCCCGTCCTTAGGAGGCGAGGACCCTGTTCCGAGGCAG	TCTTACAGTGACAGGGGCTGAATTAAATTCCCAGGTTGGGGCCACCACTTTTTAGTCTGA	CAGCCCTGCAAGTGATTAGCCAGGTGACCCTGGGCAGAGGGAATCACTCAACCTCTCTGC
	TAAGCACCCAGGACACTGACCTGCCTTCTACTTTAACAGCCAGAGCCACTGGCTGGCGCT	CCTCCCGTGGTCTCTCTAATGAACTTAATGCCACTTTACACATAACACACGCGGTTGTAA		ACAGCTCAGATAGGGTTTGTGTTCGTCCTGGGCCTGGAGGTTGAAAGCTGAGCAAGACAA	CCCCTCCCCCTGGTTCCGGGGCCCCCGGTCCCCAGCCCCCCTCGGGGGTCCAGAGTGGGC	CCCCTGCAGCCGGAGTCTCCCAGAGCCCTTGGGAACTCGGCAGCGGAGAGAAGGCTGAGG	ACCTGGGTTTCTTCCTTCATGAACGTGGAGACTTTACAGGATGAAATGAGGGCACAGTTA
	CATGAAAGCAAAACTCAAGCGGAGGCGCGGATGGAAGGAAGGAGGGGGATATTTCTCCTT	ACACCATCCAAATACTAACTCGTTTAATCTTCCTAATAACCCAGGAGGTTGTACTATTAT		GTCTATCTGAGTGATGACTGAGTCCTCTGTAACATGGAAAGTAAGAATTATTCTTTGGAG	GGCTCGGGGTGGGGATCGCGGCGTGAGCGGAGGACCCAGCGCCAGGGGTCGCCCGTGCCC	GACACCGCGGGCAGGGAGGAGAAGGGAGAAGAGCTTTGCTCCGTTAGGATCTGGCTGGTG	AGGCGCCCGGTACACTCCAGGCAGGTAGGGGGCTCCGTTCACGTTATTTTCCCCTGGTGA
	ATCTCAGCGTCAAAACCTGGGGAGGGGCCCTGGTGGGGGTCCCTGGGGGCTCAGGTGTGG	TATGACTAGTCTACCAAAGTTATCCGGCAGCCTAGTGAGGAAGCCAGAGTCCTAGCGCTG		AGTTGTCAGAGTAACTCGGAATGTTGGACGTCGAAGATCCGCACTAAACTTACTTCTGCT	GTGGATCGGGCAGGGGGCTGCGGCTGGGCCCGAGGCCCGGGCACCGCACTCACCGCCGGA	TCTCAAGCGCACAGCCAAGTCGCTGTGGACCTAGCAAGGGCTGGATGGACTCGTGGAGCC	CGGATACTGTCCTTAAACAGCATTTGAAAAGTGGTCGCAGGGTGTGTGGCCCCAAAGATC
	CGCGGCTGCAGGAAGTAACCCCCTCCGGTGGCCCGGAGCGCTGGCCGATTGCGCCATCCT	GCTTACAGCCCCGCACCAAGCGCTACCATTTTGCTAGTGGCCATTGAGACTCAGAGAGGT		ATCCTTGTTTTAACTGGCTTCCAAGGCGTGGCTGACTTAAAACGTGTTTTCCCACTTGTC	CCGCGAGGCCGGCCGCCCACCCTAGACCCAGCGGCAGCAGCAATAGGGCGAGCGCCCCCA	TCAGGGCTGGGTAGGGAAGCTGGCGAGGCCGAGCCCCGCCTTGGGCTTCTGGGCGCCCTG	CCAGGCGCTTCCGGAAGGCGAGCCAACGCTCCCCAGGCCCGTCCGCGAGCGGGTGGGCCT
	ACTGGGCTTTCGTAACCGCGAGCCGGGGCTGCCAAGAGGAGCTTCAGCACCGGTTCCTCA	GTGCAAACCAGCTCAGAGCCACACAGCGAGCGCCCCCAACGGGTGCCCCGCACACCCTGG		TGTTCTGTTCACCCGCACCGCTGCCTGGCCACTGCCACACCTTTGGTGAAGGAAAGTGAA	CACCTCGCACCGCGCCCCGGCTCCCCCTCGCGGTGCCGCAGTCCCAGCCGCACCGCCCCC	ACTTCGCTCCCGGAACCCTCGGGCCTGGGAGGCGGGAGGAAGTCTTACTGAGTGCAGCCC	AAGCCTTGGAGGATCTGGGGTGGGGGTGGCGCGGGGTCCAGGCCCGGGGCGCCGAGAGGT
	AATGTTTCACTGTTGCCAGGACGGCCGGCTGCTGTGTGTCACGTGCATGTGGGAAGTCGC	GACTGCAGGTTCTAGCATCCAGAGCCAGACTGTGGTCAGTAGCCCTCCGTCCCTCCCCAC		GGGCTACGAGTGTCCCCTGGCGGAGGGAAAGCCCTCTCGGCACGCATGCGCGCAGGGGAG	GCGGCCACAGCCCCGCCCGTCATGACGTCACCGGGCAGGGCGGGTCCCCGGGTATAAAAG	CAGGCGCCCTCTCCCGGGCCTCCAGAATGGCGCCTTTCGGGTTGTGGCGGGCCGAGGGGC	GGCTGGTCCGGCTGCCCACGCCGAGACGCGCGAGGTGAGCGGGCGCCGGGGCGGGGCGGG
	GCCCACACCGATCTGAGCCACGCCGGGGCGAGCGCTCGCA	CTCCCCACAGAACCACGCCTCTCAGAGTCCCGCCCCGGAC		CCTCCAGCCCCTCTTTAAGTGAGGAGCGCGGTGCGCAGCC	ACCGAGCTGGGGGGGCGGCGGCAGGTCTCTGCGCAGCCCA	GGGGTCGCAGCAAGGCCCCGCCTGTCCCCTCTCCGGAGCT	GTGGGGCGGGGCCGCCGCATCCCCGTGACGCGCGGGCCAA
	>ENSMUSG00000027339	>ENSMUSG00000028211		>ENSMUSG00000047904	>ENSG00000216819	>ENSG00000162551	>ENSG00000111348
	AATTCTAGCAGCATCTCACAGACTTCTTCAATAGCAAAACCAGAGCCCTGCTGTTAGGAG	TTAGGTGACAAACAGGCTGTGACTCGATGGTCTATCCGAGACCTAGGAGTCTCTTGAGAC		GACCCACAGAGAAAGCTAATCGGGGGGGGGGGGGTTTGTTTTCTGATTTTTCATGTTCTA	CCTAGTTTCTTTTTATCTAAGTCTGGATTTCCATTTTTTTAAGAGACAGGGTCTCACCGT	CAGTGCTCAGAGGAAAGGGAGTGGTTATTCCATCAGAGCTGGTTCCCCAGGAGCGGGAGC	GTATCAATTTACAAAGGGAAATGAAGAAGATGCAGTACATTTAGGTGAAAACAAAATAAA
	TCATGGCTGCCCTTTGTCCTGTTTCTGAGGTCACGGAAGGCCAGGTTAGAAGAGAAGAAA	TACCAAGGCCAGAAGATTACATCTCAGCCCCACAGAATCCATATAACTGACAGGACCAAC		GAAACCACCAGGGTGCACTCACTGTCTCTGTCTGTCTGTCTGTCTCTGCCCCTCTCTCTC	GTTGCCCAGGCTAGATTTGAACTCCTGGGCTCAAGCAACTCTCCCATTTCACCCTCCTGA	AGGGCCTGTAGCACCCAGCCTCTGTCCCTGGCTCCCGTCTATCCGGGATTTTAGCGTTTC	CGTCAGTTTCTCCAAATTTGTGTGCTTAGTCAGATCTAAATATATTGATGTAGTGTAAAT
	GATTCCCTTGGAGAAGGTTTCCTGGAGAGTTCCTCAGCTCACCCTGCAAATCTAGCTTGA	ATGACTCCTGTCACTCCTAGTTAATCCCCCAATGTATGTGCAGTAGAGCTTTGGATTAGA		TCCTCTCTCTCCCCTCTCTCTCCTCTCTCTCTCCTCTCTCTCTCTCTCTCTCTCTCTCTC	AGAGTTGCAAGTCCAGTCAGGTGCCATTACTCTCAGCTTGGATTTGTGTTTATCTGTCCA	CTCTGTAGTTTTCAAGCACTGTCTCATATGACTCTCGCACCAGCGAGAGGCCAGGGGAGA	ACTGAATATTGAAATATTAACCTAAATAAGCATTTATTATTGGTAACAGCTACGGGAATA
	GAAAGGCTGCGAAGGAAAGCAGCTTACCTGAAACACAGTAATGGCTCCAGTGAAAGAAAT	CTCTCTTTATAAATGTAGTGTCTCATTTTCTTCTCACTATAAATAGCTGGTGAGGACCTA		TCTCTCTGGGGGAGTGTTAAGAGGTGAAGGAAGGGAGGCTACAGGATTGATTATGACTTA	TAGGGTCATCTGATGCCCACAGGCGAGGGTGTCAGATAAATTGCCCTGCTCAGGCACTGT	TGGTGTCTGCCTGTTAAAGAGGGGCAGGCTGGTCCACATAGGTCAAGTGACTTGGCCAAG	TACAGCATGAATGTGACTTGGCTGCTTAAAAACTGTTCCTCAGATGGTTTAAACATGGCC
	TAATGGACCCGGTTTGTGTTTATAGCTCAAGGGGAAAGAACTAGATGCATTTATCTCCCT	GGCGTCCTGTGAATGTTTACATTTTGTAAAAAAGGTCATAACCTCCTCAGTTCTTATAAG		TTAAACTATTGGAACATCGGCTGAATCATCACAGTCAAAAAATAAATAGCTGCAACTTGA	CTAGACATGATGACATATACCATGATGCTCTTGCTGCCCACCCCCAAGGCAGCAGGTGAC	GTCACCAGAGCAGAGTTTTGAACTTGAGCTGTCTGACTCAACTGCCTGGGAAGTGCCTGC	TCCGAGACTTGTTCCCATTTAAATTACTTCATAAACCATTTCCTCAAATATGGTACAAAG
	AACACCCCCCTCCCCTTTCACAGTAGAAAAAGCCGATCAGTAGCCTTCTTGTTCAGTGTT	GCTTTAGATGCAGACCCCTGGGAAGAAACAGAGGTAATTCTTCACTCGGGGTTCCTCTTT		TGCGACACATCTCCCACTTCTTGTGAGTCCCTCCTTGCTCCCGCAGAGCGCCACAGCGCG	AGCACTGGGTGGAGGCTATAATTATATTACAAACCCCAGCAGGGGAGGCAGCAGCGGGTC	CCCTCCTCTGGCATCCAGGGAGCATGTCCTGGGGCTCTGGCTGGGACATAGCCGGACACC	TCTATTTTGGCACTTGTTAAGTTGTCACAAATTCTGAGTTGGAAGACTATGAATTAATGA
	GTGGGACATTTCCAGCACCACCCCGCAGCTGCGCTTTGGCCTCCGCACATTTGAGGCTGG	TCGGAAGTTAAGGCCCTTTAGGCCGAGTTCTGGCCTCCTCTGCCCGACTTTTGTCTTTCT		CGTAGGCGGAACGGTTGGGCTGGGGCTGGGTCAGACCAGCAAGCAGTGACTGACGGGCTA	TGGTGCATGGGTCGGGGTGGGCACCTGTACAAGGACGTGGTCTCTTTGAGAACCGCCATG	TGCGGGCCCTTTACGTCTCTAAAGAGAGAAAGAGGGAAGGGCCCCTGTCTAGGGGGTGGT	AGTTTTACTTCCTTTTGTAATTTCTTTCCTAGGTTTCATCAAAGACAGTACTTTCGCTTG
	CTGGTCTGGGAACGGATAGCCGTTTATAACATTGTTTCTATGGGAGACACATTCCAAGAT	AGAGCAGACTCTTGGGGGGCAAGACCTGAGAGCTTCCTGTTCAAGTTCATAAGGCAGACT		AATTAAAGCTAGAAGAGACTGCATGGCCCGGGGCCTCCAGTTGGGAGAGCGGTGGAGCCC	TTGCCCACCCAACTCCCTCACCCCCTCCCTACTGCAAATTCACAATGCAGCCAGCGCCCT	TTCCCTCCAGATGCCACCCCTCCGAGGTCCCCTTCTGCTTCTTCTTGCGGTAGCCAGGGA	CTTGTTTGTTTCATTTGAAGAAAAATCAGCCAAAACTATTAAAAACAATATTTGACTGTT
	CCAAACAATGAGTTTAAAAGAGAATATCTGGCTTCCAGGCAGATGGGATGCACTTTGGAG	AGGCCCCGGCTTACTGTCTAAGGGGTGAGGAATGAGTGGGACACAGGCATCCCATGTATT		GCGGAGCCTGCTGGCTGCAGGAACTGAAGCCAGGTGCCCCGCGCTTGCACACCTGCAGGC	CACGATGGCCAGCTCCTTCCACTGCCGCCCAGGTGCCCTCCCAGGCTCCTGCTGCCCTTC	GGCAGCCCACGGGCAGGGAAGCGGGGGTGGGGGTGCAGAGTCAGAGGTGCACGTGGACAG	TGTAGTGCAATACAAAGCTACGTCTTGAAATTATAACCAACAAAACTCCAAAAATCTGTT
	GCTTGGCTGCCCTTTCTTTAACCGTTAGATTCCCTTCCCCTTTGGTTTGGGGACCAACTG	TGGGGCCCTGACTTCTTTTAAAACAATGTCCAGCGGTGGGTTGCCTTCAGCATCGCGACT		GCCTGCACGGGAGACACGCTTGCTGCTGTCACCCCTTTTTCCTCTGCCCTTAGCCTGACT	GCCCAGTCCCTCCGGTGGTCAGTGCCAGCATGTAGATCGGTGGCTTAAACCTGCACTGTT	AGACAGAGAGACAGGGACACGTGGGCAGAGACGGATAAAGACAGAGACCCAGAGAAAGCC	TAAGGACACATTTTTAAATTTAGGACCGTAGTATATGCAGTTAACAATCATCATTTCTTA
	CAAGGTCGGGCATATGTAAACGAAGAATTATGGTTAGAGGGTATAGAATCCGTAGCTGGG	ATTGGTTTCTCTCCACACTGACCAGAGGAGCAACTACTATCCCTAACCAGCCCCTCAGCA		CTGCAACCTGTGCCCTGTTCCCGGGACTGGACCGTGGTAGGCACGGCTTTGCAAACTTGA	GCAGGAGTGCCTGGGATCTGTGCCAAGAGAGCTTGATCCCTGGAGGCAGCCACAGAGTGG	AGATATGTTGACAGACACAGAGACAGACGCCAGAGAGGAAGGCAGACAAAGAGACGGGTG	GCACTCTACATTCACTGCCAGCAAACTTTCAACGTATCTGGTTGATAATGAAGCTGGCGG
	TGCTCCCTCCTATACACTAGAGTTCCTCGGAGGTCTAAGGATGGAGAGGAGGAGGAGGTG	AAAGGGGGCTGAGTGCCTTGTACCCACACTCTGGGCTCCTCACTCAGCCGAAGCGGCTCC		GAACACGTCTTAAAGGTCCCGGAGCTAGTCTAGGTCACCCAAGTCGCCGCACCAGCTGCC	GTCCCCCTGTCCTTGGTCCTGCCACGACCCATCAATCATCCCGGATGCAATGGCATTCAG	GAGACAAAGACTCCCACCAAGAGACGCAGAAGGAAGATGCCGACGGTAAAGACAAAACAG	GGACCCAGTGGGAACAGAAGTGAGTGGTACAAAGTAAAGCCGATGTGAATTTATTGCTAC
	AGGAATGGACAAAGAAACTTGACTTCCTTCACATTGCCGTCACGTCTGCCGGCCTGCCGA	GGGGGTCGGGCTCTTCTCCTCTCGGTCCCGCCGGCTCCCACCACGGCCAGTCCCGGGCCG		TGGAATTTGTTGGGTAAAACCAGACCGAGTCACTGAAATCGGAAAGAAAGCCACGCGCGC	CCCTGCCTGGGGTGACACAGCCTCCCTGTACCCCTTCCCACTTCTCTACTCTCCACCCTT	GAGACGCGCGCAAGGAGCAGGTCAGAGCCCAGGCTCGCTGAGAGAGGAAGGGCTGGGCTG	TGGTTTCAGGCTCCTTACCTCCATAGGCTTATGCACTGCAATGACCTGATTATCAGAAAT
	GTCGAAGGGGCCCACTTAGCCCTTTGGCAACTCAAACCCTTTTGGGAACAAACCCGGGTG	CTGTTCTTCCCCCTCCTCCCGCTCACCCGGAGTGTTCTCCGGCTCCCGCTTTGTTGCCCG		CCTCATAGGGAGGAGTCGTGGAGACACTGACATCGCTTCACCATCCAACAGCATCAAGGT	CCCTAGAAGGGCATCTGCTGTGTCCCCTCCTCCTCCAGGGCCCCTCCCAGCTTTCAGTCT	GGGCAGCCCGGAGGCAGAGAGACCGAGAGTGCGGGGCGGGCGAGGGACGCCAGGGCCGCG	ACCCTCACAATTATTCATAATACCCATAGCTATAGGCTCCACACTCTTGCGTGTACATTC
	TTAGAAAGAACCACCACCCAACTCCACCAACTGCACATCCTCTGCTAGGAAATCTGCATT	GGCTTGTTTCTGCCCCGGGCGCGCCGCCGGCCCAGTGCCAGGTCACGTGCGTTAGTGACA		CTGCTGTCTTATCCTGGGCCACCCGCAGGTTTTCTCCACTCTGCTCACCGGGTCCAACAG	ATCCCCATAATATGGCCGATGCTCTGCGGATTTTCAAGCCCCTCACAGCGGCTGCTGCAG	TCACCCCAGCCCGTTCCTAGCTCCGCTCCCGGCAGGGGGCGCCCTGGCCTCGTGGCACGA	ATGCATCTCCACGTCACACGGGCTGTCATGCTCGCACATGTGCCATTAATTGACAAGAAT
	CTCTAGGCGGGCTGCTCCCTGGGAGTGACTGTCACAGAGCCAGGCGAACTGAAGAGCTTG	ACCTCTCGCAGGGCGGCCCCGGAGGCCCCCGCGCAGCCGATTGGTCGGCCTGCGGCTGGC		GACCCGGCAGGCGGAGCCAAGCTGCCGTGACGTCACGGGCGGGGGCGTGGGGAAGTGTGC	GAAATAGGGGGTGCAGCTCTTTGCTCTCTGTCTAGCACTTACTAACTGTCTGACCACAAA	CCGGCCCGCGGGGCGCGGGGCTCGGGCCGGGGGCGGGGCCGGGGCCGGGCTGGGGAGGGG	GCTGCTCAAGTTGGCTGATCAAGAGATAGGCAGTGCAAAGGAACAGGATTTGAGACAGCC
	GGCTAAATCTCGGCGTGGCTTGGAGAGGGCAGGCGCGATG	GCGGCTCGGGGCGGGGCTGGGAAGCCGATCAGCTGTTCCC		CCAGGGGCTGCCACCCGCCCGGGCCACTGCTAGCGGCGCA	AGCCCCTGTTCCAAGGACATGGGAGGAGGACAAGGCCATC	TTGGGGCCGGGGGCGGGGGAGGGGGCGGGCTGCCCGGGCC	CAGGGTTTCCTCTTCAAGTAGGTCTAAAACATTTTTTTTT
	>ENSMUSG00000024924	>ENSMUSG00000031431		>ENSMUSG00000056749	>ENSG00000189067	>ENSG00000151490	>ENSG00000041982
	TGCCATTGAGATGGGACTCCGAACCCCACAGCAGAACAGCGGAGCTTTCGCACCCCTCCT	AAATAATAAACACTGTAATTAAAAAACAATTCAGAAGGCTATAAATCTACACAATGCAGA		ATAATCTTACGTGTCTGTAAACGCGGGGAGTGTTTGCCACGTTCCTTTACAATAGCCAAC	GAGGGTTCTAAGATCCAGGTCTTTGCCAGCATGGGGCTCGGAAGCTCCCTGTCCAAATGG	ACTGATAACATAATAAACAGTTGATTAACACACATTTTGTGTTGTATGTATTGTATACTG	GCGTTTTGAATTACATTTAATGCTTCATTTTACTTCACTGTCACAAACTACTATGCTCTG
	CTTCATCACTTTCAGGTTGGAAAGAAGAGTCCCCCGGAAGATGCTACCTACCGACCTCAC	TGAAATTTTATATTCTACTACCTCCTCTGGCTTTTATCCAAGAACATTTAAAAAAAAAGA		CCGATGACTGACTTAAGAACATGCCACCAGATGCTCTGTCTCCCATTTCCTTATGTCTTT	CGTTTGTTTGTGGATGGCCACATCATGGTTCTGCCCATCTCCTGACTCTGTGTACTCTGA	TATTCTTACAATAAAGTACGCTAGAGAACAGAAAATATTATTAAGAAAACCATAAAGAGG	CGGCAGGCTCAGAAGTCTCTAGGCACGGGTGAAGTGCTACTTCTCCACTCCCTTAAATGC
	TACATCAGCCCTTCCTAGGGGCTCAGGAGAGGGAGGAAAAGGGTTCCTTGCTGCCCCCCA	AGAAGGAAATACAAGAAAAATGACGTGATGGGCTTTTAAGAGAAAAAAATAGAAGTTTCA		TGTACATCCCAGGAATTGGGGAAAGGGGGGTGGGGTGGGGGCTGGCTGGCGTGTTCACTG	AAGCCAGGCATGCTTCTTAATTCCCTCTAATGATTTCCCAGAGAGCCTGCTGGATCCAGG	AGAAAATACATTTATATTCATTGAGTGGAAGTGAATTATCATAAAAGTCTTTAACGTCAT	CCCTGTATGCCCTGAGGATACTCAATGCATGCTAACCACCAAACGAACGGATGACTCAGA
	GACCCCTCAACTGCCAGCCCCATCAAGCCTGGAGGCGGTGGCAAGAGCAGCAATAGTTGC	TAGTCTATGGGGATGTATATATACTCGGGTATAGTGCTTTACGCAATAGCCACAATCCTC		AGAACCGAAAGGAGAGGAGAACTACCAGTTCAAGATGCTTGGGGAATGCCCTCCGTGGCT	CTGCTGCTGTTATCACTGCAGCCGGCCGATGGGGCTCCAAGCAGACGGGCAGATGGCACC	CCTTTTCAGGCTGAGCAGGCAGAGGAGGAGGAAGAGGGTTTGGTCTTGCTGTCTCAAGGC	GCTTGGAGGAAATCCACGGCAGGCTGGAAAGCAAAGGCGCAGCTTATGGCTCAAGGATTA
	ATCAGCGCTCCTAGCCAAGGCGCCAGGAGGGTACAGTAGCAACTGTAGGGAGCTAGGGAG	TTTCATCCTGGGCCTTGGGATCCTCTCAGGAACTGGAGATACAGCACGATTTGGGGTCTC		TGCTCTAGCCCGAGCACCGAAAGCGGGTAGGTTTCCCAGCCGGGGACACCGAGGCCGCGG	CATTTAGGGGCGGATGTGAAATGGGGCTACTGATTTCCAGAGCTTGCTTTCAGTGATGGC	TGGCAAAGGTGGAAGAAAATCTGCATATAACTGGACCCAACAGTTCAAACCCGTGTTGTT	GGTTGTTACCTTTTTAAATTATTGCTTTTCTTTAAAGAAAGGGCTGTGGGGGACGCCTTT
	CGCACAGCTGCTGCGGCCGCAGGTTCCCTGGATCAGGAAATTAGGACAGGCACCCGGGAT	TAGCCACTATAGCACAGAGTACTGCCTTCCCCAGTTACCCATATTTTGGGCCTCATGTAA		ACTCTCAGGTCCTCGGAGACAGCCGCCACCTCTCCACGTGGTCGGGGACACAGACCAACC	TGAGAAAGGCCTACCTGGCGGCACGGACCACCCTGGGGGCACAAAGCGGACAGGCAGCTG	CAAGGGTCATACATGTAAAATACTGTGATTTTTCCCCCTTCTATATTCAGCTTCAGGTGA	CAGCACTAAGAGAAAACCTCAGAAATCCTTCCCCCTGGAGACCCAGCTGAGAAGACCACA
	TGGAGGTGAGGACGGTGCGCGAGCCAACCAGCGGCCGCCCCGGGTCCCCCGTGAGCCCCG	CAGTTGCAAAGAGTGGGAAACAGGAATTAGTTGGCTGCACTTTGCTCCTAATTAATTTCA		GGGTCTAGCTTGGTTTCCCAACCGTGTTACGCAACAACTTTGTAGGGGTCGTCTTCGCCC	ATAAGCCTTACCTAATACCTATCCTGTGCTAAAAACTTTACCATCTTCCCAGTTCACTCC	CCCGACACACTTTGGTATCAAAAGAGAATCTGAAATGTACAAGAACTGCGGATTTCAAAT	CCAGGCACAGGGCATGAACAATGTCAAAAAGCTACTGCCCTGCAGGACACTGGGGCTGGA
	GGCCAACGCGCGGAGCAGTCGAGCCCCTGGAGCCATCCGGATGGCGGCGGCGACAGCCCC	GGGGTGGCTTGAAGGCTCGTTTTATGTGGCTTGTGTTTTTTGAGACAATCTCACTGTTTA		TAATTGTGTCGGGAGCGCTGTTTGTGTTACCGTTGCGGCGCTGCCCGGGAGAGGAGCGGG	CAGTCGGTCTTAGGAGACAGGACCGCTATTGTGCCCATTTTGCAGACAGGAAGCCGAGCT	GGAAAAGGTGCATAATTGTGCTATTTGTTCCTGGGTGAGTGTGGGACGGAGACGGTGAGA	ACAAAGATGCCTCCCAGCAGCTGGGCAAGGCTGGCTCCCACACAAGAAAAGCAGGGCTGA
	AGCCCCAGCCACTCACGCACGCACGCTGCCACTTGCCCCCGCACCCTCCTCACTGCGCGC	GTTCAGCCTGGCCTGACACAAACAAGCCTGCTTCCGCTTTGCGAGTAGCTGGGATCTTGG		ACATTTCAGTAGCCCGGCTGCCGCGCCCCTTTCCCGGTCTCAGAGGGGACCGTGGGCACA	CAGAGAGGATGGGTAACATGCCCGAAGGCACAGAGAGTGTCTTGGTCTGTCCGGACGCGT	GTGTTGAAATGGGATGGAGATAATGGAAGCAGTGGGGAAGGAGAGAAAATACCCTTCCTA	TGTGAGCGTCCCGCACGATCCCCACCTGCTGAGACCTAATCCTGGGTTATCTCTCCGCTG
	GGGAGAGCGGTGCGTGCCTGAGCTGCTGGGCTGAGCTCCCCCGCTGGGGTCCCCGCGCCG	GGTGCGCTCTGCCACAGTAGTCTAGGAAATTTCAAACGTATTTAAGTCACATTTATCAGG		AGGAGGCCAAGGTCCCCGCCACGCCCGTGTCCCCATAGCCCTCACCCGGGGTTCTATTGG	CTGTAGAGTTACAGGAAGAGAAGGGCCGCCCTCCAGAGGGCCGGGAGCGCCCCAGCGCGG	TCACACACACTCACACACTCACACTACACACTATTTCTACAGTCACAACTACCCAACTGT	GCCCAGAGAAACCTGAAACCCCCCAGGCTTTTGAAGGGCTTTATCTCCTCTTTCCAGGAA
	CTCGGCCGCGCTCCTGCGGCCGCCCGGGTGGTTGCCCCCAAACCGCTCACTTGAGCTGTC	GTTCAGGCAACTGGAACTTCAGCTTTCTTAAAACTGAGCAACTCTTGCCCCGGCTTGGAG		CAACAGGTAGCCCGGCCCTCTGTGGCTCTCCGGGAAACAAACAAACAAAAAAAGGTGCTG	GTCCGGGGTCGAGGTTGGTGGTCCCGCCGCCTGGAAGTGGTGGAGCGGCGCGGGGAGGGG	TATTGATCCTTTATAACTGCAATTGAGTACAGATGTAGGAAGATTGAGAGGGAACTGGGA	CTGGGCTCAGTCCCTGTACTCGCTCCGAGGTGCCACTGAGCAGCTGCTGCCCAGAGCCCA
	CTCGGTGGCGAACGGGCTCCCCGCCCCCTCCTCCCGCGCCGTTCCCTCCCCTCTCCCTCC	TCCCAGTGGATTCTTCCACCAGGAGGCACCTGTAGTGTCCCGCTGAGCGGCGGAACCTTA		GCACCACGGAGCGAGCGCAGCGACCCGGAGGGCGCGGCCGGCAATGGGCAAAAGGGTCCT	GGAAAGTGGGGAGAGCCGCGAGCGGCAAATCAGGAGGGAGGGCCAGGCTGTCGGGGGCGG	TCTGGCGCCTGGATTGCTCAAGAGAGGTCAGGGAAACCCCTCAGAACTCCTGAGACCCAG	GGCGAGCCCTGGTCCCATTTCCAGCTTGACCAAGTACAAGAGGGGAGCCAGGGCTGCGGA
	CCTTCTCTGCAACGCCTGCATTATTTTCCGCCCGCAGGGTCCGCGCGCACACCGCGGCCG	CACGGGAACAGAAAATAGTTCAGGTTTTGGGCAGAAGATGGCAGCATATACTGCTGTATT		GGGCTCCTCTTAGGCGTGCCTCGGGTTGCTCCGCGGTGCGTCCCGTTGCGCAACATAGCG	ACGGGTGGGGCTGGCACCGAGAGGCAGGGGCAGGATAGGAGAGTGGGGGAGACACCAGGT	AGATTGAGGGAGGGGTTGAGGCGGAGTCTGCAATGGGGGCTGTCCAGCAGTAGCAAGCAG	TCCTACTCCCTCTTGCTCCCCAGGCATCCGTCTCACAATTAGAAAACCCGTGTGGGGAGC
	CGGCGGGGGAGGTGACCGGGTGGGTGGTTGGGTGGGTGGCTGGCGGGGAGTAGAGTGTGC	TCAAATGCCCTGGGTTCTTGAATGAAGCAAATGAAGGGGGCGGAGGGGGGTTGTAAAGGA		CTCGGCCTGGGTCCCCACGGACAGCGGGTAGCAGCTGCGGCCGCGGCCAGAGAAGGACGC	CCGCGCCAGGCGTCTCGGGGGTAAGCCTGGGAAGCTCTGGGGTGGCGAGCGAGCCGGGTG	CGGGCCGATCCTGGTGGAGGGTTGGGAGGCTGCTGTCATTTTATGGGTCGGCAGCCAGAG	AAAGCAAAAATCACATTTCACTAACAGCTACTCGGGGTCGGGGGCGGGCAGGCGGGAATT
	AAGTTGCAGGGAAAGGGTGCCCGCTCCTTGCGTGCTCTCCGTGCTCCCGGCTCTTCACTC	GTAGGAATAAATAGAAATTTATTTGGGTTTTATATAAAAACCCCCTGAATATTGTGAACG		GGACTGCCAGTGGCGCCGCGGCGGAGAGGACGGGGCGGGGCGGGGCGGGGCGGTGGGGAG	TGGGATGGAGCCTGGGGGCGATCAGAGTGAGGCGGGGAACCGGCGGTGGTCTCGCCTGGG	TGAGAGTGTCCCTGCTGCCAGAGGACTACGGCGGGCTGGGCGCGGGGTCCCCGCCTCTCG	CCTACTTTCGCCATAAATTGTATGCAAATGGGTTCCTTCCCTGGCCGAGAGCCAGGAGTG
	CTTCCCCCTCCTCCTCGTCTCCTCCCTCCCCGCCCCCACCTCCTTCTTCCTCTCCGAAGG	GGTTTTCATTTGTCCAAGACTCAAAAACTGCTCAAATGCTCCGCATTCGACATGTTCTAA		CCCGCCCCTGTCGGCGCGGCCAGTGGCGGCGGGCCGGGGGCGGGCGCGGGCGCGGCGATT	GCCCAGGTGCGGGCCGCGGGGGCGGGAGAAGCCGGAAGCCCAAGCCGGCCGCGCTCCGCC	CTCACCACACAGACCCCGCGCCTCCTCTGGCAGCCGCGGTGGTGGCGGCGGCAGAGCCTC	AGTGCGTCTTTCATGAGCTAACCCTGTTCCGCTGGGAGGGCTGTTCCTTTAATTCGCCAA
	GCTGGTAACTTGTTGTGCGGAGCGAACGGCGACAACGACG	GTTCTGAGACATTCTAAAAAAGCTGTCTTACATGGTCACC		GGGGCGGCCGCCGCCCGTCACGGCGGGGCTGGCGGGCGGC	CCGGCGGGTCCAGCCCCCGCCCCCGTCCCCGCCGCCCGGC	GCCCACTCCAATCCCCACCCTCTCCATCCTTAGTCATTAA	CTGAAAAAGTGGGAAAGGATGTCTGGAGGCGAGGCGTCCC
	>ENSMUSG00000026360	>ENSMUSG00000030168		>ENSMUSG00000067931	>ENSG00000173221	>ENSG00000151892	>ENSG00000050748
	TTCTTACAAATCAGGGCTTATTAAACCCTGCAGGAGCAGAGACAGGGGTTCTCACAAATG	CTTAAATTCCAGGCTGGAAGCAGGAGGATCAGGAGTTCAAGGCCAGCCTTGGTTACACAG		ACTAAAGGCAGTGATTCTTCTACACTCTATCCATAGCCAACATATAGAGAGCTGTTCCAC	ATTCTAGTAACGATGAGAGTCACAGTAAAAAGCTGCTTCTGGGAGTGGATTTTCTTCCCT	CTCAAACTTCAACCAAAGCCCGTGCCCTTTTCAATTTACCCCCCTCGATCAAAATGAGCC	TCACCCAGGCTGGAGTGCAATGGCGCAATCCCGGCTCACTGCAACCTCCGCCTCCCAGGT
	AAGCTTACCCAAACAAATTCTTTACACCAACCGGCTCTCACATCTAGCTCTAGCCCCCAC	TGAGTTCAACTCCAACTATATGGAGTTATATATATATATATATATATATGGGACCCTGTC		TTCCTAGACTGACTGTGGTCTTGTGTGAGGCCAGTGCAGGGAAGGACAGTTGCTGTTGGT	TCCCTTGATCGCAGTATGCTTGGGATTCCTCTTACGTGGCAGTCGTGGTGTCCAGCTCTG	ATTCTTGTCTGTCCTCCGCGGCGGCCCATTGTCTGGCGTGATAGGTTTGCAGATTTGACA	TTAAGTGATTCTCCTGCCTCAGCCTCCCGAGTAGCTGGGATTACAGGCGCCCGCCACCAC
	TGCACCGCCACCTTAACTTAAGCAGTTGAACATCTAGTAATTCCTAAATCTGTTCAACCG	TTGAATAGCAGCACTTTTGGTCAAAGGTAGGAGGCACAGCTTCCCGCCTATAGCAGACTG		TACTGATTACAATAGTTGTATGGGATCTAGAGGATGGTGTGTCTTAGCCCTTTTCCCTCT	GCCTTGGCCCCGCCTCTTTGAAGATACTCTGGTTTCACCATAAAACTTCCTGGGGAAAGG	GCTGGGCGCACGCAGATTTGATTCAAACTCGGTCTCCCCGAGAGATGAACTTGGACATCA	GCCCAGCTCATTGCTTCGTATTTTTAATAGAGACGGGGTTTCACCAGGTTAGCCAGGCTG
	TGAATGACTCATGAGGAAATCCTGATTCCTTACGCTCTGAAACTACACATGATCCGTGTG	AAGTGTTAGTTCCCCTAGGCTCGCCCTTTGACACAGAATATTGTCAGGATGAGCCATCTT		TTCCCTTATTTCCTAACCTACTCTTCTTCCTCAGTGTTCCCAGAGCTGGAGTTGTTATAG	ATGATTCACGTTTAAAGGACATAGTTTTTCCTTGATTTGTTTATTTAAGCTACCATACAC	GCAAAGATCCCGAGCACTGCCGGCTGGCTCCTAGACCGGTCTCCCGACCCAGTGTAGACT	GTCTCGAACTCCTCACCTCAGGTAGTCCACCCGCCACGACCTCCCAAAGTTCTAGGATTA
	CAGCAGAACTGCGAGATCCTGGGTTTCCCTTTGTATTTCTCACCTATCTCTCTGATCTTT	ATGAAGCAGAATTGGGGTTTAATAAGGATATTTTAGTATGAGCGTAAGCACAGTGGTAAG		AGTAACAGACTTTTTTATGACTAGAACCACGTACTTTACTTTTTTTTTTTTTTTTTTTTT	TAGAGGGGGCCGGAACTAGACCCAGGAGTAGAGGACTTTGCTTTGCGGGATAAGGAGAAT	TCGGTGCCCCGGGCGCCCCCCGGCGTGCGGGAAGGGGAGCGTGTGTCAGGCGTGGGGGGC	CAGGCGTGAGCCACCGCGCCCTGCCGCACCTCCTAATTTTTAGATGTTGTCAACTAAGTG
	GCTGTGCCCCGCAGGAGATGCCCCTCGGGTCTCCTGGGGAACGACCCTGCAAAGCCACAG	AGGAGAGATACTCAGAAGAGAGAGAGACATACTGAAAGCCCGGCGGTGGCTTCCCTAAGG		TTTGCGACTGGGCTAGCCAAGAGTCTGCATCCACCAGAAATCTGTCATGAGAAAAGAGCC	GGGCACCCTGGGGAAGAGCGAAAGATTTCCTACTGTTACAACCCGTGTCTTATAACACTT	GGGGGGTGAGCAGCACGACTGGGAACCAGCGGTCCCAGGGGTTGGGGCGAAGGGCTGTGT	ATCCCGCCACCAAGCGCAGTCTCCTCCTGCGTCACCGACCCACCGGGTCACCTGTCTACA
	CCTGCTGCAGCCATGCATTTAAAGATCAAAACTGCAGAACTGGTTAAAACACCAGGTTTT	AGGAGTCGCAGCTTTTCACAAGAGTCAGTGTCTGGAGTCCTGGTGGGAGAGTAGGCATGT		TCGTGAATGACTCACAGAAGACAAATGCCTTTCTGAGTTAGTAAAATGACATCTAGTGGT	GAAGTGAATGTGGTGTCTGAGTTACAACACTACTTCCCCTCACAAACAGTTAAAAGCAGA	ACATGTTAGGCTTTTTTTGTTGTTGTTAATTTACTCTCGAAACAGCCAAAATGGAGGTCA	CACCGCCATCTCTTCGCACCCCCTCCCCCTCTTCGACCCGGCTTCTGGCCTCACCCACAC
	AATAGAAACTTTCTCCCGCTTCCTCCCTGAGTAGCGTGGAATTCCCTTTAGGAATTCCAA	GGTCAGATGTGCGTGCACTCTTGTCCAAATGCATGTGCCCACGAATTTGACCATGCATAC		GAAAGCAGTACAGTGCGGGATGACTTCAGCCCTATGCTGATGACAAAACGATGACTACTG	GGGTCACAAACATAGGCTCAACCAGAAAAAAAGATTCTCATTTCATCTGTAGTTTTGTAT	GCTTATAAATTTTCTAAAGCCAGGTCTGGCCGGGTTTAAATGCAGTGGGCTGGGGGCTCC	CCCCATAGACCCGTTCCTCCGGCGCCGCAGCGAGCAACCGAGTGCGAGGCCCGCCCCGCC
	GGTGCCTGAGCGAGCTACAGCACCTTACTCAACAGTCCATATTTCAGGTTTTTCTAGTTG	ACACATGCACACGTGCAATATCCATACATACACACATGCAAAAAGCAGGTGGATCTCTGA		ACTTCTTTAGACACCTTTCTTTTTTTTTTTCAAAATCCAAGTTCTTTGAATGTCTGTACC	CAAGGATTGTGTTGGAATTTGCCTCCATATTAAACTGCTGTTCAAGGGTTACCAACTCAA	GCTTTTGTCTCCTTGTCGGAGCTCCAGGAGAGAGGTAGAGACTGCGTGTGCATGTGTGCG	TACCGGGCCCTAGCACGCCGGGCTCCCGGACGCCAGGCCGGCCTCCCCCCGCGATCGCCC
	TTTGATTTCCTTCTCTAAAATAGGTAGAGTTGCTGAGTGCAGCCAGCAGGGCTCTCCCCA	GTTCCAGGCCAGCCTGAGTTCCAGGACAGCCAGGGCTACACAGAGAAACCCTGTCTTGAA		ATAGTCAAATTTTCAGAATTTGGTATTGGCTTCCTATGTTTGTGTGTTGGGAATGGGACT	ATGGTTATGGGGTGAAGCCGGTGTCTCAGGCATGGGCCTGTCGTTGGGACCTGTGGCAAA	TGTGAGTGTGAGTGTGCACGCGCTGGCGTGGACGAACGGATGGGCGCATCCCAGGATCGC	CGGGCTCTCCCCGAAACGGGCGGGCTCCCGTGCCGCTCCAGTCGCCTCACCGCCACAAGC
	TCCCAGCTGCAGTTTATGGGTGTCCGGATGAACAATAGATACAAAGGTGGGGCGCGCGCG	AACAAACAAATGGAAGGAAGGAAGGAAGGAAAGGAGGGAGGGAGGAGAGGGGAGAGGAGA		CTGGCTTCTCAAGTTAGCCTGTTATTGTTTGGTATGAAGTATGTGTCCTAGAGGCTAGTT	CCAAAGCCACTACTTGCCCTATACAAAGGGGGCAACAGCTGTCAGCCCCAGCAGCTTCCA	CGCTCCAGCGTCCTGGGTCTGAGTGTGTCTTGAAAGCACCAAGTCTTGAATCACAGCCAC	CTGCACCTGCAGCCCGAGGCCCGGCTCCCCGCGGACCCCGCGGTGTGAGCCCCGCGCGCC
	AACACACACACACACACGCACACGAGTAAAAGGTACGGTCTTCAGTAAAGGAAAAGCCAA	GGGGAGAGGAGAGGGGAGGAGAGGGGAGGGAAGGGGAGGGGAGGGGAGGGGAGGGGAGGG		TTAGGCTATTTTGCATCTAAAGGATTCAGTACCCAGGATGGGGATCAGATACCGGGGTGC	CTAAAAGGTGCAAGCTCTGTATTGCCCGACCTGACTTTTCAGAGAGAAGTTTTAAGTCCG	TAGTGACGTGGGGGAAAACTTTGTGTTCCGAAGAAGGGTCTGGCTCGATTGCCCTAAGAA	TCCAGCCCGGTTCCCGGTCCTCCGGGCCACCCTCTCCACCGAGCTGCGCCCCCCTCGCAG
	GAACTCGGAGACCCTTCACCGCGTGGCTGCCCGAAGTGCCTACCAAATCTCTCTGTGTCC	GAGGGGAGGAGAGGAGAGGAGAGGAGAGATTAACATATGAAACAAAAGACCAAAAGACTG		AGCGTCCTATTAGGCCCAGTTCTGGTCTAGGCAGACAGTGGCCACTGGGAGGCTGTGCAT	AATTGTTTTGTGAGACCTCCAGATTTTTAAATACTGAGAATGAATTCCATTAAAAAGATC	GAAAGAGCCCTTGTGCCCGTGTATGTGTGTGTGTGTGTCTGTGTGTGTGTGTGAGAGAGA	GGAGAGCGGGCTCAGCCGGTGGGCCGCGCAATGCCTGCGTCTCCAGCTCACCGCGTGCAC
	CCGCCCGCCACCTCCCACCCTGTGTGCGCACGAGGATGCGGCGCCTACGTCAACAGCGCC	GAAACCCTTCCCTATTGGGGCTACAAGTAACAAACACTTGAGAGGCAGGTGCTACGTGAA		AGCGGGTCCGAAGCAGCCTGACAGCTGGAGCTGTATGGCAGGAAGCCTGAGACAAAGTGG	ACAACAACAAACACCCACCATACAGTCCAAGCAAAATGCTGTGAGAGCAACCTTCATGAG	GAGAGAGAGAGAGAGACAGAGAGAGAGAGAGAGAGAGAGAGTGTGTGTGTCTGGCAGCAC	TGCGCGCACCCGAGCGCCATGGCCACTCGGCCCGCGCCACTGAAAGGCCCGGGGGCGAAG
	CTCGCTTCCAGGCCCTTCGGGGGCTGCCGTGACTGCCACAGGCCGGGGCGACTCCGCCCT	CGGCCTAGGACGGCTAGGGCGTCTTTTAGCCCAGTGTTTTCAGCACGCCCTCGTCCCCTG		GAGGGACGTGTTCGCGGGGCAGGGATATTCACCCAGAAACATGGTGGAAGGTTGTTAGAC	GAGTGCAAAGTCACAGTTTCAATTTCACTTCTTCTAAAGAGATTTCCAAGTGTTCTGTTT	CCGCGGCCGGCTGCAGAACACTGCGTGTCCTGTGCGCGAGTACGGGTCCGGCCGCGGGTC	AACCCGCGGAACCCCGGCCCAGGACCTCGGGCGCCCGACCCGGCCCCCGACCCCGCCCGC
	CGTGCCGTCTGCAGCGAGCCAATCCGCGCTCTCTTGGGGCGTGGCTGACGCCTCCAGGTC	GCTCAATAGGCCACGCCCACTGTTGGGAGTGTCCTTCTCTTTCCTAGCCGACTTCGTTAT		ATTAGGTGGGGGTGGAAAACATAGTGTTCCGAGTGGGAGGAGTATTCCCAGTGGGAGGAG	CTTAAGTGATTCTGTTTGCATTTTAAAATACAACTGTATCTCCTAGAGGGAAAACAAGAA	CCACCGCAAGCGGGCGTGTGCAGCTGCGGCTGCCTGGCGGGCGAGCTTAGGAGGGAGCTG	GCCACCCTCCATCGGCCCGCCCCCCAGGCGCCATTGGCCGCGCCTGCTCCGCTCTCCGCG
	CCGCCCCTATGCCGCCGCCCGCCTTAAAAGCCCGCGGCGC	TACTTTCCCACATGTGCCTGGTGCAAGTCTTTCCACACAA		TTAGGGCAGTGACGTGAACGGAAGCTGGAAACTGGGTGTG	TTTGCTCTAAGAAGTCACTGCCTCCTCAGCCCCTTTGTGA	GAGCTGCGGAGCGGCGGGAACAGGAGCAGGCCGAGGGTCC	CGCTGATTGGTCGGCGCGAGGGTCTGTCAGACCGGGCGCC
	>ENSMUSG00000026473	>ENSMUSG00000033863		>ENSMUSG00000052837	>ENSG00000225492	>ENSG00000137364	>ENSG00000101443
	AAACTCTCATTCCCTCTCCCCCAACACACACACACAGTTAAAAACAACTTGGGAAGCAAA	ATTTTTTCAAGTTATGCAAATGCAATGTCTTATTGGTCTCAGTTTATGGGTTAAGATAGC		TAGATATGTTCCCATCTTTCTACTCCGATTACCTCAGCGTCCCCAGGACCTTTGTTCTGA	TGAATTCCTTATACACAGCCAGGATGCAAAATAAATCCTCTAAATCCTGTTCTATCTTCC	CCTACTCCAGGACCGTGGGGTTCTCCCGCGGCTCTGACAGTCCCCAGGAGGGAGCCCCAA	CCCATATAGGTGTCATTTTCACTGATGATGTGGCAGCTCAGATCCAGGAAAGGATTCATT
	GCCAGGGGTTCCCCCCACCCCTCTTGCTTTTTTGTTTGTTTTCTCTGTGAAACCCTGGTT	TTCAAGACAGAGCGAATTTAGAGTCAAAGGCGCCCAAGGAAGTAGGAGGTTTAGCAAAAT		ATATCTAAATTGACCTCCCCAAAATTCCTTCCCTTTTCCACTTATGGGGAAACCCTCAGA	ATTAATTGACTAGTGAAAATATTTAAAAAGAATCCAAAAAGAAAGTTTTCCACTATAAAT	ACTCCCGGTGCCAGCTGCAGCCGCCTCGCTTTCCGAGAAGCTTTCGGAAGCTTTTCGAAG	CCAGGGCCCTCAGGTGGGAAGTGGTGGAGGTGGGAGTCAGACCCCAGACCCTGTCACCCC
	GTCCTGGAATTCCCTCTGTAGAGAAGACTGGCCTCGAACTCAGGAGACCCACCCGCCTCT	GCCAAGATGGCGGTGCTTTTGTGTAAGAACCATTTAATACGGAACCGGATCTTTTGTTAG		CTCATCTATGGACTCTAGAGCCCCTACTCATTTCTTGTACAATAGGTACCTGAGCCCTGT	TAAATGAAATATTTGAGTTGTGAGCATAGTTGAGTGTTGATGAGGCAGGAAATTAAAGAA	TCGGAGAAGCAACTGCCCCGGGGCTCACCTTTGCGCTGAAGAGGTGCCGGGAGTCTCGGG	TTCAAGACCAGTGCTGGAGGGCCCCTTTTGACGACTTTCTCTTCACCAAGCGTCTTGCCC
	GCCTCCTGAGTGCTAGGATTAAAGGCGTGTGCCACCCCCGCTTTCCCTCCTGAGTGCTAG	CTGTGAAAAATTTTAGATGAATTTCTCTTGGTTAATGTGTGGGGTGAAAGAACTTTTAAA		TGTGTCTTGGCCCTTTCCTCCCAACTGACAATTCCAGTTCTTTAAGCACTTTGTACCCGG	AAATACAATTAAAAATAAAAAGAAATAAGTTTTCCTGTATTAGGCTGACTTGTCCCAGAG	GAAAAGGCACCGCTGTACAGAAAGGAAACATTGTAGGGGGGTTAGCCGACCGGCAACATC	TGCATATGTCACACAGTAGGCACCCAGTGAATATTTACGACGGAATGGAAAAAACAAGGG
	GATTAAAGGCATGTTGCCACCCTGCTTTCCCGGTCAACTGCTCTGAAAGTCCTTCCATCT	CATCTAAGTGCTGCATTCCAAACAAGAACGAATTGATGCTGTCTCATCCGAGTCTGTCCT		GACCTCTGGTTAATTCCTAGGCCAAATGTTAACAATTGCCCCTGTTTTGTATCTTCTCTG	GCAGCAACAGGCACAGACCAGACCCAGGAAAAGTCTTGATAATACTATCTAAGGTGCTCT	GCGACGAACCCGGCGACCCCACGCCCCAACACCCTAGCCCGGGAATTCCCCCTTCTTCAG	CCTGGAGGGAGAGACCTGGGTTCAAAACCTTATTTGTACAGCTTTGCAGGGGACCTTGTG
	GCTTTATTTTGCAGATCCAAGGAAAGGCTGAGAGACGGGAACACACACACACAAGGCAAC	TGGACAACGTGGCCTGCCATATCGAGGGTTTAAAATTTGACTCACACTTAGTTTATTAAG		TTTTCTGGGGTCTTCTACTGTATTGTCAGTTCACAAGCCACAGCTACCCTGGGTCCCACG	GGAGACTCTCCCAGCACTCCCTCAACATAGGAAGAAGAAAAATAAATTTTCCTTTGTTTT	ACAGATACCCACCCCGCACCCTCTTTTAATCCGGGGCAGGAGGTATCCGTCCCTGGGGCA	GTGGAGGTGCGGTCCTAAATCCCTAAACACTCAGTTCCTTTGTCATATACAGCTGATAAC
	ATCAAATAGACTATGGACGTCCAGAATCCTCTTTATAGAAACATCACACTTGTGTTTAAA	CACCCCGTCCTTCCATCTATATTTTAGAGTTAGCACCAGCAACACAAATATGAAAAGATC		AGACTTTTCCGGGGATATCCTAAGGTATCCAATCTCCACTTGCAGTGTATCTCATAAGCA	ATGGAAAAGTTTGTAGATTCCTGTTCTCTGTAACTAGTGACTTCAAGTATTCTGTTTTAT	CCCGCCCACCTCCCACCACGGCGAGGGGCGCTGCACAGGGGGAAAGGGAGGGCTTGCACC	AGTAACTCCCCGGTCAGAGGACCGGCGACAATTCCTTGAGACAAGGAGCACAGAGCCTGG
	CCGTGAAATCACAGTCTGACCACTTCCCCCAAATCCACTCAGGAAACCAGGAAGATAGGG	TGTCCGATTCACTTCTGCTCCGCAGGTTTACAAGTGTCGGGCGCTTCCTTTTGGAACGCC		CCTGGCTGTACTCCCGCAGTTCTAGCCCCTATGTGCCTCGGCCCCTCAACATCCCTTTGC	CTAAGAAGTAGAGTGAAGGTCATGAGAAGCCTGAATAGGCCTGAACTACAGCTGCCTGGG	CCAACCAAGCTGCTTTGTGCAACGCTGTCACCCGAAATCCGCCACGGCCCCCACGCACGC	CACAGTCAGCCCTGATCAGGGGCCGGTAGGACAAAGAGAGGGAGACAGAAACACACACCC
	TCCTCCAGGTTCTGGGAATCGTGTTTCTCTCTCTCTCTCCCCGCGCCTGATCAGGGCTCC	CTTCTGATTGGCTGAGCCAATGCCAGTGACATCAACCAACTTACTTTTGATTGGAAGCCT		TTGTGTGTCTCTGTCTCCACAGCCCCTCCCCCTGCAGCCGCGCAGAGCCACCCGGCTCGT	CACCATAGTGAAGGTTATAATATAAACCAGTGCAAGGCTCTTTAGAGCAAAACGTAGATA	CCCCGGAGTGGGGAGCCTCCCACCTCTGAGCGCCAGCGAGGCGGTGCGCGCCGCCCTGGA	AAACGGCTTGAGACTGCTAGGTGCTTCACCTTCCTGGGCCTGTTTCTGATGAGGAGGGTT
	CTGCCTCTCCCCAGCCCAACCCGTCCCCAGGCTCGCTCAACAAACAAAGGGTAAAATTCT	GGTTGCTGGGACTGTAGCGTTTGCAGGAAGTCACTTAACTGTTTGAGGGCTGGGAACCCG		GGCCGCTGTTTACAAGGACACGCGCTTCCTGACAGTGACGCGAGCCGCCTCCTCCCCTTC	ACAGACATCTGGGTTGCTTGGCAATGGTCATGTGTAATCCTGAGTTTGTCCTGCCTCTAT	CTGCGGGCGCCTCTCCGGAGCCGCGCGCCGCGCGCACAGGACGGCTGCAGCCGCGCCGCG	TGTTTATTAATAATAAGTGCTATTTCTGTAGCCCCTACTATGTGCTCTGTATCACTACCC
	CTTCTGGGGTTCTGGATTTTCAGTGACAGATCTCCTCGAAAACCTCTGTACCGTTAAGGA	AAGTTGAAGTTCTGTTTCGTCCCTAGGGATGGGCGTAACTGCCTAGGGGAGAAGCGTTCC		CCCACGCTCTAGGAGGGGGCCGCGGGGGCCTGGCTCCCGCGTCGGCCAATCGGAGTGCAC	ATCCCTGCTTTCATGCCACTGTAAGCTTGCTTCAAGCTAGCCCACCTGCTTTTGTGAAGT	AGCCCCAGCCTCTTCTCGGCCGCCGCCGCCGCCGCCGCTTCCGCCCCTGTCACGGCGTGA	TAGCCCTCCATCAAGAGGGATCTGCCCTCTCATCTGGCTGACCCCAAATCGAACCCTTTA
	AGCAAAGAGCCGAGGCCAAATGACTCTGAGGAAGCCTCAGCCTGGGTCCGAGGGTCCAGA	CAAGCCACGCCAGCTGGCACGTGGGCCGGGAGGCGTAGGCGCGCGCGCGGTCTGGGCGGC		TTCCGCAGCTGACAAATTCAGTATAAAAGCTTGGGGCTGGGGCCGAGCACTGGGGACTTT	GTGTATAAAAGTCAAGTGCTGTCTTTGCATGTGAGTGTGCTGGGGCCTGAGTGTACTCAA	CCCGGGGTGGGAGGAGCCGACAGGACTAGGGATGGGTAGGGTCCCCGCCTTCGCTTTAGC	ACCCGCATGCTCTACTGCCTCCCTGCGGGCCCTGCCTTATCCTCCTCAACCGCCCACTGG
	GGTCGCTTAAGAACGCAAGCTGCAAATGCATCCTGCACCTTCGGCCCTGGCCCTCCTCCA	ATCTGCGGGGATGCGCAGCCGCTGGTTGCCGGGCTCCGAGCAGTTTCCCTTTTAAATGTC		GAGGGTGGCCAGGCCAGCGTAGGATCCTGCTGGGAGCGGGGAACTGAGGGAAGCGACGCC	TAAAAATTCTCCTGTTTTAACCCGAGGTCTCTCTCTCGTCCTCCTGGATCCCACAACATT	CGCAGCGCTCGCTCCGCCCTGCCCATTTCCGCCGCTGCGCAAACCCCGGCGCTTGGGGAA	GGACACTCTGGAGAAACCTCGGAGTCTTGGAATAGAAACCCAGGAGCCCTGAGCCTTGGC
	GCCGCCGCTGCCTCCCCTCCCCCACTCCCCTTTCTCTTTCTTTCTTCTGGGTCTCGCTCG	AGCGTTCGGGGCTGGAGGGGCAGCACGCGGCGGCGGAACGGAACGGTCGGATTGGCCGCG		GAGAAAGCAGGCGCACCACGGAGGGAGAGAAAATCTCCGGAAGCCCAGCAGCGCCTTTAC	GATAAGTCACTGTCATGCTAACATTTTTTGTAATGAGCTACTTTGACAATACTTCCATAA	GTGGGTGGAGTCTGTGCAACGAGGTACGGGGCGGGAGTGGAGACGGGGCGCCGGGAGAGG	CCTCAGGCCCCAGGAGGGAGGTCAGGAGGGAGGCGTGGACAAGGGTCCGGCCGTAGCTGG
	CCCCACCCTGAGGCTCCCGCACAGTTCCTCGGCCAATGGCCTCAGGGCCCCGGCGCGCAG	CGCCGTAGTTCTAGACGCACCTCTCCACCGAAGGGCCCTTCTGACTGGCAGGGGGAGAAA		GCACAGCTGCCAACTGGCCGCTGCTGACCGTCTCCAGCTCCCGAGGACGCGCGACCGGAC	TTTTCTCAAATGATACAGATTTTGCCTCATCTCTCTCGCTGTCACACACAAAACTTTTGG	GGGCGGGAACTGAGGCGGGGCGCGGGAAAGAGGCGGGGCGCGGGAAAGAGGCGGGGCGCG	TCCCGTCCTGGAAGCTGCTTAAGTTCCTGGTTCCCACCGGGGCCAAGAGTGATACCTGAT
	CAGCTGATGGGCGCGGGTTTCCTGGCCTAGGTCAGCCAATCAAGGCGACTGGGGGCGGGC	GTAAACAGAGTTGAATCACCCTCCCCACTGGCCAATTGGAGGGGGCCTGGATTGTGACGT		ACCGGGTCCTGCCACAGCCGAGGACAGCTCGCCGCTCGCCGCAGCGAGGCCCGGGGCGGC	CCATAATGGGGAATCTTATGATTCTCCCTTATAATTGCAAAACACTAGAAACTCTCATTT	GGCGGAGGCGGGGCGCGGGCGGAGGCGGGGCGCGGGCGGAGGCGGGGCGCGGAGAAGTGG	CCTGGGGGATTGTGAAATGACCTCATGTGGCAGCCCGCCCGCGGTGCCCGCAAAGCCCTC
	ACAAGCTGTCAATAAAAAGTACCGAGCAGCCAGCGACCCT	GATGGGATTCTGCGAAATTGTTACTGAGCTGGAGAATGCC		CCTTCAGGGGGACCTTTCCCAGATCGCCCAGGCCGCCCGG	ATTTCACCTCTTCTCTTGCAGACAAGGGAACACCCCAGAC	CGGAGGTGGAAGCGGAGGCGTACCCGCCCCTGGGGACGTC	CACCCTCCCCTTCCCCGCTCGGCTCCACCCCTACCCCACG
	>ENSMUSG00000028121	>ENSMUSG00000039960		>ENSMUSG00000020893	>ENSG00000198211	>ENSG00000147155	>ENSG00000104368
	GGGCATGTGGGCATGTGGGAGAGGTATTTTCTTGATTAACGTTTGATGTGGGAAGGCTCG	GCCCCTAGCTCTTGTCTTTACCACCAGCAAAATAATATTAATATTAACAGCACACAGCTC		CCTACCTATCCTTAATAGAAACAGAGCCATCCTGTTTACCGAGCATCTACTGTCAGTCCT	GAGGGGGTCGCCACTCTGGCTGGGCGAGGCTGGGCCCTTGGGGGCAGGCGCCAGAGTGGC	GGAGATAACAGGTCAGAGAATGGGATCACTTTGTTTTTAAAATGATTTTTAAAGAAGAAG	TCCCTCCCTGCGTTCTTTCTTTCACCTCTCTCTCATTTTTACAAGGTCTGGTCTCAGCCA
	ACCCACTGTGGGTGGTGCCAGCCCTGGGCAGGTGGGCCCGGATTGCATAAAGAAGCTGAG	TTCTTACACCAGAAGCAAATCAGAAGCATTAGTGACCAGGCAGAGAAAGGGCAGCACAAA		GACGCTGAGACGTACTTACCTTACTGCTGAGAATACAGTAAATGAGACAGATGGGCTTGC	CTCAGGCTCTACAAGATGCCTGAAAACACCAACCTCTCCAGGGCTCACTAGCATTGGACG	ACAAAAACTATATCTGGTCACCTTTCATATGTACCTAGGCCCTTCTGCGGGGCCTCGCCT	GACATGAACCAATGATGATAGATGCTCCTGCTGAGCCCTGTGATGTGCCAGGGCCCTGAC
	GAAACCTTGGAGAGCAAGCCAGTGAGCTCTGTCCCTTCACTGCCTCTGCTTGAGTTCCTG	ATGAACAGACAATTAGCTTTTCAGATAATACTACGGCAGCCAAAATTGCACTTAACTAAA		TGCTGGGTTCATGAACCTTGGCTTTTGTATTCTAAGCAGCAGGAATAAAAAGCCCAATAA	CTTTCACGCTCTGCCCTGGCCGGAAGCCCCCTCACCCCGCGCGATGTGCAAACTCCTGCA	AGAGCAGTCACAGAAATGTCCTTGGGCAAAGGATGGGTTTTCCTAAGAACTTCTTTGTCC	ATGCGTGGCTTCTCTCTGATCCTCACGTGACCTGCAGATGCAAAAGCCAGAGCTCAGCAT
	CCTTGGCTTCGCCCAATGATGCCTTGTAACAAACAAACACTTCTGAAGCTGCTCTCGATC	GACTGTAAGGAAATTTGCTGGACCATGAATACACACAAGGTCACAGCATGCCAAAGAGAG		AAAGCCCTTGCCACCCAGCCACCCATCCTTTTTCTGCCTACTGCTGCAACTGCCCTCTCT	GGGCTCACTCAGTTTCCAGAACTTTAATTATTGGAAAGTTCTCCCTGGTCCAGCCCCCAA	TTGCTAAGTGGGACCATCACCTCTTTCTCTCCCACAGGGCTACGGCATGGCATACACTGT	AGTTGAAAATCTTGATTGAGGTCATATCCCAGTTACTGGCACAGCCGGATTTAAACCTAA
	ATAGCGTTCATCTCAGCAACAGAGAAGCAAAGCAGGACACTGTGTAAATAAAAATACCTG	GGAGCGCTAACAAAGGGTGGTATCCTGCATCCAAATGAGAATCAATGATTTTTAACAGAA		GCTGCCCCTTTTGTAGTACTGGCTTCCTGGTCCCCACTTTTGGGGCAGCCCTAAATGTGG	ATCTGCCGTGAACGTTGACAGCTGAGTTGCTGCTCCATGCGTGCTTTGGCTGAGAGCAGA	CCACAAGTGGTCAGAGCTCAGCTGGGCCAGTCACTGGGTCACTTTTGGATGCTGGATCTT	GACTTTCCCCTACACGACAGGGCTTTTATTTCTCAGTCATCTGAAAAGGTGTCAGCAAGG
	GGCTGTTCCCTGTGGAGCCTTCTGTCTTATCCATCTGATCCGAAGGTGTTCCTTACATAG	AAATCATACATTTGTCTGCAATCAAACTTAAGTCCTACTCATCAGGACTGGCTATCAAGA		GTGGCTGCATCCTCTGCAGAGGCAGCACTAGTCACCAAGTAGGCTTCCTGGAGACCTTTT	GGGGACCCCTGTCCTCCCTGAGCTGCTGACGAGGGGAGGGGTGAAGGGTGGGGCCTCTGG	CTACCGTCTCATAGGCTGAGGCACATCTGTGGACCCTCATAACCCTCTTAAGACCCCTCT	GAAATGGCTTGTCTATTTCCAGGGGCATTTTACAAGCAAATACTGAAAGGCTTCGGTGGG
	TTTCTATACATTTCCTTTATCGGCTGCATGAATTGCGTAGAGGAGCTCTTAATGACAATT	CAATAATCTCTCCTGAGGGACTGCAAAAGCAGGCAGGCCCCACAGCACTCTCCCCCTCCA		CTCTGATTGGCTAGTGAAGCACCTGCTTTTGTTTCCTTTCACAGTAGCCATTGGCTTTCC	AGAGGGCAGGTCCCGGGGAAGCTCCGGACTCCTAGAGGGGCGGCCAGGTGGGGGCCCTGG	CAGGGTGCCACTGATGGGGGATGAGGGAAGGCCCTCTCTCTACTCCTTGACCCCCTCCAT	CTTAAGGGCTGATGGCTTTGATCGAATTTCAGGCATGTTGGCCCCAAGGCCCTGTGTATA
	ACGTTAACAAGCGGGTTTCCTTTGGCGTTAGTGCTTCGTGTATTTAATTAAGGAATCTTT	AACCAAGACACTTGTGTGGAGGAGCAAGGGCAGCTGGAGGAACAGGAAGAGTGGAAGAAG		CTGTCCTTTCCGTTTGTCCGTATCCTTCCATCACCCACTCACCCCTTAACGACACGTGGG	TGACCAGGACAGACTGTGGTGTTTTTTAACGTAAAGGAGATCCGCGGTGTGAGGGACCCC	CCTTGACCCCCAACACCTCAACACACACACACACACACACACACAAAATCACACCATTTT	TTCCCTGGGCCCACTCAAGGGGATGCTGGAGCCGGAAAGTCCCCGGAGGCCACCTACTGC
	ACAGCCCTTTTTTTTTATTGTTTGTTGTTTGGTTTTGCTTTTGGTTTCTGTTTGATAATT	CAGGGTGATCATGGTGAGAGGGAGACCGCGGAAAGGAGGTTGTGGAGTAGAAAGAGAATA		CCCTCAATTGCCCTTCTCTCAGGATCTGAAGGGTCAGAGGAAAGGGTTGGATTCTTTATA	CTGGGTCCTGCACGCCGCCTGGTGGCAGGCCGGGCCATGGTGGGTGCTCACGCCCCCGGC	CATGCCTGTCAATCCCCACCCCACCACAAGGCAGGAAGGGGGTGGTGCCTGCTGGGGCCT	AGCCCTGCACTTTACAAAGAAGAGAAAGATTCTCCCTAAAATTACAGAACAGGGCCAAAG
	TCTTTAGTGTTACCGTTTTACCTTTTATATGTAGATCTGAAGTCCTCAGGATTTGATTTG	GGGGGCGACCTAAGGAGGGAGAAGGAGGAGAGGGAAGAGAAAGAGCCGGGAGGGAAGGGG		ACAAGGCTGGGGAGAGGCCAGGGAATGTCAGTCTAGGTTTTTCTCTCTCCCACTTCCCTT	ATGTGGCCGCCCTCAGTGGGAGGGGCTCTGAGAACGACTTTTTAAAACGCAGAGAAAAGC	AGAGGGGGATGCTTGGGGAAACAGAGAAGGGGAGATCCAGGGCCTCCCCGCCTTCCTTCT	ATGCCTACCGGAGCAAACCCCCATGGGGGCACCTCCTACCGCAGGTGAGCCCAAGGCTGG
	GGGTGTGGGGTGGGGTGGGCATCATGATTCTATGACCTGGTATCATATATTGAACTGTGT	GAACAGAAGGATGGGGAGGAGGGGGCAGGGCAGGAGGAACTGGAGAGCAAGAGGAGGAAA		GGGTAGCAGACATTTCATTCACCCGGCACCAGGACAGGTGTCTTGTTCTGCCAAGCTGGT	TCCATTCTTCCCAGGACCTCAGCGCAGCCCTGGCCCAGGAAGGCAGGAGACAGAGGCCAG	TCCTTTTTATATACAATTTGTTATTGTCAAATAAAAGTAGGAAATATTCAATAGGCTTCT	TCCTGCCTTCTCAGTGGCTACCCCCCTGAGCTCCCGCCACCACACAAAGTGTTCCAATCC
	GCTGTACTCCCACCGTTACCACAGCAATCTTTGGCATAAACCAAGCCACCAGATAGTGCA	GGAAGCTTGGGAAGGAGCCGGGAAAGGGGGGTGGGGGGATGAGAAGCCCACAGCAGGGGC		CAGTTTAGGAAGTAGGTTTCTCTTGAGCACTTCCTGTGGCCCAGGTATCCTCCCTGAAAA	GACGGTCCAGAGGTGTCGAAATGTCCTGGGGACCTGAGCAGCAGCCACCAGGGAAGAGGC	TCTTCACTGCTCAGAGGGGAATAGGAATGAGTGAGGAAGGGAGCACAGCATGGATAAAGG	TTGTGCATCCTCCAGTCCTTTTAACCTCTCATGTCCTGAGAGGCCAGAGCTACAGCCACA
	GAGATGACTTTATAACTAGGTTTTGATAAACAGCATATGTAGGTTCACGAAGCCATCTAG	CAGGGGTAGCTCGGGGTCCGCGTGGGTTGGCGTGGTGGAGCCAGCTAGTCCAGCCGCACC		GGGGTAGTTTCCCTCCCTCACTTCCCTTTCATTATTGACGGTGTGAGACATCCTGATCGC	AGGGAGGGAGCTGAGGACCAGGCTTGGTTGTGAGAATCCCTGAGCCCAGGCGGTAGATGC	TTTGGAAGCTGGAAACCATGAAGAGAGAGCAGACTGTGATTGGTTCATGGTTAGTTTATG	GATTCCAGAAGACACCCCACTCCCAGCCCCAACCTGCTGCCTTTAGAATTATAAACACTT
	TTCTGCGTGCACGTGTGAGAGTGATTGATTTGCCTGTTCCCGGCTCGCTCGCTGTGGTTA	GTTTCGAGGCGCCGGCGTAGTTCACCAGCGCGGCGCGCAGACGGGGGCGCTGTGGTCTCG		ATTGGCTGACTGAGCGGTGTCTGAGGCCCTTCAGCCCAGCACCAGCACCCAAGTCCACGT	CAGGAGGTGTCTGGACTGGCTGGGCCATGCCTGGGCTGACCTGTCCAGCCAGGGAGAGGG	ATTGATTAGATGATGAGCCTGAAGATGGCAGGATCCTGGTCCTGCTTGGTTTGATCAGGG	CTTGTCATCACAGGGTCCTGAAAGTCCCTTTTAAGCCTGGGACACTAGGACTCTAAAGGA
	CCTTGGTCTTTGTCCCATGAAAGCCTTTTAAATTGAAAGCCAGCCAGGTGTCTGCAGAGC	GATAGAAGAAGGAGCCGCCGGACCCGCCTCTTTCCCCGCCCGCCGGTGTCGCAGGGAAGC		GCAGGGATGTGTGTGACACAGCCCTGACCTCAGTGGGGGCCAGTAGCCAATCAGATGCCA	TGTGAGGGCAGATCTGGGGGTGCCCAGATGGAAGGAGGCAGGCATGGGGGACACCCAAGG	CAGGGACAGATTGCATAGTTGGATGTGGGGGAGGCCTGATTGGCTGGAAAACTGAAGGAT	AGATGATTCTTAAGGTCCCATCCCACTTCCAAATTCCTGCGATTCAATGACATCACGGCT
	GGGCGGATCTGCTGCGTAATTAAATAACGCCGGGAAGGGGGAGGAGTGGATTAGGCGAGG	CTGGCGGAGCAGGCTCGGCCACATCGCGGCCGCGCGGGCACAGACGCCCAGCCGAGTGCG		GGAAGAGATCCTTAGCCAACCGGGGGCGGGGCCTGCGGCTCTTCGGGCAGAAGGCCAATG	CCCCCTGGCAGCACCATGAACTAAGCAGGACACCTGGAGGGGAAGAACTGTGGGGACCTG	CCCCATTCTGATTGGTTGCTCTGAGTGGGACACAGAGGAGAGAAAGCAAGAGAGATGAAG	GTGAATAATCAGCCTGGCCCGAAGCCAGGATGGGCTGTGCTGCTTCCACCGTGAACTTCC
	CTGTCCGGTTGAGTGAGGTTCAGTAAGGAAGAGGTTGAGC	GACCGTGCGCCGCCTTTGTCCGCCGGTGGCAGCTGGTCTC		AGGGGCAGGGCCTGGCATTATGCAACCCGCCTCCCAGCCT	GAGGCCTCCAACGACTCCTTCCTGCTTCCTGGACAGGACT	GGTTGGTGCCTATTTATCCTTAGGACTGAGGGTTGTGGGT	TCCCCCTGCTTTATAAAAACAGGCCTGCCTCAGCTCCCTC
	>ENSMUSG00000031765	>ENSMUSG00000028862		>ENSMUSG00000035621	>ENSG00000235030	>ENSG00000134285	>ENSG00000118849
	TGCTGGTTCACAGCCGTTGTACTACTGACTGGATATATGGCCTGGGCAAGTCACTGAACC	TTTTTCCTTCCATGAGACAAGAAGGCTGTGAAACAGAGGCTTCCTACCGTTTGTTGAAAG		CATGCCTGTCCAGAATGATCAGCCAGAGAGGAAGGTGACCTAGGAAGGAACTGGCCTGGG	CCTGAGTTAATCCGCTTAGGATAATGGCCACCAGCCGCATCCATGTTGCTGCAAAGCACA	CCCCCTCAAAAAAAAAAAAAAAAAAAGAAATCTGGTGGCTCACGCCTGTAATCCTAGCAC	TGGGAGTGCCTAGCAGTACCAGTTCTCCTCTCTCAGCCCTGGTTCTCCAGGACTTTTTCT
	TCTGAATCCTCTGTCCTTGTGTGTAAATAGAATTTGCATCTCTCTATAGGTATTAAATGA	GTCCATTTGTCCAAAGCCCCAACATATTATTTTTATAAAGTTTTAGTTTTATTTCATGTG		AGGGGCACCCAGGGTGGTGGTGGTGCTCAGACCAGATAAGTGCAAGAGACCGCATACGTG	TAATTTTGTTCTTTTGTATGGCTACGCGGTGTGTGTCTTCATGTGTGCTCAGGCAGGCAG	TTTGAGAGACCGAGGCAGGCGGATCACCTGACATCAGGAGTTTGAGACCAGCCTGGCCAA	CTTGCCTACGGTTTAAAAACAATGGCTATCTTAGCCCTTCACTGCCACCTGTCTAAAAAG
	GAAATTGGTTTAACTCCTGGTTCTGGCATAATAGACATATTGCTGGTGGTGGTTCTACCA	CATCTTTTGCCTGTAATTATATATGTGCACCATGTATGTGCTGGGCGCCTATGCAGGTCA		GACAGGAGATGGAAGGTTAGGGAAGTGATGGAGGGTCTGGCCACGCTCAAATGACAAAGG	GTTTGTGTCTGTGTGTGCTAGTGTGTTCATTTCTCCCTTAATCTTGACTATTTCTGTAAC	CATGGTGAAACCCCTTATCTACTAAAAATACAAAAATTAGCCGGGCGTGGTGGCGGGTGT	AGTTGCCGCCGGGTACCGTGGCTCACGCCTGTAATCCCAGCACTTTGGGAGGCCCAGGCG
	CAGTTAAGCAAAAACCTGCCCAAAGTCGTATAGCTCAGAAGTGATGGTATGCATGAGCCA	GGAGAGTGCCAGGACTCCCCTGGGCCTACAGTTACAGATGATGGTGAGCCACCATGTGGG		GCTGGCTCCTTGGTCCATAGGTGGGTGAGTGAGTATCCACCCCAAAGGCCAGGGCCAGGG	AATTTCCTTCTTGGGGAGTTTATATTCTAAGGATACCTACAAGTGCATGAATGCGTGCAT	AATCCCAGCTACTTGGGAGGCTGAGGCAGGAGAATCGCTTGAACCTGGGAGGCGGAGGTT	GGCGGCTCACGAGGTCAGGAGTTTGAGACCAGCCTGACCAACATGGTGAAACCCCGTCTT
	ACAGTGTAGCTGTTCTCTTGCCCAGGACACAAGGCCTGCCTGACAGCAGACTCTAATGTT	TGCTGGGAACCAAACCAGGGCCCTCTGAAAGAGCAGCAAGTGGTCTTTACAGCTGTGCTG		CCAGTATGTGCCGATGCATCTGTGCTGTGAGAACAGATCACACATGCCAGGCTGCAGAAG	ATAACTGGGTCAGTATTGCAGCAGGATGGCCTGATCTCCAATAAAAAGCCCTCTTGGCAG	GCAGTGAGTGGAGATGGCACCACTGCACTCCAGCCTGGGCCACAGAGCGAGACTCCATCT	TACTAAAAATACAAAAATTAGCCGGGCATGGTGGCTGTAGTCCCAGCTACTCGGGAGGCT
	ACTCAAAATCAGAAGCATTAAAAAAAAAAGAAAGAAAGAAATAGCTGACTTTATTTTTTT	TCTCTCATGCCCAAGCCCTACCATAATAAACGATTATGAAACATGGCCCTAACCTCAGAG		GCCTTCCTTTGCTTGTCTGGTACTTTGTAATTAACCCAGAGGGGCCTGGAGATACAGACA	GGCACGGTGGCTCACGCCTGTAATCCCAGCACTTTGGGAGGCCGAGGCGGGCAAACCAAA	CAAAAAAAAAAAAAAAAAAAAAAGTGAAGTCTTTACATAAATGGATTACGTGTGCTGCCC	GAGGTAGAATTGCTTGAACCTGGGAGGCGGAGGTTGCAGTGAGCCAAGATCGTGCCACTG
	TATCTAATGCAGTCCCCACCTAAAATGATCTCTCTGGAGGGAGGGTACCTTGGTTTTTAA	TCTCAAAGTCTCATTTCTAAGTTCAGGGCCCTCTAAGGTTTATAGCAACTTAGATTCATA		CATTCAGCCAAGCCCACTGATGACCTGAGCTGACTTCTGGGACCCATATGCTGGAGTGAG	TACCATACATTCTCACTTATAAGTGGGAACCAAACATTGGGAACTCGTGGACGTAAAGAT	TTTGAGAAGTTTGTTGATGAAAGGAGAAAGGAAATAGTAGCACCAGAGGAAAAGATCAGG	CACTCCAGCCTGGGAGACAGAGCAAGACATGGTCTCAAAAAAAAAAAAAAAAAAAAGAGT
	AACCAGCCTGGAGTAGAGCAGATGGGTTAAGGTGAGTGACCCCTCAGCCCTGGACATTCT	CTATGATGTTAAAGCTTCTTGGTGAATTTGAAGCCGGGATAACCTTGTAACCCAAAAAGC		AACCAACTATGCTATGGTGTAGGGTGCATTAGGGACTGGGCTACTCAGAGGTCACACAGG	GGCAACAATAGCAACTTGAGACTACTAGAAGAAGGACGGAGGGAGCGAGGCAGATCACGA	GATTTACCCTGTTCTTACAGGATAACAGCTCCTTGCTCTTTTCAGCTAGCTTTTCAAAGG	TGCCAACACTTGCTGCCTCCATTCCCTGAAGCCCCATCCATGCCTCACCCCGCTGGAATC
	TAGATGAGCCCCCTCAGGAGTAGAGAATAATGTTGAGATGAGTTCTGTTGGCTAAAATAA	GGAGACTTCTGGAGTTCCTTCAAAGGGTAGATAGGAAGTTTACCGTAGAAGTGCTTTTCA		TGACTGGCCTAGGCAAGGCCAGGGATGGATGAATCGTCACAGAAATGGCCTCTGAGGTCA	GGTCAGGAAATCGAGACCACCCTGGCCAACAGGGTGAAACCCCGTCTCTACTAAAAATAC	ACAGGGATAGGACAGCCCCCTGCCTTATTTCGGATACTTGGATCTATAACCTCCAGAAAT	CGACTTCCATCCCCGGCCTTTAAATCTGCCTCGCACAGTGGTTATCAATGTATCAATGAC
	TCAAGGCTAGTCTTTATAAAACTGTCTCCTCTTCTCCTAGCTTCGATCCAGAGAGAGACC	GCTCCATGGTCAAGTTTCGGGTGGACCAATAAGGTCCACAAGGTTTCACTGCAAGAGAGG		TCGTTAAAGGATGAGGAGGCTAGGCAGCTGTCAGGGGCACCTACTGCCTAGCAGGTGACA	AAAAATTAGCTGGGCGTGGTGGCGCGTGCCTGTATTCCCAGCTACTCAGGAAGCTGAGGC	TCAAGCTGAAGTAGCTGGAGGTCGGAGAGGAATGAGAACTGCCTGGGTGGGGTCTGCCAG	CTACTTGCTTCTGAGACAAATGGGACTCTCAGGCCTTATCTTACCCTGCCTTGCTGCCCA
	TGGGCGGAGCTGGTCGCTGCTCAGGAACTCCAGGAAAGGAGAAGCTGAGGTTACCACGCT	CTCTGAGGAAAGCGCTTGTCAACATTCTGACCCCTACCAGCAGGAACATTACATGTGCCG		CTACCCTGTTTTCCTGGACCTAGGCTGCTGACTAAGGAACCCCTTCCCGTTCCGCCCCCC	AGGAAAATCGCTTGAACCAGGGAGTCAGGGGTTGCAGTGAGCCGAGATCGCGCCTCTGCA	CCAGACACTGCCAGGATAGCCACAAGGAGACGACTTGGAAGAACAGACAGCAACCACGTT	CTCCTCCCTCCTCGGCGCCTCTTCTGGGCAGGACCGGCAGGTGTTCAGGCCCGTCCCCAG
	GCGAATGGGTTTACGGAGATAGCTGGCTTTCCGGGGTGAGTTCTCGTAAACTCCAGAGCA	CCTACACAATGTTTTGCTCCCCCGTCCTTCCCCCGCCCAGTGTCCATTCATTTACCAGGT		CCTTCCACACGCGGGCGCCCCCAGGCGGAAGCACCAGGCCAACAGGAAAGGGGGCGGAGC	TTCCAGCCTGGCGACCGAACGAGACTGCTCCATCTCCAAAAAAAAAAAAAAAAAAAGGCC	GGACTCAGGCAGTCCTGGGTTTGAATCCTGTCTCTGTCACCACCTAGCCTGATGACCTTG	CCCCTGGCTCCGGCGTCCCGGGCTCCCTGCCGGCATCCACCTTCACCTCCTCCCCAGCCC
	GCGATAGGCCGTAATATCGGGGAAAGCACTATAGGGACATGATGTTCCACACGTCACATG	CCCTGCAGGGCGGGGCTGTCCTGTTTCCTATCCCTGGGCTGGGCACACGTCTTACGAGCG		AGGGAAGCAGGCCAAACACCCCCCCAATCCTAATGTGAGGTGAACCCCAGTACATGGGGA	TGTGAGGGATCCTGTGGCTAAAGTGAGCCCCTCTCCAGGTGCCACATGCCTCGACATGTG	GGCACATCCTGAGCACCCTGTGCCTTATCTGTAAAATGGAAACAATCATGCCGACCTTTC	CAGCCCTCTGGCGACTTCTCCCACCTCCACAGTGGCTGTGCCACGAGGAGCCCCATCAAT
	GGTCGTCCTATCCGAGCCAGTCGTGCCAAAGGGGCGGTCCCGCTGTGCACACTGGCGCTC	CTTGCAGTAAGCAGTCAACAGTGTTTGGCCCGAATAGGGGCACAGGCTGTTCCGGAAGTG		GGTAGGAGTTACCCAGGTCGGTGACACCCCTGAGGCACTGCTCTGTGGGTGCTGCGAAGC	CCTGCAGCCCGGGATCTCACCCACCCCCACTCACGACTCACACACTCACAACGTGCAGTT	AGGGTGGTTTTGAGGATTAGAGACTAGCTCCTGACACACAGTAGGTAATCGTAAATGGGT	GCCCGCTGCGGCCTGCCCCTTTCTCCGCCGTCCCCTTTCACCTGCTGGGAAATCACAGCC
	CAGGGAGCTCTGCACTCCGCCCGAAAAGTGCGCTCGGCTCTGCCAAGGACGCGGGGCGCG	GACAGTGTCAGAGGTTCTAGCCGGAGAGGAGGGAGGGAGAGCCGCTGGGGAGCCTCATTG		CCTAGGGCCGGTGTCCCTGTCCAGGCCAGCAGGCGGTGGGGTGGGGTGGGGGGGTTAGGG	GGGCGCCTAGGATTGTGCATGTCAAGTCTCCACCCACTCCCTTTGTTTAATCGTCGGAAT	GCTATTGTTTGGCCCGACCCACGTTATAGGACAGAACGTCTAACGGATGCGTCAGAACCT	CTAATGCTTGGAGAATCCAAGCAGTTTCCCTCTAAAACCCCAGGGTTGCGAAACCGCAGG
	TGACTATGCGTGGGCTGGAGCAACCGCCTGCTGGGTGCAAACCCTTTGCGCCCGGACTCG	CCCCAGGGCCGAGGGTGGAGCCTTTCCCAGTCGGGAAAGGGCTGGGCCCAGCCTACATGT		AATGCGTCACCATTGCCCGGCCCCCCGCCCCTTGCCCGCCCAAACTCCACCCCAGGGAAG	TTCCAGCCCGCTGCTGCCAACCGCTCCCCAGCTGCGGGAGGAGGAGTTAGAAGGACCCGC	GCGCCCTCCGGATCTTGGAGGGTACAGAGGGCGCCCCTCGGCCTCCTCCCTTTCGGAGGT	GGAAACGCCAAGTCCCTGAGCTGGGCTAGGGACGCGGTACGAGGTAGCACGGGCGGGCCG
	TCCAACGACTATAAAGAGGGCAGGCTGTCCTCTAAGCGTC	GAGGGCAGGACAGAGTGACTGCCAGCGCTCCCTTGAGAAG		GCGGCGCGGATAAAGGCTCAGGGGCCGCCCGCCCGGCCCC	CCAATTTTCAGGAGCACATAAATTACCTCTGCCGGCAGCC	GGGGACAAGGTGGAGGAAGGGCTGCAGGAGGAGGAGCTCT	CGATTCCTCGGGGAGGCGTCCCCATTGTCCCCCCAACCCC
	>ENSMUSG00000031442	>ENSMUSG00000040957		>ENSMUSG00000049649	>ENSG00000185215	>ENSG00000135821	>ENSG00000116717
	TCACTCCCCATTCTAAAAGTCTACATTTACGATGTCGAGTGAACACTTGCCTTGGAGCCC	CTAAATATGGCCCAAAATTAAATATAAACAATGGTTCATACAAACAGCCATGAGACCTGT		AAGTGACCACCCCCGCCCCCCCCCAGCCCTCGCTCTGGCTTTTCAGATCCTTGAATAAAT	TGGGGAAGCTCGGGTCTTGCCTCTCTGGATGTAGCTTGCAGGATAGCTGGGGATGTGGAG	TGTCATGTAAAAGCACTACAGTGTTATACACTCTTAAAGGAAAGGGATGTTGACCAAAGA	GAGTCTATATATTAAAGTTTGTTTTTCAAAAATGTGTAACTACCATTTGCAGTTTTAAAG
	TGGCAGATGTAGGTCTAAACAGTTTGCCCTGTCGGGCGGTGGTGGCACACACCTTTAATC	TTATCCCTGTTCATGTAACCCAAACCCCGCCTATCTCCGACTCTGGGCTGGCTGCACATC		AATTGAGGTTTTGAAATCTTGCCAGGCGCACCCTCCCATGCAGAGAGGACGCTATTGGGT	GCAGGGGAAAGCTGGGCTCTGGGACCGGGTGGCCTGAGTTCCAAGCCCAAGCTATTGACT	AGCCAAGTTATGTGTGTGTGGTTGCAGGCAACATTTCTTTTCCACATTTGCGGTACAAAA	GTCTGCTTTCCACCTACAAGTTGCCATTATCTCAAAGGTGAAATTTTAGCATATGACTAA
	CCAGCACTCGGGAGGCAGAGGCAGGCGGATTTCTGAGTTCGAGGCCAGCCTGGTCTACAG	TCCAAGCCGTGTATACTTGCTCTCAGCTACATAATTTACTCTGCTGAACTTGAAAAGGAG		CCACATGAGTGACGTCACCCAGCTCCTTATTCCAACCCCAACATCACGGGACCTGTCCTG	ATAGGGACAGTTTAAGCCGAAATAACACCCTTCCAGATGAGAGAAAGGAAGAGATGGGAT	CATAACCAGAACAAACTTCTTCCCTTCCTCTTCCAAAGGCACTGGAAGCATAAATTCTTG	AAACTTCCTATAGTTACAGCTTCATGATTCAGCATCTAACATCAATAATTCACAGTGAGA
	AGTGAGTTCCAGGACAGCCAGGGCTATACAGAGAAACCCTGTCTCGGAAACCAAAAAAAA	TGGAATTTCGATGTAGAATTACCCATTAGCTCCAAGGCTAAATTTAAACCTCTAATTAAA		ACAGCAACTTACCTGCTGGGTCGCTGTCCAGTCAGACTTCCTACCCTGTTCCCTCACTCT	GGGCACCCAGGAAGGCTGCAGAAACTGGAAGCCTTTGTGATGATGCTACGATCCCATTTG	CTCTTTAAACTGAAAGAAGCAATAAAATCTGGACACCATCAGGTAGATTTCAGGCACTAA	TCATAGGAGGCTCTCTGTGGAAGGTAACGACATACATACGTTAGGAAAGGAAGCTTAGGG
	AAAAAAAAAAAAAAAAAAAACAGTTTGCCCTTTGGGTGTTTTCTGAGAGACCTGAGTTCG	TTAATCCGTTCATCTTAAACACTTTGCTTCTCCCTTAGAGAAGCCTTCTTCGTAAGGCTT		GGGGCCCACACACAAGTCATTTGGTCTTTACTTCAGGACCCCACAGCTCTCATTTAGCTT	GGAGGGGGTGGGAGCCAGGAAGCCTGGGTTCTGGACCCGAGTTGCTGTGTGACTTCAGGC	AAATAGAATGATCGAGTAATAGTACGGATAGCAGTATCTACCTACCTACCTACCTACCTA	CATATCGAGAGCATTTTGAATTTAGACTTGTGGGCTGTGTGGGTGTCAGATGGTTGTCTC
	TCTCAGGGCACAGTGTGCTTCCTGCTGTGACACTCAGAAAGCAGCCTGCTGCACATGAAT	CTTAGGTGTCGCAGAAATTCAGGACGACAATTGTGTCATACAGTATTTAATAAGTCGCCC		CGTCACCTCAGTCCTTTATAGCACTTAACAGGGTCACAGTGACCTGAAGTTCCTTCACCT	CGCCCTGTGACTTGCTGAGCCCCTTGCCCCAGTGATGTGTGAAAGGCTGTCTGAGGTCCC	CCTATGTTGTGTCTCTAGGTACATTTCAATATTGTGTTCACATACACATTTTCCCAACCA	TCAGCTGGTGGGCGTCCAGAAGGATCCTTGTTTGGGCAAGGCTCTTTGAGAAAGGAGAAT
	ACTGGGAGGCGGGAAGACTGACCCCTCTTGCTTTGGGACCAGCGAATAGGGGGCGTGACC	AGGCCTTAGAGAACTCAGCAGGGGTCTTTGGAAAGTGGCTGGGTAGCCCCGCAGTTGCTC		GCACACTCATCTCCAAAGCCTTGTCACCACTTCTGTTACCCTAGGGTCCCCGAGCTCCAT	ACCCACTGTGGCTTCTGTAGATCCTGGTCAGGCTCTGCCCCTTTCATGGCCCAGCTGGAG	TCACGGCAAGCTGAGAGGAGAGGTATGTATTCCCATTTTCCAGATTAACAAGAAGCCGCA	CTGGGTTGCCAGGGATTCCCACATGTGGTCACCAGCTCCCCACGCAGACCAGCTCACGAT
	ATATAAGTCTTTCGGGGTGGGGGAGGATGGAGGGCCCTGAGTGCCCCTGTGTTTAGGTGG	TTCCTAAAACCATTTGTTGGGGTTGTGGGGTGGGTCTTCCTAGACCCAGAGTCACGGTGT		CATGCTGCAGTCATCCTGACAATGCTGTGGCTGTCCTGAGGAGGCCTACACCCCGCTACC	CAGCTGTGTTTCTGTGACCCCACCGCTGGATCAGAACTGGACAAGATGGCAGAGGGGCTG	CTTGATAAAGCAAAATCAGGGAGAATTCGTTAAAGGAATTTCTTGACAATCCCTGGACTT	TTCCCAGTTACACCGGGCAGGTGGGAAACCGTTCTGCTTTCTGTGGAAAAGATTCTAACT
	TAATCTACCGTTTGCAGTGGCGTTTAGAGTTCCCTACAGGTGGCACTCACAGAACAGAAC	CCCTAGGCAGGAACCCATCTTTCTGGAACATAAAACCAGGGGCCAAACAGACGTTGACGA		GTCAACGTCCCACAGCCGCCATCCTCCAAGATCCTGTCACCGTGCTCATATCGTCACAGC	GGTCTGGGCAGGAGGAGGCTGGGTTCCAGTCTCAGGCCGGTTCTGGTGTTCTAGACCCCG	CAAAGGGGGCAAGTGAACACCTCGATTTCCTTTCAGCTGCTCCGGGGGCAGTTTGCACAC	TGGTTCCCTGCCATCCCTGAATACAAACGGGTTGGTTTTTCTTTTTTCAGCTTCCAACCC
	CTCAAGCGATCAACACGAGTGGAGGAGTGGAGCATGCTCTTCCACCCTCGGGTCAGCAAA	AACAAATGAGTCTATCAATCCCCGTTTATAGAGGAATAAAAGACTTGCAGACATTTGAGT		CACCCACCTCCCTGCTCCCTCGTGCTCCTGTCACCGTCGCCTCGGGGCCCTATCAGAGGC	GCATGTCCCAGACCTTTCTGGACCTCTGTTCCTGCTCTGTCCAAAGGGACAGAGCCCATG	AGAATTTCAAATCTAGTGGGCGGCTCCACAGGTCATTTTCGATGACCACTTTATTTTGCA	TTGCAGCTTTCCAAAAATAAATCAAACCAGCCATCAGGGCACCGAAATAATACTACTGCT
	GGCCAGAGGCCAGAAAGGCTTATGGAACCTGTCTGAAGCCAAAGGGTTCCCACCTCCGTC	GTAAGATTATTCTAACCTGCTCAGATCTTCACAGAAAATCCATTACATTTTCAGGGCAAA		AGAGCCTGTCATCCTCACCGGGGACGCCCATTTCGCTCCATCACCTGTCTTATGTCAGCT	CCCCGCCTCTTCCCTAGGGTCCCGTGGGATCCAGGGAGGTGTCCATTGCCTGCTTCCTGC	GATGAGGAAACTTGGGCCCTGAAAGACCTGCCTAGGGTCTGGCCAGCAGTATGAGACAGG	AATAAGCAGCTTCGCCTAGACTTAGATAAACAACACTTCTGAGGTAAACTTTGCCCCGGA
	AGTTCTTCCGCCTGGAAGCAGCAGAGAGGGTCTTGGGAGAGCAGGCAAACCCAGCCTGGT	TGCCGTCTGTCCTTTGCTAAGAGCACCAGTGGTGTGTATATTAATCAGCTGGGCCACTTA		CGTTTCTGCCACCGAAGGTACTCATCACCCCCGCAGACTATCCCAATCCCTTGACCTCTT	CCAGAGGGTGGGCTGGCAGGGAAGGATTTGCCCAAGTAAAGTGAAAGTCCCCCTCTGTGT	TCTCCAGACTTAGTTTCTACCGCCCTCCAGAATCCTCTCTGTAAAATTAGAGAAACAGCA	GGTCTGGAGACACTTTTTTAATGTAACCTGCTTACTAATAATTACTAGACTTCAGTGCAT
	CACCTGGGACTTCGGAGTGGAAACAACTTCCCTACAGTCCAGTTAAGAAGCCTGGTGAGG	GAAGGTGCTCACACATCCAGGCAACTAGGTGGGCTCCTTTACATTTATATTGGCAGCCGC		CCCACATCCTCTGTGACCTCCCCGAGTCTCTTTTAAGGCTCTCCCACTAGTGTCCCCAAA	GGCGGGCTTGGCGTCCCCAGCCTCTTCCTTGCTTCTGGGGCTGTGAAGTATTGGAAGGGG	CGTTGATTTCAAATGTGAAATGGCAGAGTTCTGTTTATTTCCCCAGACCCAAGAGAGCCG	TAACCCTGGAAATAGATTTTAATAGCCACCCCTTAAAACAAAAGACATGAAAAGATAATA
	ACCCCAGGGCAGATCCCGAGGAATGAGGAGTTAAGGTACAGGTGCATCTTTATGCTGCCT	CCCCTGGGTCTGCGAAATAGTGGTGTCACATCCCAGTGATTAGCAACACTTTCGGTGGGG		ACCCCCGACCCGCAGAGGGCGCCGCGTCAAGGACAGAGAGCCGGCTCCGGAGGGGGCGGG	AGCTGTAGATGGTGAGATGCTCGTGGCCAGGGAGGAAGCACAGTTGTTGGTGCTCATCTG	GAGCGGGCGGCTCTTCCAGGCCTTGGGAACCCCGGCCTGTCCCCAGGCCCGCGCGGCACC	AGAAAAAAGTGCCGCAACTATTATAGAAAAACACTTGGCAGCCTGCTTCAGCCCAAGCTG
	GGGCTGGGCTCAGAAAACCGCTTGAGAGAGCAAAGCTGGGGATGCAAGCACCTCCCTTCT	ATGTCCACATAGGAAGGTGTATCTGTTAACAAGAACCGGTGTGTCCAGGCCCATGGGTAA		GCCGCGGCCACGGTCACTTTTTATGAATGGGGGAGCGGGCGGCGCGAGGCCTCATTACTA	GGCCAGGAGATGAGCAGAGCCCCGGTGGCTGAATGGGTGAAACAGACTGAGTGTACTCAA	CGCCCTAGCCCAGGCCCGCCCAAAGTTCCCTCGGGTCCCGCGCCCCGCGCTCCCTCTCAA	AGGCCACCTCTAGCCTCTGCTAAAGCCCCCCACTCCCAATGGTCCCCGCCAACCGGATAA
	TCCGGGCCCGCCCCTACCCCGCCCTTGCCCCACCTCCTCCCTAGGACCCCGCTCTTGCCC	CACCAAATTTGGTTACTGGGTCGGGTGCAAAGGCTCCAGGTGATCGCCCCGTAACTCTTA		TGCCGCGCAGCACGCGCTGCGCTCCAGCGCGCAGCGCCCATTGGCCTGCTGGGCTTCTGG	TGCAGCCAGCATAGCTGTGTGTCCAGCCTGGGAGCCAGGGCCGGTCCATGGTGACCACTG	GCTAACCCCTGCCCGCAGGAAGCGGGGCTCGGAGGCTCCCTCGCAACAAAAGGCTAAATT	GAGTGCGCGCGGGACCCGCCTTCCCCTCTCGGCACCGCCCCCGCCCCCGCCCCCTCGGCT
	CCTCCCCTTGAGTCCCCGCCCATACCCCACCTCCTCCCTT	CCCGAGCACAAGCTTGGGCTGCGGCTCATCCGGCTCTACT		CGTCACCAAACCGGTGGCCGGGGGCGGGGCGGGGCGGGGT	ATGCCTTCACCCCCACCCCGCAGGAGCCTGCAGGCCTGAA	CGGTTTCCCTGGTTCCGCATTTCCCCAGGGAGCTCTCCTC	CGCCTCCCGCGTGGCTCCTCCCTTTTCCGCTCCTCTCAAC
	>ENSMUSG00000031016	>ENSMUSG00000034579		>ENSMUSG00000052684	>ENSG00000218754	>ENSG00000135750	>ENSG00000128340
	TGACAGTCTGGCCTCAGTAATTCCCACTCCAGCAGAGAATGCTAAAAAAAAAAAAAACAA	ATCTGCCCACCTCTGCCTTCTAAGTGCTGGGATCAAAGGTGTGCACATAACAGCCAGCTG		GGCGCAGACTGAGTGTGCGCGGGACCGTGTGTATGTGCTAGCGCAGGCGATCGCCGAGGT	AAACAAAAGCAACTTAGAAAACATCATGGCATGTTCATTTAGAGCAAAACTGGCAAGGCC	GTGTCCCACATGTGTATGCACTATATTATACAACTACATGTATGTATATATAGATACCGT	CTGCGCTCTGCCAGCCAGCAGGCCCTGGCCCTCTGCACCCTCCTTTGGAGTTCCTGGCTT
	AACCGTAACAAGGAGAAATGATTGATCATAGCATACAAAATAGGAACACACTTGTTGTAA	GGCTCAGTTTCTTCATCTATATAATGGGTATAACTACTAGCTTCACCAGATGGTTGGAAG		TTCCTGAGTTTCGAACCTTTATATGTTGCTTTCGACACCCCATGGGCGCTGGGCTAGCAT	TGGGGCAGAGAACGATGAGAGGTTAAGAGTTGAAAAGTAAAGAGGCTTTCTCCCATAGCG	CTATGACCAGTCTTTGTAAGTAAGTGCCTCTCTGATTGTTTTTTCTTAGGACATATCACT	GTCCCGAGTGACGAGTCCAGGGTGGGTGACCAGTGGCTCTTCCTCTCCCCGCCCCTCCGT
	ACAGATTTAAGTTACGGTTGAGAAGGTTGTGGAAACTTATTTTTTCCTGGAAATTATGAG	CAAAATAACACATCAGCTTGGGGACATGGGAAACAGTGCTGAGTATAGCCCCCTCCATGA		CTTTCACACCTAGAGGAGGGGTCCCTCGGAGGCAAAGCGAACACCCCTCCCCCGGCACGT	AATGAGGAGACATGGGAGGTTGTTCTATTTATTTTATGAATGAGGCTCAAAATATTCTTT	GAATCAGAACAAATAAACCCTTTCAAGGTTCTTGAGACGTGTCGCTAAATTGCCTTTCCA	CCCTTCCCCCCGGAGCTGGAAAGGTGTGTGGGTGGGGAGTGATAGCAATGAACAGTGAAC
	ACAGGACCACTACAGAGCAAAGGGGTTTTAAACTTCTGGTCCTCCTGCCTCAGCTTCCAG	TACAGAGACGTAAGCCTCTTGGGGGGGGTGGGACACATGATTCCTTCTGGGCGTCATACT		CCAGAGAATAAAGTGTTGTGCCGGGGACCCTGATGAGTCGGTTCCGAACACCGCAAATCT	AAGCATTTTGGTTTTGTCTATAAAAATGTTAATTTTTTTAAATTTGGAGACCACAGTATA	GAAAGGGTGTACCAATTTTTATTTTCATCCACAAGCAGGCGGCTCGCTGACCCTCGCCCA	TTGGTGCCAACTGGGGTGGTCGAATATTCACCCGAGTCCACGTGGAGAGCCCTCGTGGCG
	ACTGTTTGAATCACAGGTGTGTGCGCCAGCACTCACCTCTGTTACACTTCAGTTTTGTTT	CCAAGAATAGAAGGACCTGGCCCCCTGAGCCATTTTATACTTATTTGGGGACCTTATCTT		CTGGTTTCCAGGTACAGCACACTGCGGCGCAGATCCTTCTCCGAAACTAAACTTCCAAGC	ATAAAATACAAAAAATCACATATAATTGCATCCAGAGATAGCCACTATTAATATTTTATG	CATTTTTGTCACTTTAAAAAGAAGTGACAGTTGGGAAAGCTCAGTTTCTTCTGGCAGTTG	AAGGGAGCGCCCTGCAAGCTGCAGAACTCAGGTTTTGTCCCTTCAAACAGCAGCCGGAGC
	TGTTTTTTTTCTCTCCCGGGACCAATCAGTTTGGCTAGCGCACTCTCACGTGTAAGCGAA	TTAAATCCCCAGTGCCAGTCCTGCTCCAGGTTACTATCAGGTCCTACTCTGGTTATGTAT		ATACTCATCTTGGAGGGCTACTCTCAAACCCGCTCAACTTCAACGCACTTACGTGCTCCC	TCTTTTTTGTAAACTCTGTTCTGTTTTATTATTTAATATTTTACATGTTATATAAGTTCT	ACACATTTGGGATGTTTTTTCACCAAAAAACCTAAGGTCATGTTTTAGAAAATTCGAACT	CAATAGCTGCAGCTTGGAGAAGAGCTTGGAGTCACCTGAGCCTAGGGCTGGTTTCAGGCT
	CAAATATAAACACCACGGTTGCAGGTCAGGCATTCGGGCTTGTGGCAGGACCAATTATCA	CCCAACCATCAGACAGGAGTATGGCGTTGGACCAGACCTGTGCTGGAAGTCGCAGGGATC		ACACCCAGGGCGCACACAACCCTTTTAACCCGCATCGCTCTGTCCCCCGGAAGTGCGGGG	TAATTTTCTCAATGACTACAAAATAGTCCATGTATTTACTTAGCCATTCTACTATATTTG	CAGAAATAGGACTTCTCTGAGACTCTCCTTTTCCCTCAAGTCCTTTTTGTGAGGGGGATG	AGGTGGTCAAATGACTTCTCAGACCCTCAGTTTTCGCATCAGGGAAATGGGCCACAGTTC
	CGGATAAGTCTGGCTGTGAGGGACACAAGACTGTGTGAGAGGCCACCTCTGTGTCCTAGT	CTGTGGCACTCTCTTTGGAGAATCCCAACAGCCTTTCTCAGAACCAGGACTTGCAAAGAG		GTGCGGAGCCAGCTTCAGTCACTCAGATCATTCAGCCCTTTCTCGGGCGTGCGTGCGTGT	GACAGTCTATTGCCAATTTTTTGCTATTGTGGAATAATAGGTTAGAAATGTTTTTCTTTG	GGTGGGAGAGAGGAGACTGATTCAAGGAGCCTTCCAACTCTGATGTTCTGGTATTTTCAC	TAGCTCCAGGGTGCCTGGTCCCCCAGGGCGGCCTCAGAATAGGCTTGGCTCCTGTGGGGC
	CCTGCAGCTCATTATCTGAGTTTCGCGCTGGGCAAGGTCCAGAGCTCGGTCACTGTTTCC	CACCAGAATCAACCTTCTTTTCCCAGAAGATTTGGGAACTCCCAAGGTGGGCTCCAGAGC		GTGTGTGTGTGTGTGTGCCCGCGCGCGGGCGCGCGCCTGTGTGCAACCTTCACTCCCACC	TACGTGAAGTTTTTGCTGTATTTAGAATTATTTTCTTAGGATAGATTACTGGAATGGATT	CGTCATTACTGGCACCAGATTGCTCAATCCTTCGACCAATAAGACAAAGAAGGAAAGTAC	ACTGCCCGCCACTTCCCCTCAATGTGCCCTTCTCCATCAGCGGACCCCACCTTCCCTTCC
	GGCTCGGACCGCGACTATAGAACGTGACTGGACACAGCCACGCCCAGAACGCCCCAGGGG	CCCAGCCGTGCCCTGGCCTCTTTCACCCGCCCTAACTGAAGTCCATGGCCTCTTGCCAAT		CAAGCTCTCCGCCCCCGGCCACTAGCGCGCCTCCCCTGCTTTCTGGATCCCCGCGTCTCG	TATGGGTCAGAGTATGAACAATTCTAAGGTTCTAGAGCCCTTTAAATGGTGTGTACTAAT	TTCAGCGCTTGCTGTTTTGTAATACTGGCTTTGATTGGGAGAAAATAAGTGGGAAACAAG	TGCCTCATCGCCCCACATCCTCCCACCCAGGGACTCCCACACAGGCCCTTGCCTGGGGGA
	TCGGGCCTCAGAACCTGGGGTTGGACCAGGCTTCTAGGCGTCCCCAAAGGCTGCACGGTG	CTCATAGACTTGGGTGTGGTAGTTGCAACTGGGTTAGGAGTACAAGGACAGGTTCTGGAG		GTCCCAGTCCCCAGCCCTGAACTTGAGCCCGCCTCCGACAGACTCCGCAAGGGTCCTGCC	TAATAACTTCATAAGCTCAAAGAGTTCCCTGTACTTAGTAGTAAGAAATAATAATAGGTT	AGTAGCTTGGACAGGGGGCTTGGACGGCCAGCGCATTGACCAGAAGCGGCCCACACTACA	GCCTCTGGGTCCTGGCTCAAGCAATCTCCCCCCACCTGGAGTTCCCTCTTTAGGGCGCAC
	TCCGGATGCTTCTGAACCCGGAGACAGGGAGGCCGACCCAAGGCCAGCACTGGGCAGTAG	GTCTCCTCTAAGTCCCTGAACTCTCTTCTGGCTCCAAAGGGGATAAAGCTCCCCCTTGAC		GACCGGCAGCCTCCGTCACTAGACAGCCAAACCAAGACGTCAGCCCACAATGCACCGGGC	TTGGGCCAGGTGCAGTGGCTCCTGCCTGTAATTCCAGTGTTTTGGGAGGCTGAGGCAGGC	CGCGCGCGAACACACACACACACACACGCACACGCCGCGCGCGGTCAGCTAGAGTTTGGC	GTTTCAAGAGCCAGCTCCAATGCTAGCTTGCAGGCCCCCAGCTCTCCATCTCGGTAACCC
	CCGCCGTCCTCTCGCCCCTCCTCGCAGGGCGGCTCCCGGCAGGCTCCGGTCCTCTAAACA	CTCCCTCCTCCATCCTCACCCTCATAGTCCAAGGCTTTGGCTCCCACAGATGCTTCCAGG		GGGCCGGGAAAGACGCGCCGGGGAGGGAACCCGGGAACACAAGCCGAAGCTGAGCGCGGG	AGATCATGAGGTCAAGAGATCAATACTAGCCTGGCCAACATGGTGAAACCCCGTCTCTAC	TACTGGACCCAGGAAGGGAGGGAGCGGGAGGAGCTGGTGGCTGTCGGGTCGGGGTCTGGG	TGAGGTCCTCTCTGTAGATTCCCCCGTTGCCTCAATCACTTCCTGTCTCTGTTATGATCT
	TAGACTCTGGGTGGGGTTCTGTGCAATCCAGGCCCACTCATTGGCCCGGGATGCCGCGAC	GCAGCCCGGGGCAGGTGACTGGACAGCTCCGCGGACACGATGAGTGGAGGCGTGGGCTCA		AGGGGGGGGGGGGAGGAGGAGAAAGAAGGGCCCAACTGTAGGAGCGCAGCGGAGCATTAC	TAAAAATACAAAAATTAGCTGGGCGTGGTGGCATGCGCCTGTAGTCCCAACTACTTGGGA	CGCCACCGAGCGCCCGCCCCACCTCTGGAGTGCGCAGAAGGCGGTGCGTCCCGGGCCCCG	CCCATGATGAAGTCATGCCTCCCTCTCTGCAAAGGGTATAAACTCCAGGGACCAGCTGTC
	CCGCCCACGACTGGCGGCGCGCCTAGGCTGTGGGGCGGAGTCAGCGAGTTCCCGCCAAAA	GCAATGCATCCCTCAGCCAATCAGCAGCCTGCCCAGCCGGTGGATTCGGTTACAAGCCCA		CTCATCCCGTGAGCCTTCGCGGGCCCAGAGAAGAATCTTCTAGGGTGAGGTCTCCATGGC	GGCTGAGGCAGGAGAATCGCTTGAACCCGGGAGGTGGAGGTTGCAGTGAGCTGAGATCAC	GCAGCCCAGCCCAGGCGCTCTGGCCAAGTTTGCGCGCGGTCTCCGCTGACTCTCGGGTTA	TCTTGCATCCTGGGATCACCAGCACCTGGTACTGTGCCTGGCACACAGCAGGCACTCATT
	TCGCGTAGCTGGTTCCTCCCCCGTGGGCTACGTCGCGCCCTCCCTGTTTTTTCAAACCGG	ATATCACCCCATACACCAGCCTTCCTCCTCCTCCCTAGGCTCCATTCATTGGCCCTGACA		GACGGGTGGGCCCGCCCCCCTGAGAACGACGCAAGCCAATGGGAAAGCCTCGGGGTGACA	ACCACTGCACTCCAGCCTGGTGACAGAGTGAGACTCCGTCTTAAAAAAAAAAAAAAAAAA	CCTGAGCCGGCAACCACGTCAGCGCCACATCATCTGGGCTTTTTATATTGCAAGGAAACA	AAATGCTCTGCTTAGAATTGAAGTGCACTGAATTCTTGGAACCCTCAAGTTCTTGGAGAA
	GGCTGGGCGGGGATTGGTGGGCTGGGCCCTCACGTGGTTA	CCCAGGGGCTGCTGGGCATCGCTTCCGCTGGAGCCTCAGC		TCATGGGCTATTTTTAGGGATTGACTGGTAGCAGATAAGT	ACTTCCTTTTGCGGGTGGCGGCGAACGCGGAGAGCACGCC	GGAAAAGAAGGAAGAAAAACATCGCCCGAGAGAGCCAATC	CAGCCTCTGGGCCCGCCCCGTGGACAGGAAGTGAGCCTCC
	>ENSMUSG00000030353	>ENSMUSG00000050423		>ENSMUSG00000052767	>ENSG00000166595	>ENSG00000155897	>ENSG00000115414
	CTGAGCTTGGTACCAGGTTCAATGAAGGAGTGTCCAATTAAGTGGTGGGACAGTCTGTAC	TAGATTTTGTAGATGCTGGAGGTGGGGGCACTCTAGGTAGATCTGGATTGGGAGTCCCAT		AAGTCCAGACTGTACACCAGAAGATGGTGTGGTGTTTCTTAAGGCTGGAAGAAGGGCTGT	AGGCCCGGGCACGGCCACTTTCCTTTGCCCGGGCTCCTTTGGCATCCTCGGAAGGGGCTG	TTAAGTCACCGCGGGTGTCTGACCACTCTGACAGGTCTCCAAATTTCTCCCAGTCGCCTG	AAATGGCAAATAAATGTGAGAAAGGGGCCGAAGGAGGGCAAGACAGTACATAGGGTGCCC
	TTCACGCTCACAGATACGCTTGCTGCCTTGCAATGTTCTTTTCATGTGAATGGGATGTGA	ACTGTCAGATTCAGTATGTAGATATGGACACTGTACTGGACACTTAATGACTAGAAAGTC		TGCAAGGGGAGAGGGTCAGCCCGCTGGAAAGCAGACACTTTGGTTGAAAGCTGTATGAAG	TGCCATTCCTGCAGCCCTTCCGCGATCCAGGGAATCCTCTCTTCAAACCTGTCCTTGTCC	GCGCCCGCGGTGCGTTTCAGAGCTCCAGGGTGGCACGCGGCGGCGCTTCCCTAGATCCAG	CCCACCCACCCGGCTTTTAATGATTCAAGCAAAAAAATCTCTGCTTTGTGTGTAACTGGC
	CCAGGCTTTGTTATGACTCACCATTTAATAAGCTCACCAGAAGTTATACATCCAAATGAG	CCAGCCAAGGGACTGAGGGGCCTGTTCCTAAAAATTCCTCTCTAGCTCAGGGTCTTTGGC		TGGCATGTGCTGTGATCATTTATAATCATAGGAAAGATTTAGTAATTAGCTGTTGATTCT	ACAGGCCCGATGAGCGCGCTGGGGGATCGATAGGAGGGGGCAATAAACTAGAATTGGAGA	AGGCGTCTCTGTCGACTTCCACGCGGCCTCGGGCCTCCCTTCTCCTCCAAACCTTCGCCT	ACGGTGAACGTGGGAAAGGACACGAAGACCTTTCTCTCCCCACAGCTGGTCCAACTTTCC
	GGCTGCATCCTTCAAAGTCCTCGCTTTGCGAGGCTGGATAGATACTCAGTCCCGTGGTGA	CATAAAAATAATTTTCCAACTTCCTGGGGTCAAACCTGACCTTAGCTCAGCTCTGGGACC		CAAAGCAGGGACCCATGGAAGTTTTTAACAAAAGGTGTCTCCTTCCAACTTTGAATCTGA	CCCCAGGAGGGCTTCTCTGAGGATGTGCACGTTCAGGATCCCCCAGATGGAGAAATGGGA	CATCCGCCAAGCTTCGGTTCTCAGCCTCAGATATCCGCACCGGCGGCTTCTCTTCGTTCT	AATTTTCAGGTTGTTCACAGTGATTTCACTTTCAGTGGAAACGGGCGTCCCATCCCCAGG
	TGCTGGCATTTCCGTGGACTCTTTAGATCGCCTCTCTCGGTCACAACCCTGACATTTATA	TGAACAGATGTTCCCATCCTTTGTGTGCTACATTGAGTTGGAGTGATGAAGTTTTGTGCA		CAACTCCTAGAAAAAGATGACCTTTGCTTGTGCATATTTATAATAGCGTTCGTTATCACA	AGGAACTTGATCGGGGTGAAGGAACCGCTTGAGCAAAGGCAGGAAGGAGTGTCGGCGCCC	CGGAGCTCTTGGCTTTGGAGCCCTCACCACTTTTTCCTTCCCCCGCCTCTCCTGATCCTC	AAAGGAAGGCTTTCCTGCATGTGTAAAAAAGTAAACTGTTACTTTGTCCTTGCAAAAGAA
	ATACTTTCTTTCAGCGTCTCCCCGTGCTACCCTACCCTCATGTAGTATGTGTATCTCCAT	CATAAGATCACATGGGAGGGGCCCTCAGCCTTGGGGAGGGATGAGCAGCCTGTGAGTCCT		ATAAATGTATTCAAATAATGGTTTTTAAAATCTTGAATTTCCTTTCCCTTTGCTAATCTT	TTCATTCTGGAAGTTCCTCCTTGCTTTCAGGACTCAGTTTCCTGGGTTCCCCTTCACGGC	CTAGCTCCGAGCCAAATGGACTCCAAAGAACGAAATAAAGGGGATGAGAACTGTGTGCTG	AACTTCATTCTCTGAACTTCCCCGGGATCTGCAAAGCGCCCCGCGGAACTCCCGGTACTT
	CTTGCGTTGTTAGCGTTGAGCAAACGATAAGATAATTCTGGAGATTTACTGCTGGCCCGA	CAATAGATACTAAAATCAGTAACTATTGATGACTCCTTAAATTCTGCTATACCGTGCCCA		TGCTTCCTAAGCCGTATACTGGGGGTTTTCCAAGTTTCTGGGGTTAGTGCTATTGCATTC	CCCTCATCTCCTTACAGTCCAGGGTCTGAGGGTCTCCGCGGTCCCCTCCCTACTCAGTCA	CGACCCTTCGAAAGCACAGCTGAAAGCGTTGACCTCGTCTTATAGCTCAGGCTGGGACCC	AGTAGAAGCTCATTAAAGGTCTCTGTTCCCCTTTGCTCCCCGTTCGCCCGCTGGCCCTTT
	GTTTGTTTCACCAGCTCTGGCTGGGAGAGCCACACCAATAAAAGCTTAATGCTAGTGCTT	GTTTAAAAGCCTGGGAAAATTAGCTTTGCTTTTTGTTCCTTGATTTGTGGACCAATATTT		TACACTTAGCAATTTAGAAGCAAAGCATTTAGAAAGAGTAGAAGGAGAAGCTGGGGCCTG	CGCCATTCTTTTGAAACGTACACGTGACCGCGGCACTTCTTAAGGAGCGCCCCCCTTTTC	TGGAGCGAGAGTCCCCACACCCCCTCCGGGAGGGATGCTTCTGGCCAGAGCCAGCGCTGC	CTCAGAGCCAGACAGGCACAGCGCTGAGAAGGGAAGAAGTCCGAACAGGGAGCTGTGAAG
	CAGAGATTGTTTGATTTTGGGGAATAGTGAAGGCTTTTCTTTGATTTTAAGTTTCTCAAA	CTAAAACCCCAATTTTTTTGTGTAAGTAAGTATACACACAGCCATGGTGAGGCAGTTAGT		GTTGAACTATTCTCCCGACCCTCTCCCAATTCCCACTTGCCACCCTCCCCACCCCTCACC	CTCGGTGGCTTTCAGTTTCCTCACCTCCCGCGGAGACCACGGCCATGGTCATTTATCCAC	GCTGTCAGTCCTTGCTCCCGAACTAGGAAAGAGCCTAGGAGGGAGCCTCAGCATACCCCT	ACAAAATAAGGGAGTCCCGAGTCAGTACCCTTTAGTCCAAAGAAAGGGAGCGGGATGGGG
	GTGACAAGGTGAATGCGGGAGCTAGGTAGTAACTGATTTAAGCCAAATGGTTCTAAAGAC	CACTCCTAAACGGTGGTCCCCAGAGCCTGTCCTCAGCATCTCCCTGTTAGAAATTCTCTC		CCTCCAGGGTGACCTCACAACCAAGGAAGTGACCAGTGTAACAAATCCATGTTTATTTCT	TTGACAAACATTTCACGAGCCCCTGCCGGTCCAAGCTGTGGGGACGCCGTACTCCCGGGC	TCCTCCAAATTAACTATTTGGTGAATTGTTAGCGCCGAGGCTACCACCTCTCCAACCCTG	GGAAAGGCAGCCCCGCCCTGGGACTGAAAAGTCTGGATTCTTAACAGCTGCAAGGTCGTG
	TCGCAGCCCGAGCTCACGTGTTTCTCCTAAATTGATCTGGCACCCTTCTTTAAAACTCAG	AGAACTGCCTGGGACACCCTGAATCAGATATGAGGGGTGGGGTGGGGGAATGGGAGGTGG		TAATTTGTTTCAAAATAATCAATCTGGCTTAATTATTGAGGCAGTCTGGAAAAGTCCTAT	CTATGGTGCAGCAGGGGAGGCAGGCGCGTCACCGGGAGGTCCCGAGACACTAGGATCCCT	TCGCGGGGCGCCCCGCCACCTCACCGTGACCCCCTCCTCCTCCTTCTTTGCCCCCGCCCC	GATATTTTATGGGTTTTCTTCCTCACAAAATACACTCCTATAAGCAGAGATTCCCCCCCT
	ACTTCTAACTTCATGGCGACTCTGTCCTGTACCTTGGGTAACCAGCTAAGTTCCAGCTCT	GCATGACATTTGGTGATGAAGTTATCAGTTGAAGCTTGATCAAGGCAAAGTTAGCTGGAA		TATAAATACTATGGGACAGAGTCACAAGAGAGATGGGCCCAACACTGATTATATAACATC	GCCAGGCCAGAGGCGACCAACCGTCCTGGATACGGGAGCTCCCGGCCAGCCTGACTTCCA	CAGCTCCGCCCCTGCTCCCCATCCCGGCGCAATGGAGTTCTCCGAAGGGCGATGATTCCA	CCACCCCGAAGAGAGGTGACGCAATGTCCTCAAACACTACCACCACCCCCAATAAAAAAG
	CTATGAACCACTGCTGGGACCTAATCTTTATTATTTCTCCCAGCATCCGGTAGACCCATG	GGCAAAGGCACAATACAACACTTAAGGAAGTATCCAGTGCCAGGATATAGTGAGATGTTC		TGTAATCCAAACCTCAGCTCTGGGGAGACTGAAAACTTGAACTGTGTCTACAGATACAGC	GGAGGAAGCGGTGTGGGGATTACCTCCGACCGCCTTTAGTGCCCCCTGAGACCTGGTTCT	GCCACATCTGCTAACTTCGCACCCATCGCTGCCGCCGGTCACCGCCGGCCAGGCCCCCTG	AAAAGGGAAGGGGGAGCGTCTTGCAACCCCTTCGCTTCACACAAGTCCAGCCACTCCCTT
	ACTGGTCTCTCCTTTCCTGCTCTTTGAGAAGTGACAGTTCTGCAGATCCCAAGGGACAAG	TTCCATTAGTCTTCTGGCAATTGGGTTTTGACCGGCAACCCCCAGAAGGCCTGACTGAGC		TGAGGTTATCAACAGGTTTGTATTCAACAAGGGAATAATTTTTGCTTCGTCCCTTCTCAT	GGCCTCTACGTTTCAGCCCGCTACTGGCTCGCACGACCCAGCGCCGCCGTGGTCCCTTCT	CAGCCGCGGAGCAGTGGGCGTCCAAAGCCCAGTGCAGCAGCCAGGACCCGCCCGACGCGC	TCCTCCCAGCCGCTTCCCATCCCTTCCCCCATCCCCTAAAAAGTTTGATGACCGCAAAGG
	GAAAGAACTGAAAGACTGATGTTGGGGAGGGCTGGCGAGGGAAAGCGGTGGCGGATCTGG	CTTAGAGGGTCTGGGATCCTTGCGGAGGAGAGGTGGCAGTTGCAGGCCAGGCGCAGGCTA		CCCCATGAGCTGCTGTGATTATCAAGCAGCGGCAGCAATTTGATATCCAGAAACACTTCA	CAGCGCCTTCTGCTCCAGCGACCATCATGTTCCCGGGTCCGAGCAGCCAGGGCCGCGGTC	AGCAGAAGCACGGCGCCCAGGCGCTTAGGCGTCTCTTGGAGAGCAAAGGCTGCGCCAAAA	AAACCGAAAAAAAGTTGTCTTGCCCCAGTCCTGGCGGGCCATCAGCATCTCTTTTGTTCG
	GAGCAGAGCCGGGAGTTCCTGCTTCCTGCTCCCGGAGCGAGTGTCCTCCGTAGCAGCCTC	AGCGAGAGGGGGGAATGAATGCCTTCAAGTCTGAAGGAAGGCGCTTAGCCATGGAGGGAG		CAAACCACTAATTGGAGCCTGGCTGTTAGCCCTGCTCCAGTGCTCAACAGGTCTAGGAGT	ACCGCTTCTCTCGCACCTCAGGCCGAGAACCCACAACGCGGCGTGTCCCTCGCGCGACTC	CGCTGAGCCTAGAATCAACCAAGGAGCCTGAGCCCAGGAAGGGGCTGCGTGGCTCACAGC	CTGCGAACCCACAGTCCCCCGTGACGTCACCCGGAGCCCGGGCCAATCGGCGCGCGGTCG
	GGGGAAGGGAACAGCCCTTCCTGCTCCTGTCCGCGTACTC	GTGCCAGCCCTCTTCTTTGAGGACAGGGGGGTGGGGGTGG		ACCTGTGGTGGTAAATCCAAATTCTCACTTCCTCAGGAGT	CGTCGCCACGCCACGCCCCCTTCCCGTTCTCCGGAAGTGC	GCTGCGGCTCCTGAGGACAAATAGCCACTGCCGCTGCGTA	GCTGCGGCGGCCGGCGGGCGGGCGGGCGGGTGGGGTGGGG
	>ENSMUSG00000031762	>ENSMUSG00000057963		>ENSMUSG00000000282	>ENSG00000148719	>ENSG00000154640	>ENSG00000112149
	TACGTGGGGCTTTCCATCCGTGTGTTTCAGAACACCACCATCTGGCCCTTCCTACTTGGC	CACACGGGAACCCATTTTTTTTTCCCTGTCTGTGTCTGGGGAGAGCCTCCAATTTCTCCT		GTTCCAACCCAACACAGTGAGCGACCCCGCCCCGCGCCCAGCGGGCCGCTAGGGTAGCGC	TCTCATCCGGATTACTGTAGTAGCATCTTACCAAATCCTGCCTGAAAGGCCAAGCAATGT	GGCAGTAAGGAATCTGGCCAATATACTGTACAACTTGAACATTCAGTTCTTAAGTAGTTT	ACAAAATTGGAAACTCCCCTTCACCTAGCACAATTTCCTTGAGGTATTTATTCTAAGAAA
	AAACACCCTGGCAAAGGGCCCTGGTCCATATCCTCCCAGAATGGACTGCTTTCGTTCTCT	CCCAATGCCTAAAGCATAGGCTGGAGATGGCTGGAATGCTAAGTACTGTCCCATAGGCCG		GCGGCTTCCGCCCTCCACGTTGTTGTTCCTGATTTAGGCCACGCCTCCTCGGCCTGGGCT	AAGGGCTGACAGATGACTCGGGGATTCGGCAACGTGGAGGTCACTGGCAACCTTCACAAG	ACAACATGGTTTAGCCCTCTTTTAATAATAATAATAAAAAGGTAGGAATATCTTGTATTC	ATAAGCAATTTTAGAGCAAAGATTTATCTACACTGAAGTTTCCCATAGCAATCACAGTAT
	TGAATTCCACCTCCAGCAAAGACCCCCACCATTTTTTCCTGTCACTCGCTGCCCTCCCCC	GGGTAGAGCAGGTGGCTCAGAGGATCCAAAGCACTAAGTCAGACGCCGAGCTACGTCCCT		TTGGACGCTTCTCCTTTTGATTACTGGTGCCGGGGCCCAACAACGAGGTGCCCTCTAGAG	ATTGCTTTCACTGGAGTGATAGCCCTCGAAGAACGGGATAATGATAGAACTGGATTACAC	CTCCCGCTAGTTGGATGTATTAAAGTGCTTTCACAAAACTAAGACCATGGTGTTAACTCA	TGTTTCTAATATTAGTAATACAAAAAGAAACAACCTGTATGTCTAACACTAATCGATTCT
	CGCCCCCCAAGAGTAAGTCTTAGCACAAGGCTTGTGTCTATGGTCTCTAGTCTCTTGACA	TCACCTAGCAAAGAAAAGGCTCTCCTGAAGATGCTATGTGCACTCTGGCTGCTTCTCTCC		TGGCACACTTTTAGTCCCCACCCATATCAGAAACCGGTGGACAAAGAATTTAGGAGAAGG	TCTGTAGTAGAATCTTTTTTTTTTCTTCTTTTTTTTTAGATGGCGTTTCACTCTTGTTGC	ATATAAAAGGTTGAAAAGATGTTCCTTCTTTTCTTCAGAAAGTTAATGTTCCCTCTCCAT	AATTTATGGTGCAACTGAACAATGGACCAAAATGATGCTGTTGGAAGTTTTTAATGATGT
	ACTGGCTGGTGCCTTAGTGGATTCGAACCCTACACTCATCTTGGGCAAGTGACTATGTGA	CTCCGCTGAAAGGGACCCCAGAGTGTGAACCTGGGGCAGTTGTGGAGATAGTACAGGACA		GAAGTAAGCCCTGGTTTTGAATGGGAGGGTAATGTAAAGCAGGGGATGGACTGCGGAATT	CCAGGCTGGAGTGCAATGGTGTGATCTTGGCTCACCGCAACCTCCACCTCCCAGGTTCAA	ATTTGTATTTGCTCAAAGATGAAGCTTTGCATCTGGGAAGTCCTTGAGTAGAGTGTCTCA	GGAACCGCTTGCAAATTATTAAGCTAAAAGAAAGTAGGTTACAAGATAGCAGGAAGAATA
	CTGCGTCTCCGTTTCCACTTTTCTACGGTGAGAATAATGAACACTCCAACCAGCGTTTGT	ATTGCAACGAATTGCCTCTGGGGGCAATCCCCGCTGTGCTGCCAAGGAGCAACGAAGCCC		CCCCTGTAGGTGTCTCACCCTTCCGTCACCCGGTGGCCCTATCCGCACCCGCTAATACGA	GCGATTCTCCCGCCTCAGCCTCCCGAGTAGGTGGGATTACAGGCCATGTGCCACCATGCC	GAAATAGAAAGCCTGGACTCTCAAGGCTTCATTCCTTTGGCCAACATCTTTGGAGCCTCT	AACCATTAAAAATACCAATCTGTGCACTGACAAATGTTATAAATATTTTACGTTATGTTA
	AAGGAAAAACGACAGCTCTTACGGTGCCCGCAGCACGTGACACGCAGGGGGGCAGGAGTA	AGTGGTTTGGCCGCCCTCCAAGATAGACACAAGGCGCCCACACCACGACTCCCTCACCCC		CCCTGTAGACACTGTCCCTTTAAACCGAAGGCTGGCGGCGCGGGGTGTCCATGTGGAGCT	CGGCTAATTTTGTATTTTTAGTAGAGACGGGGTTTCTCCATGTTGGTCAGGCTGGTCTCG	CCTTTATGCAAAACACAGTGGCCGGTGCCAGGGCAGCACACAAGCGTCCACAGGAGGCAG	TGTTATAAACATTTTATAATATAAAAAAATGTTAACTGAAGTTACTTCCTGGATGAATTA
	CATCACCAACAGCAGTTAAGCCAGGGGTAGGGCTGGTTTTTGTAACCGGTTCACACTGCC	ACTCTGCCCTGGCCACCATCCAGCACCCCGCCACTAGCGGCGGCGCCTTTAAGACTCATT		GCTCCATGCCGTGTTGTCCTGCCCGCCCATTGGCGGGCGGCCTGGTGATGTAGCCTAATA	AACTCCTGACCTCAAGTGATCCGCCCGCCTCGGCCTCTCAAAGTGCTGGGATTACAGGCG	GCCCTGCTGTGAGGGGCCAGGGAAGGGCCCAACTAGGAGTGCCAACAACCGCCTAAAATA	CAGGTGATTTCATTGTCTTCTAGAATTTTCTTTTCCAAAAATGTTGTGTATGCGTGTAAT
	AGCTAAGTTTTCCTGTACGCAGGGTCTCCAAGCCCCGCTTTCACCCAGGTTAGCACACAA	GGCGCCCCCTGGCGGTAACCGGCGCTTCCTCCTCCGGGAGCTCTGCCCCAGGCCCCGCGT		GGATGCGAACGCACTGCGGGGGGAGGAACAGAGACAAAATCCGGAACGGGATCAGCTCTC	TGAGCCACCGCGCCCAGCCTGTAGTAGAATCTTTACGCTCCCTAGAATGTATTCGCCTTC	CAGCAGGGCGGCTGCACGGTTAACGTGCGTGTAATTGACTACAGCAAGAAGGATGAGGAT	TATTATTTTAATAGGAGACACTCTCCTTTGGTGATATAATTTAAACAGGACGGTACTGAC
	GACATGCGCGGAAACTGTGTCCCCGTGGCGTGATCTGGGCGGCCAGAGGTCTCGTCGCTC	GTGCGTGGCGTGTGCGCGGGCGCTGGGGCAGGAAGGGCGGGGGACACGGCGGCGCGCTCC		CCGTCCCTCTGTCAGGACTCTAGCAGCCTGCTGTCAGCTCCGCCCAGGGGCGGATCCCGG	CTGATCTGTTATAACTCACCAAGAGAATTCCCTTTTCAGAGCCTTTGCACTTGCTGTTCC	CTGTCCATAAATGCCAAGTTCCCCTTCCCGTCGAGTCCGTGTCCCCCATGAAGCCCCGGG	TGATAACCTCCCGGGGAAGGCAGGGAGCCAAGTACTACAGACTTGTATGTTTCCATGGAA
	AGCATCGCCTCTGCACCCGGCCCCTCGGGCCCCGGGGCACCGCAAAGGGCGCGCGCGGGA	CCGAGGGGGTCCCCGCGCGTCCGAGAGGCACGCGCGGGCGAACCCTCGCCGCGGGAGGGC		GGGGAATTGCGACAGACCGGACGGCTGCGGGATTTAGGTCGTGTCTACGTGGGGCGAAGA	TTCGGCCTGACCACCCTTCCTCCAGACAGTCACATCTACCTGTTATCGTTCCTGAATTCT	TCTAGAGAGCTGGGTCTAGAACTCGCCATTCCGCCCTGAGGGTGTCAAGTGCAGCGTGGA	ATCTAACGCGCCTTTGATTATCACAGATTCTGGAGAAGAGTGAGGACTTGGGTTCACCAG
	GCAAGCAGGTGTCCTGGAACCGGTTCCCACCGGATCGCAGACCCTTTGCGCTCAGCTCCT	GTGCTCCAGCTCGGGCTCGAGGCTCGGGTGCGGTCTCGGGCGGCGGCCCGGGATCCCTAG		GACCTAGGGGTCAGACTATAGGTCTCCCTGACCTGTGTCACCGCTGTCTCAGCTAACCGA	GGTACCTGTTAATGACAGCTTCTGAGAGGTTTCTTTTATCGCGCTATTTAAAATAGCGCC	GAGACCTGAGGGGGAAACAAAAAGGCCGAGACAGCCGAAAGGACCAAGCCCGCGCGACCC	TGCGTTCCCAAGGACAGGCTGGGCTTCTGAGGAAGTTGCCCACCCTCTCGGAATCTGGTT
	TTGCTCTCAGTCCCTGAGCCCAGAGAAAGGGGGTGTGACTCAGCGCGGGGGGTGGGGGGA	AGTCCTCGAGCGGCGCACGGTGCTGCGGGGCGCACGTCCCTGCGCGGGCGAGCCCCGCGG		AGCCTTGGGCTTCCCATTCTCTCAGCAAGGCAGATCCCGCCGTGAATGCCCTAAGCACGC	TCCCACTCTCTATCCCTGTGTTTTCCATAATTTTTCTTCAGAGCTTTTATCACTATCTGA	CCGAAGGCGCTGACGCACGTAGGGCGGCCGGGCGGGGGTCCCACAGGCCTTCAGCGCCGC	TGGCCTCCGTAAAATGGGCAGATCCCGCTCGGATGGCCCGGTTCCCGGCTTCCTTTTGCG
	GGGCGTGTGCAGGCTCTGTCCCACGAGCAAAAAGAGGGCCGCTTGCAGAATTCGGGTCGT	GGCGGAGGGGGCGGGGCGGCGGCGGGGCGCGCCCACCCGCGGGGCCCAGCCAGTGGCGCG		AAACCCCGTTTAACTTGTGGCTGGCCACGGAGAGGAGGGGCAAGTAGGGAAAGCGGAAAC	ATCTATCTGGAGCTCCCCCAGCCTACACACACTGGAATGTAAGCTCCATGAGAGCAGGAG	TTTTTGCCGGGGAGGGAAGCCCGCGGTTCTGCGGACCGCGCCGTCGCGGTCGAGGGTCTG	GGTCAACGGCAGCGTCACGCGCGCGAGCGCGGTCTGCAAAGCCCCCAGCGCTGGGCGTCA
	GCGCAGGCCCAGGGGCGTGTGCTGGCCATATCCCTTGAGCCAGAAAAAGGGCGTGTGCAG	GCGCGCTGAGCCTCCGCCCCCCAGCCGCCGCCCCGCCCCGGCCCGCCCCGCCCGCCGCCC		AGCGAGGAAGCCTGGTTCCATCTTCTCACCCCCACCCAAGCCACGTGTGCGCGCGCGGTG	CTTTGTTTTGCTCACCCCTGTATCCCCATCATAAAACCATGCCTCACAAACAGTGGGCAC	CGCCAGGCTCAGGGTAGGGCGAGGGTGTGTCGCCTCCCGTGCGGCTAGGCCCGGGGCTCG	CGCGGGGATTGCTGTCGCCGCTGCCAGCCGCAGCAGCGACGCGAACTCGGGGCGCCCGGC
	GCGGCGGGGGCGCGTGCATGGTGCCTTCCACCCGGGCGGAGCTTTTGCGCTCGACCCAAT	CGCCCGGTAGGACCGCGCGCTGAAGCCCGCTCCGCGTCCCCGCCGCCGCCGCCGGAGGAG		GGCGGGGCCATCCCTGGCGCGGCCCCGCCCTCAGTGAGACGCCGCGGCCCTGCGGGCGGG	TCAATATCTGTTCAGTGAATAAATAACCTTTGTCTGAAACGTATGTAGTTACATTACGTA	GGGGTGGCCTCGCGGCGAAGCCCCGCCCCCGGCACCGCCCCTCAGGCGCGCGAGCCGATC	CCGGGCGCGCGGGGGCGGGGACGCGCACGCGGCGAGGGCGGCGGGTGCGACGGGGGCGGG
	ACTCTCCGCTATAAAGGTCGCGCTCCGCGTGCTTCTCTCC	GTGCCCGCACGCTCGCGGCGCGCGCCGGCCCCACACGCTC		GGCTCCGGTCCGGGCTTTGGCTGCGGCCCCGGTGTAGTAG	TATAGATCACCACTTAGTAAACCGTCTGGGAATAACAGGC	CCGCGCGCGCCAACCCTTTCCCGGGTCATCGCCCCTCCCC	GACGGGGGCGGGGACGGGGGCGAAGGGGGCGGGGACGGGG
	>ENSMUSG00000032010	>ENSMUSG00000034738		>ENSMUSG00000087006	>ENSG00000131508	>ENSG00000160752	>ENSG00000117748
	TAGATGGCTCAGCAGTTAAGAGCACTGTCAGCTCTTCCTAAAGGACCAGGGTTCAATTCC	GCCCTGAGAGGTGTTTCATAAATGGTCTGCTTCCTGATAGTCTTCTGGACACTTTAGTGT		ATAGTGCACACTTGCAATGGACGAGTTGAGTTGATGCATAGCCAGAACTTACCCTAGTGC	TGGGTTTACAGGAACCTGCCACCACTCTCGGCTATTTTTTTTTTTTTTTTTTGAGACGCA	GGCTGGATCACTTGAGGTCAGGAGTTCGAGACCAGGCTGGCCAATCTGGAGAAACCCCCT	AGTCCTGGAGCCCAAAGGCCATGTCTATCTTACTTAACCATTGAATCCCAGTGGCCAGCA
	CAAAATCTAAATGGCAGCTTACAACTGTCTGTAACTCCACCTCCAGGGGATCAATCATAC	TAACAGTCTCATAAGGTTGTTTGGTACCAGCTCTGAGTGACTTGGAGCAGAAAAAATAGA		GTTTGGACTGCTTGGCAGTGCCACCCACTCTCTCCTGGTGACTGGCTCTGCACACCTCCC	TTCTTGCTGTTGCCTAGGCTGGAGTGAACTGGCGTGATCTCGGCTCACGGCAACCTCCGC	CTCTACTAAAAACACAAAAATTAGCTGGGCATGCTGGCAGGCACCTGTAATCCAGGAGAA	CAGGGCCAGGAACAAAGAAGGCATAAACAATTCTATTTTTTTTTTTTTTTTTTTGAGTCG
	ATGCAAGCAAAGCACCATTGCACACAATAACTAATTGATTAAAAATAAAGTCATTTGCTT	GGTTTGATATTGCAGGAGGGTATGGGCCATTAATTTACATATCAAAGCCGGGACTATAGG		TCTGCATTTCCTTCAAGACTCCAGTTCTTGTTGATGTTTTCATGCTCCCTCCCACTGGAG	CTCCCGGATTCAAGCGATTCTCCTGCCTCAGCCTCCCGAGTAGCTGGGACTACAGGCGCC	TCACTTGAACCCGGGAAGCGAGGTTGCAGCCTCCCACGTAGCTGGAATTAAGGCGCGGAC	CAGTCTCTCTCTGCCACCTAGGCTGGAGTGCAGTGGCAGCATCACAGCTCACTGCAGCCT
	AAAATTAAAATACAAGTTGCATCTTTTTTTCTTATTCTAAACCTGATAGCTTAGATGAAA	AAATTTGTCATCACCTCAGGGATTGACCTACTGTGTTCGTTATTGTCCTCATTGCTGCGA		TGCAACTTTTAAGAGGGAGGCTGTGGGCTCCTTCTGTGTCTCTCTCCCTGTCTTAACAAG	TGCCACCATGCCCGGGTAATTTTTGTATATTTAGTACAGAAGGGGTTTCACTGTGTTGGC	CAGCACACCTGGGTAATTTTTGTATTTTTAGTAGAGAAGGGGTTTTGCCATGTTGACCAG	GGACACCCCAGGGCCAGGTGATCCTCCCACCTTAGCCACCCCAGTAGCTGGGACCCCAGG
	TGCTATCCTTTCTTGGGCTAAGTCCTCCCAGTAGTCACCTAAGCGAACTGCATTAGTAGA	CTAGCTGCCTGATAAAAGCAGAAGGAAAGGGTTTATTGTGGCCTGTAGTTTGAAGTACAG		CTCTCCTGTAGCTTAGGCTAGCTTGGAGTTCTCTATCCAGCCAGGGCTGGCTTTGAACTC	CAGGCTGGTCTCGAATTCCTGACCTCGTGATCCGCCTGCCTTGGCCTCCCAAAGTGCTGG	GCTGGTCTCAGATTCCTGACCGCAGGTGATCCGCCCAAAGTGCTGGAATTACAAGTGTGA	CACTTGCCACCACACCAGACTAATTTTTAAAAATATTTTTTGAGAGAGGGTCTCACTATG
	CATGTACAAGACACTTGACATTTATTTACCACTTGAACATGGTCTCCCTAGGCTTCAGCT	TGTATCATGACAGGAAATGCAAGGCAGCAGGAGCTTGAGGGCAGCTGGTCCTATTGCATC		CTGATTCTCTGGCCTCCATCTCCCAAGGGCTGGGATTACAGGTGTATACCACCGCCCTGT	GATTACAGGCGTGAGTGACCGTGCCCGGCCTAATTTTTGTATTTTTAGTAGAGATGGGGT	GACTCATCTTTTTTTTTTTTTTTTTTTGAGACGGAGTCTTGCTCTGTCTCCCCAGCTAGA	TTGTCCAGGCTGGTCTCAAACTTCCAGCCTCAAGCGGTCCTCCTGCCTCAGACCCCATTT
	ACATTGTGCAATAGATGACTATAGTGGTTCTTTTACAGGACCATTAAAAAGATTAAATGA	CGCAGACAGGTCCCAGAGAGAGGAATGCTAGTCCGCCACTCACGTTCTCCTTTTTACTGA		ATTCAAGGACTCTTCCATTGCTGCTCTTGTTTACACCCTGAGTGCTCACACAAAGTCTTA	TTCACCATGTTGGCCAGGCTGGTCTCGAACTCTTGACCTCAGGTGATGCGCCAGCCTCAG	GTGCAGTGGTTCGCTGGATCTCAGCTCACTGCAACCTCTGCCTTACGAGTTCAAGCGATT	GCTGGGTTTACAGGCATGAGCCACAGCACCTGCTAATTTTTCTTAAATACATAAATGAAC
	GAAAGCTAATATATGCAAAGTACTTATCACCATGTCTAGTAATGTACTTAATAAGTAGCC	CGGTCAGGACCCCAGCTTATCTGATCATGCTGCCTACACTTAGGGTCGGTCTTTCCACCT		ATTGGCTTCTGGTCGTGGATATATAGGGAAGCCAAACCTCACTGAGACCCTCTGTTGCCA	CCTCCCAAAGTGCTGAGATTACAGGGGTGAGTCACCGCGCCCAGCCGTTGGTTTTAACTA	CTCCCGCCTCAGCCCTCCTGAGTGGCTGGGATTACAGGCGCGCGCCACCACGCCCGACTA	ATAAAATTCTAACAATGCATGAGTATTTTGAGGAAGGAACTGACAAAATGTTCCACTCCC
	CATAGAATGCGTCACTTGAATAGTCATGTACGTTGATAGTGTGTTGAATGGACATAATCT	CCATTAACTCAATCTAGACACCCCCCTCACGGACATGCTCTTAGGTGAGCCTCTTAGGTG		GAGGCGGTGAGTATCCTGGGCAAGGCCTCTCTCCAAAGTCTTGGGAATGCTACCCTTAGC	TTTGGGGCACACACTGTGATTTTTTTTCTGACGCAGCTGGTACAGTGCTTGCTTGTAACA	ATTTTTTTTTTTTGTATTTTTAGTAGAGACGGGGTTTCACCACATTGGTCAGGCTGGTCT	TATGGGAGGCACGTTATATGAAGAATTATGAAAAATGGTCGAAATGACTGGAGAGGCCAA
	TTTTTTACCTGATTGATTGACCTATGGGGCTCTATAAATATTGCTATGAGATATACATGG	AGTCTAGATCCTATCCAGTTGTCAATCAAGGCAAACCATCAGACAGCCCCACCTAGATCC		ATTAGCCTCCGGAGTCTATCCTACCCGTTTCCTTCAGTTTCTAGTGGACTAGTTAATTAG	ATTTGCAATTCACTAAGCTGAGCAGAGTCTGGACACCTCGAAGGCACACATACATGCCAG	CGAACTCCTGACCTCATGATCCACCCGCCTCGGCCTCCCAAAGTGCTGGGATTACAGGCG	GCCTGGATGAGACTGGGATGGGGACAGGTGCGGGACGAGGGGCACCACCCTCACATCTTT
	TTGTTTAAATAAATGCATTTTTAAATATAAATAAATAAAATAAAAAAGTAGGCAGAAAAA	AGGTGGGAATGCTGCGTACTTAACTCACCTTCTCCAATCAACGTGAGAACGAAAGACAGC		CCCTTCCGAGCCTCCCTTTTCTCGTGTGAAATTGAAGGAATACTAATTATCCCACCCGGC	TGGCTGAGAACACAACATTCAAATCCTCTCCATCTGGGGCCTTGGTCCGGAAGGCCAATC	TGAGCCACCGTGCCCGGCCCAAGACTCATCTTTCTTAAGCCCTTAAAGCACTTTGCACAC	CACAAGTCTGTCATAGGCAAGAGGGCGTAGGTTTCTCACAGCCCCACTGGGGAGAATCGG
	GAGTCTATGGAATAGAACATTCCCAGCCCGGTAGGAAAGCCTTCTCTAAGATCTGAAAGC	TGTGACTGTCACTTTTCACCTATCTAGCTTGCCTAGACCCCAAAGGTCAGAGCAGCATAA		TGTTAGGAGGATGAACAAGATAATATATGTTCAGGGAGCTTGCTAGCAAGCTTGAATAAA	TCACTGCAACCCGAGCGGCTATGAGACATCTCCCTCGTGGCAGGTGCCCGAGCTGTAGCC	ATTACCTCATGGTATTACCACCCTCATTCAACAGATGAGGAAAGCTAGTTTCAAGCAAGT	CACCATTGGTGGCATTACACGAAGAGAATGTGACCTCCTATGTAAAAGAACAAGCAACTC
	TGGAATGTTGCCTTTTCCCGTGAAGTGACCCTCTGTCTCAGTCTTCCCAGCGCCAGGACC	CGCACAGAAAATACAAGCCATGACTGGACCAGCAATTTCCACCATCATTCCAGGCATCCA		GTATACCAGATGGGAGCTATTATTATTGTTGTTAGTGCCCTATCCAAGTGCCACTCTGCG	ACGCGGCCTCTGGAAAGAGATGTGCTAAGTCCCAGGACTTCAGAAGAGCTCTGTGACCTT	TCACTGAGGATCAGAGACGTTAAATGATTTGCCTAAAGTTAGAGAACTAATAAGTGAGAA	CACGCGGTGCTGTGAGGCTAGTGCTGCGAGTCCCTGAGGTGCGCAATTCCCGCACGACCG
	TATCAGATTCCAGTCCACTTCTTTCCTTGCGCCACCGGCTCCAAACAGGCGTGCTTTTTC	GATCATGGGGAACTCTACCCAGCTTCTGAGCCTTCTCTCAAGGCTACACCTCAGGGCCTC		GTTCATGAATGGGGGTGCCGGAGGGACTTGGGGTGGGGAGAGTGTGGGGAGAAGCATCTA	GGCCAAGTCCCTTCCTCCTTCAGGAGCGCTGCAGTGGGCCTAAGTGCCTCCTCCCGGGAC	AGCTAGTCCTGCTGCGTTTTACTAACGTGCCAATCAGCTGCCCAGGAAGATAATGAAAAC	TGGGTGGGAAACACCGAAGCCAAAACTCCGCTACAGCCCTTTAGATGAAGGCGTCGTCTG
	TCCACGTGGTTCTCTGTATATACCCGGTTACCTGGGAGATGCGCGCCGGGCGGGGCTCTA	AAAGTTCACTGGACTGCTTCTCACCATTCCCACTGGCTCTTTTGACCCAGAGCTGTTCTG		GGGAATGGAAGAACTGGAGTGGAATAATGGGGTGTGTTTGTATTCGTGCGTAAAGGCGTG	TAGTACGGGGACGGTCGTGAGATCTGGACAACATTCGCCTTTTAATATTTATTGATCTTT	TTGAGTAAGACAGGCAGCCAAAGCCACAGCGGGGACGTTCCCAGCCTGGCTCGCTTCCGG	ATTGGTGATAGTTTGGCGCGAACCTGAGCACGCCGAACAAAGGAAGTGACGGCAGAAGTC
	CTGACGCAACAATAGGAACAAGCCAATAGCCATGACGTATATCAGTGACGCAAACGCGGG	TGCTTTTTCAGGAAATGAACTGGATGAAAGTCCAGGGGCTGGAACTTCCTCCTTGGTGTG		TGTGTGTGTGTGTGTGTGTGTGTGTGTGTGTGTGTGTGTGTAGAGCTTACGGAGCCTGGG	TGTGACACGCGCGTGGGTTTCCATCAGCAATGAAGTCAACGGTCGCGGCGCTGGAGCCTG	CACTGACGCCTCCAGCCGCGACCTCTAGACTTCAGCCCTTCCATTGGTCGTCCGTCACAG	GCGCACTTGACGAGGGTGGGATCACACGGCGCTGCGTCGCGGTAGTATTGTTCTGATTGG
	GTGTGGTTTGGCCGGCCCGGGCGCAATGAGGCTGCTGCCC	TTTGACAAGGACTGACGTACTCTAAGCCCTTTGAATCCCG		GAGGGGGTGGCAGAGTTTCAGAAGCCCTCCCATTTTTCAG	CAGAACTCGCGCTCTAGATCTCGCGAGATCTCCGCCCAGG	TGCCACAGTGCGCCATGCTCACACGACGGCCAGCAGCCAA	TTGATTTCTTGCGATACCGCTCTGCCAGCCCCTTGCTTCC
	>ENSMUSG00000030790	>ENSMUSG00000040055		>ENSMUSG00000034640	>ENSG00000183558	>ENSG00000184160	>ENSG00000131979
	GCCGCTGTGCCCCAGTCTTTTGAGTCCAGACTCTACAGCTTCCCACCTTTAGTGTGACTG	CAACAGGTAGAATGTAGCTAAAGTGAGAATATGACCCAACAGGTAAGAACATACCTGCCA		GTTAGCAGTGCCATAAAACTTGGGAACCACAGCCTCTGCTTAGCCTGTTTTTCCAGGATC	CTCCTGAGCAGATTTACATTGACCGCACCCGTAGCATATCGTCTCACTTTGGAAAAGGCA	GCGCGCGCGCGTGTGCGCGCCCCCGCCTGCGCCCATGCCTGCGCCGGGGGAGGCGAAGGA	CATTATGAGATAATCCCTCAAGTGAGGAAAAAGGTCCATTTATTAATCTCAAAGAAAACA
	GGCAATAGACTTACCCTTTCGGCACTTCACTTTAATTCAAGAGAACACCAGCTCGGGAGT	GCCAATTTTGTAAAATAACCAAGTTACACATGTTACAAGTCTTGTCTGAAGTAGCACAGG		CCCTTTTTTTTTTTTTTGAATAAGTACGATCTTTTAATTTTTTTTCTTAAATTCGGATTA	AATTATGTGCACATGACCCTGTCACTACAAGGTAGTTCTCGACCAAGCTACATCTTATAG	GGCTCCAGTCTTAGAAAGAGCAGCTTCTGGAACTCACCACCCAGGCCGGCCGCCGCTCGG	GTTACAGCAGATGTCACTGGTTAAGAGTTCAGTTGGTGAATAGCATTTCACAATTTGTAC
	GTAGAGATCAAAAGCGATTGGGATCTGGCTGGGATTTGTCAACTGTAAAGTGATTAACAT	GCAGGCCCTGTAAAACTAGGTCCTTACATGGCTTCCAACATTTCCAGCCCAGGACCCCCT		TACAAATTTAATGTTTATTTCCAACTAAAAAAACAACAACAACAAAAAGCTATTGAATAC	CTTTATCTTATATTCCTCTCCCATCATCTGCAGGAAAAGGGATAGGTGCTGAGGGAAAAC	CCCCGTCCCGCAGGCTGCAGGCGGCCCTGGAGGGGGCGCCCTCGCCGAGCGCGCGCCCCG	CAACATCTGGGGAAAGACGCTTTGCATGGAACTGTAAAACAATTGAGCACCAAATCTGCA
	ATGTGAGGCATTAGTGTGCTCCCAGTCAGTCAATCCTCACGTTTATGATGGATGAATGAA	GTACCACCCTCTATGCTTGCCTTGACCTTACCCTGCCCTTGATGTGACAGCAGACACAGT		ATGAAGTTACAATCCAGATGCCAGTTTCATGTATATTTTTGAGGTTAACTCTCGGTTCCC	CCCTAAGTAGAACTCACAGTAAGCAGTGGGAAAACAGCTTATTTCACTAACGGGGTTAAG	CGCCGCCGCCCCGGACTCCTCCCCGGCGCCGCGCGGGCAGGTTCGACCAGGCGGCCGCGG	CAACTGCGTTTCTAGAAAATGCGATGGGTTTTATAGAGATGAGGTCTTGCTATGTTTTCC
	GGCAGTCAGGTCAACTCGCAGGTCATAGCCTTATAAGGGATAATAGTATCACAAGGAAGA	GGGATCTCTCAAGATGGAAGTCCACTCCCCTTCCCTGGACAATGCAGGAAGGGATTCAGA		TAAGTCTCTATGAGTGCAGGGCGTGGGGTCTGGGTGATGAAGGTCGTAGTTCTAAACCTA	TGGCCCTGAAAAGAGCCTTTGGAGACAAAGCAGCCGGCGACCCGCGGAGGGAGGGAGGGA	GCTCCGGTTCCCGGCCAGCTCCCCAGGGCCCGCGGCCCGCCCCGCCCCGCGCGCCCGCCC	AGGCTGGTCTCGAACTCTTGGCCTCAAGCGATCCTCCCGCCTCGGTCTCCCCAAGCGCCG
	AAACAAAACTATCTCTCTTCCTAATTTTGGCTATTCCTGTATTTCCAAATAGGAATGTGA	TGACTAATAAAAACAAACCTTTGAGACTCCTAAGTGGTCATTAAGGAATAAAGAACCTCC		GTACACGCTCGGCGCGGAAGAGGCGCTCTGACTTGTTAAATGAATTAGTCACTACGTGAT	GGGAGCGAGCGAGCGCCAGGTCCCGGCAGGGACTCACTTGGAGCTGGCGTACTTGGTGAC	CGCTGCGCAACTCGACCCAAGTTGGAAGCCGATCGCAGGCGGCCGCACTCGCGCCCAGCG	GGAGTACAGGCGTGAGCCACCGACGGAAATGGATTTTAAGTGAAAGTCCTATCTTCGTTT
	GTTCTGAATTTTCAGATAACTACCCTCTCCAAACCCCAATTTCCAATTCAGCTGTTCCCA	AGGCTGCTCTAGAGGAGAGGGTGCCCAAAGGGTCTAGAAAGGATGAAAACAAACCAGTTG		CCGTGGGCTGCAAAACACGCGCATAGGCATCTCTATTGTCAAAACCCTAACATTGGCTTC	CGCCTTGGTGCCCTCGGACACGGCGTGCTTGGCCAGCTCGCCGGGCAGCAGCAGGCGCAC	CAGGGCGGCGGCGGCGGCGGCGGCGCAGCTCCGGCGAGCGAGGCGGCGGCCGCACGGCCA	GCAAATCAATTTTTCCAGGATCAAAGTTCTAGCAACCATAAATCCTATCCTTCTAGACAT
	GTTCTGCCCTTATTACGAAATCCGTACTGGCTAGTCTATCGAGAAACCCCTCAGTCCCAG	TCTTCCTACCAGGATGACCAACAGGAGAGACTCACTACTAGCTGGGTCCACAAGCCTGTT		CCCTAGCGGAGGCTGTCCGGGAACAGGCGGCGGGGCGGGCTCAGCCTTCCCGCCCGTACG	GGCCGTCTGGATCTCCGGGACGTGATGGTGGAGCGCTTGTTGTAGTGCGCCAGGCGGGAC	AGCGTGGACCGCGGGGGGCGCCCGCGCCCGGGAGCAGCCGGAGGACTCGCGGCGGCGCCG	AGGGACCCACATAAGGGCCACTTGATGTGACACTTGCCCCGACAGCGGTGCCACCTGGCC
	TCACTGGAGACTGAGCCTCTCCCTTCCAGGTGTACCCTGCGGGCACAGATGGGGGTCGAG	CCCCGTACTCTGGATAGCCCTCACTTCATTAAGGGCCCTCCAGTGTCCAGCCCCAGCAAG		GCGCGGGGCCGGCGACCCCGTCTGGAGGCAGCGGCGGAGGCGGCCACTCGCTTCCCCCTC	GCCTCTCCCGCGATGCGCTCGAAGATGTCGTTGAGGAAGGAGTTCATGATGCCCATGGCC	GCGCCCCGCCCGGGAAAGTAAAGTTGGAGACGGAGGGAGCGCGCGGGCGCGGGGGCCCGG	CCTAGGTGGCAGGTGCGTTTTTAACTAAACCCAAGAGTCTGAAGTCACATTATTCTCTTG
	GCTCAGTCAGGTGCTAAGCCGGCAGGGGGCGCGGTCCATTTGAGGTCACAGCTCCCCAAG	GCCCCAGCGGGCAACTTTTCCCTGTCCTTGATGGGATCTGGCTGAGCTTGCCCATCGCGG		GGGATCTGGAGGCGTCTTGAAAGGAGGCAGATAAACAAAGGCAACCGCACCGAAACCGGC	TTGCACCAGATGCCGGTGTCGGGGTGGACCCGCTTCAGCACCTTGTACACGTAGATGGAG	AGGAGCGGCGGCCGGCGCCCCGGCGCGCCGAGCCCTAGCCGGCCGGATGGGAGGCGGAGC	CCTTGAAAGCTTAAGAGTTGGTTCCTAATCGGTGGCTTAACTCGGTCTCTCTCCAGGCAA
	TCCGGGGTTTTGGTTATCCATGTGTCCCACCCGTCTCCCGGTTCTTGCAGCACTGTCCAG	TCCACGCTCCACCCACATCCACAAGAAGGGACAAGCCTTCTGTCCCCAACCCAAGGGAAG		CGTTCCGTCTCACAGCCTCTCTCACATCGCGTGCCCGGGTGTCCGCGGAACACGGTGACC	TAGCTCTCCTTGCGGCTGCGCTTGCGCTTCTTGCCGTCTTTCTTCTGGGCTTTGGTGACG	GCCCGGGCCGCCGCCGCCTGTCGCCTGCGCCCCGGCTGGGCTCCGGGACCGCGGGGCCGC	GGCCACCTGTTTGCTGATCTTTCACAGGGCGAGGGGACCGGAGCCCTTCAATGCAGCGCC
	GAAGCTCAGATCAGCACTCTGGGTTGTACACATTATGGGCAAAGGATTCACCCCACCCGA	ACCAGCCTACACCTGGAGTCTCTCCTAGGGGACACTCGCAGTGGTCCCTGGCTTCAGAAG		CTGCATCTGTCCGCAGGCAGGTGGAGTCCGCCCCACGCGGCGCGCGCCTCCTCTCCTCGC	GCTTTCTTGGAGCCCTTCTTGGGAGCCGGCGCGAACTTTGCAGGCTCAGGCATGGCCAGA	TCAGGCACGCCCGCTCGGGCGCCGCGTCGCCGTGGGCTCGACGCCGGGGCGCTCCCCGTG	CTCTTGGCCTGAAGAGGGGGCGACTGGGCGCCCAGACCGCGTCTTTCTCACTGAGATCCC
	GTTGTTCTGGTTCCCCTTCCCTTCTCACTGTTTGAACTCTATGCTGGGAAATTAGGGCAA	AAGGATCCCAACGAGTGCCCTAATATAGTACCACTAAGACCTGGCCCTAACAGGGAAGGT		AGGCTCACGGGGGGTGGGAGGTAGCCTCCCCGGCCTCGCGAACCGTCAGAGCCTCGGGGA	CCCAAGACCGACACCGACCCCCGAGAACGCAAGCAGAGCGGTAGGCTCGGGGTCTACCGG	AGCCGGGCCGAGGGCGGGGCCGCGCGAGGACCCCGGGACCTGCCCCCCTCCCCCCGCAGC	AGCTCCTGGACGACTGCCTCTTTTCGGGTTCGGCTCATTCCGCAATAAGTGGAGGGGTCC
	GGGAAGTCCTGCTCCAGTCTAATCTCTCAGAGCGGATCTCTGAGATGTCTAGCCACAGGG	CCCCTGCCCCTTGCTCCACAGAAGGGGACCCGCCCCGCTCCTCTGTCCCGGAGAGAGGGC		CCCTCGGCCGCTCGCGAGCGGACACTCCCCTCCCTCCTCCTCCTCCTCCCCGGAGCGCCG	AAACGACTGTGTACTTACAGAGGCTGTGCGCATGACGCTGCGTTATGGTTCGCGAGTTTT	CGCGTCGCCGCTCGCTCCGGGCGCCTCCTGCTCTGCACTTACACGCTCGGCAGCTGCGGG	CGCCTGATCCTAGGGGCCGGCGCCCTTTTCCTTCCCTCCCTGCGCTTGCGAACCCCTCCG
	GACCTCTTACCCCTACCCCCCATACCCACAGGCAAGCTGCAGGGCAGGTCTGGTTTTAGA	GGTGCGCACCACAGAAGGCGCGTCGAGTGCCCGCGCTCCTCTCCCGCAGCCCTCCCGTGC		AGCCGCCGCGCGCCCCTCCGTCCGGAGCACGCGCACGGGAGGCGGGGCCCCAGCTTCCCG	CCGCGGCGCGCAATGCGAGGGAGACGAGATTATGTAAATGAGTGGATTCTGGCTGAGCTA	GAGCCCGGCAGCCACGCTCTCCGGCGCGCCGCCCGCGGAGCCACCACGGCCGAGGGCCGG	GGCGTCTCCGGAGCCGCGACCCCTGCTGGGGACCCCGGGGGCGGGAGGCCGAGGGGCGCG
	AGCAAGCACGCTGGAGAGGGAGGACTCCAGGGCAAATCTGACCACGCCCACCGTCCGCCC	GGCGTCAGGCAGAGGCGGGGTGGGGGCGCGGTTAAAAGAAGCCACAGGTGGAAACCGGGG		GCACTCACTGATCGCCCGGCCCCCTCACCCCACCCCACCCCCTCTCGGCCCCGAAGCTCC	TCCTATTGGCTATCGGGACAAAATTTGCTTGAGCCAATCAAAGTGCTCCGTGGACAATCG	CTGCTGGGCGCCGCGGTCCCCGGCGGGCGCGCCCGAGCAGCAGGCGGCGATGCGGGCGCC	GCGAGGGCCGTGACGCGAGGCGGGGCCGGCCAATGGGAGCGCTCCGCGGCGCAGGCTGAG
	CTGAGCGCTTATAAGACGCTGGAGCTGGTGCTCACTAGTC	CTCCACCCGCACTGTCCCCGATTCCATTCCCGCTGTGAAC		TCCCTCCCCGAAGACGAGCCGGCCCGGGGGAGGAGACCGG	CCGTTCTGTCTATAAAAAGGTGAAGCAGCGGCGTTTTCGG	GACCCCGGCTGGGGGGCGCCCGAGCTGCCGCGGCTGCGCC	CCGCCGGGCCATAAAAAGGAGGCGCGGCCGGGCTTTCCAG
	>ENSMUSG00000041417	>ENSMUSG00000070369		>ENSMUSG00000017144	>ENSG00000123689	>ENSG00000173338	>ENSG00000126561
	GGGTGGGTGGCTACAGGTTCCTGAACTACAAAATAAGACATATTTTGGGAGCAAAATTTA	AGAAAGACATACTTTAAAATGCTGTTGGAAGGCCTGCGCCGGTGCGGGCTTGCTCACCAG		TGGAATGACTGGAGTACGTGTGTGGAGGAGGGGAGTCCCTAAATTTTCCACAATGAGCAT	TGAGCTGGAGCAGTGAAGTTGTACCCCCAAACCCAGGAGGGTGGCAGAGAATTATTGAGG	AAGAGTAGTAAGTTCCACCCACCTCCCAGTATGGTGACTTGCCATGGCATCTGGCACCCC	CCTCTGCAGGCCCTGGAGGAGAAGTCTAGAGAGGTGGCTGCCTGGAAGAGAGCAGGCAGG
	AAAAGTCCATGAGTTCTTGAACGTTTTTATGAAGACAAAACACGGGGCTATCATCCTTTC	CCGTCCTGCGGGCGTACGCCCCGGGACGTGGGAAATGCAGTTATCAAAACTAGCTTCAGA		GTGTGCTTTTTAAGTCCAACTCCTTGATTCTTAGGTGAAGGAGGGAGGGTACAGCTGAAG	AGAGCATGAAATACTTCCATTCTAAAATGGCAGATGAACTTCTACCAACAGCCCCTTCCA	TGACAGTTCTCTTCACACTGCCATGGGGGCTCTGGCACTCCCACACCATACCCTAGGGCA	ACCCCCTCTCTTAAGCAGGCACCCCCACCCCATCAGGTGCCCAGATGTCAGTGCATGGCA
	TTATCTGGGAAGGCTGAGCCATTATCACTTTTTTCTTGAGCAGCTTCCATAGTGGTTTCT	AGAGAGAAGGCTAACCATGGAAAACACTGGGAAAGTTACCAGAAAGCTGTCATCCTCAGT		GGAGCAAAGAGTGCTTAGACCCCTGGTTCTAGAGCTGTCACAGAGAGAGTGGCAGTTGCG	TACTTGACCCCCTACCCCCAAGCTCCCAACTCCACTTCTCAAGTGGAAGTGAGAACAATT	GGGTCCCTCCCTCGGCCTCTGTCCATTCTCTTCACACTGCCATGGGGGCTCTGGCACTCC	AGGGTGGCCCTCTGCCCTCCAGACCTGGGTGAGAGGACTTGAAAACCTGAGGAATCTGCT
	ACTCCAAGGATCTACATTTTTACATCTAACAAACCATAGACTTCATTTGAGTTTCTCCAG	GCCAGGCTCAGATGTCACAGGTTAAAGAAACTCTTCCCCGAGAGGAAAGGCCGGAAGCAC		GCCAAGTTTCTGATAGTTTTTGTCATCTCTCTTTTTTCTCGCCCCTGCACCTATTCACAT	TGAATTTGAAGGCTCTTCCCTGATACACGGAAGTACATAAGGAAACAGCTCGCAGGCAAA	CACACCATACCCTAGGGCTGGGTCCCTTCCTTGGCCTCTGTCCTCAGCCCCTCTGACGTT	CCCATCAACTGACTTCCACACCTGCCTGAAGGGAACTGCTGGAGGGCACAGGTGCCAAGT
	CCTATCAGAAGCGTTAGAAGGCGGTGGACTGGCTGAATGACCTACATAGGCTCTGCCTTG	CATGATGGACTCCGAAGCGCATGAGAAGAGGCCCCCAATGTTGACCTCTTCAAACCAGGA		TATCATGTCACTCCCCAAAGCCTCCTACCTTCTCTGGAATAGCTGAATCTGACAGTTTAA	GAGACTAATCTCTCTCTCTTTCTCTCTCTCTCTCTCTCTCTCTCTCTCTCTCACACACAC	AGAGGAGTTGGAACCCAGGCTCCCCCTTCCCCTCTCCCAGGTGCCCCATGGCAGCCCAGA	GGGACCCACCCAAATGTGGCAATGGGTTTGTATCCAGCCACCGACAGGCTGCATGACGGT
	CAAGGACTGCCAGAGATCACCCGGTATGCGCCCTCCTCACAGAACACTCCTTTTCCTCTA	CTTGTCACTTCACATTGCAGGCGTGGGGGACATGAAGCATTACTTGTGTGGCTACTGCGC		AAAGCCAGTCCTCTACAAAGGTCAAGGAAAACGAGTTCTAGTGTTTGAAATAAATCATCT	ACACACACACACACACACACCTCTGTGCATAAAAGCACCATCAATGAATAGTTTTCTATC	CTCTGTGTCTGCAGTTCAGGGGCAGGGAGTCAGGAGGGCAGGCACAAAGCGTTCTCAGGA	GGCAAAGTCACTTCCCCTCTCTGGCCTTTGTTTTTCCACTTGTAAAATCATCTTTATGGT
	GATCCCGCCTTGGTTCCTGGAGGCAGCCGTGCCAGGCTTTTGCAGGCGGCGGGCACTCGT	AGCCTTCAACAACGTGGCAATCACTTACCCGGTTCAGAAGATCCTCTTCCGGCAGCAGCT		ATGTTATTATGTACTATATATGTAGATAGATAGATAGATACATAGATAGATACATAGATA	AACTGACTCTAGTTATACATGCATGTACCTCTAAATAAAACCAACCAGGCAGGAAAGAAA	AGAACTGGCAATCGGGCGCAAGGGTATCATCTGCCCGGGTGCTCTGGGCACCCTGGAGTC	CACTTCCAGCTGTGGCACTTGGCTTTCATTCCAGTTGACCCCCTAGCTCTGTGTCTGACC
	TGCTCCAGCTCACCCTTTCACCCCTCCTTCACCCCGGGAGTGCCACGCCGGGTGGCGCGG	GTACGGCATCAAAACCCGGGATGCAGTCCTGCAGCTGAGTAAGGATAGGTTCCGCAACTT		GATAGATAGATAGATAGATAGATAGATAGATAGATAGATAGATAGATAGAAGATAGATGA	CAATATTAGCACATATTGCTTTATCCAAGCGTAACCTGTTCTGTCCTGTTACCCAGATCC	CTCTCCCCACCTCCCACCCCCACCTGATCCTTCCCAGCTGCCACCATTCCTCTCCCACCA	CTCCCCTGCCAAATCCATTGCTCAGAGTGGGAAAGGAGAGGAGAGGGACTATACTTCCTC
	TTTTTCTGACCACTAGGGAAGCTGGGCAGGCAAGGCCAGGAATTACAGGGCCTCCCCGCT	GTACACCGGAATCCTGCCCCCACTGATGCAGAAGACGATCACGCTGGCTTGGTTTGTATG		TAGGTAGGTAGATAGATAGATAGATAGATAGATAGATAGATAGATAGATAGATAGATAGA	TTCCCCCTTGCCTTCTCCTCTCTGATCCATTGCCACACACGTGGGAAGGTGACAACCCTT	CACCACCCAGGCCAAAATCACTCCATCCATGACGCCTACAGTAGCCCAGCGTAGGTCTCC	CTCCCTGGGGCCCCCTGCAGAGCATCTGGGAAGCAAGGCTTCCCTACATCCTCCATGCAC
	TTGGCGAGCCCTCGCATCTGCATCTTCCTGAACCCAGCCACTGTCCTGAAGCTCTAGTGG	ATTTGGTCTGTATGAGGACCTGTCGCACCTGCTCCACAAGCACGTGAGCAGCGCTCCCGA		TAGATAGATAATGATTTTATGGGTTTGGGAACACAAAAACTTAGCCTTTCCCTTCCAAGA	CCGAATAAAAATGAAAGCTTTCTTCTTTAGATGGAACCCCCAAATTCCCTCATTATTTAT	CTGGACCACATTTATCCTCAAGGGCCTGTGTCCTTATCCCCCCTTCACCCCCAACTCTCC	CCCCTTAGAGTTTTCAATTCCTTTCCTCGTGATCCTGCCAACTAAGACACTGTGACCACA
	ATTCGAAAGAGGCAGGGTCTCGCAGGCAGCCGGCTGGGCTCCAGAGAGGCCTGAACTTAT	GTTTGCCACCCGAAGCGTGGCTGCGCTGCTTGCCCGGACAACGGAAGCCATTCTCACTCC		TTTACTTCTGTATTATTAATTTGATTGGGAATTTTTTTTTTTATTTTCACAAATGATGAC	AATGTCAGGCTGTCCTGGACAAGGGAAGCTGTGCACCCGCTGACACCAGTAAGAAGGTTG	CCTGCCACAGCCAGCCCTCTGTTCCTCTCACACCCCAAGCTCATTCCTACCTTCACTGGC	CAGAGAAGGTGGGGAGAACGCAGACATTTTGGCTTCTGCAGCTTTGAAGTTCTTTTTTTT
	TTCCCACCCCCCACCCCCATCCCCATTTGAACTCCCTGCTTCGGGCCTGGGCGACGCCCC	ATTCGAAAGGGTTCAGACTTTGCTTCAGGACCACAAACATCATGATAAGTTCACAAACAC		GAGGCTTCTGGAGGCGAGCCCCTTGGAAAGCAATTTGAAAGGAATCCCAATGCAAATCCA	CCGCCATGTCAGAGATGTCCGCGGACACCTCCCTGGGCTCCGGGTCCTCCCCTGCGCTCG	CTCTTACTCCCCAGCTGAAATATCACCTCCTTAGCAGAGCTTTCCCAGTGAGATAACCCC	TTTTTCCTCTGAAGTTAAAAGAATGAAACTGGGAGAGGTAGTAAGGGGCAAGAAAGGAGA
	GCAGGCGAGCCAGCCCCAAGCACGCAGAGTTAGAGCGCTCCGTAGCGGAGGGCGCGCGCC	TTATCAGGTCTTCAGGGCGCTCAGATGCCATGGGATTGCAGAGTATTACAGAGGCATGGT		TGTGCACAGATTATCTGCTTCCCCTCACCCTGGCCCTGAACAACCTACCCATCTGCAAAT	CCTGGAGTGGGACCTTCGCGTGCACACTGGCCTTCCCACGCGCCCCGCTGCGATGGCACC	CCCGCTCCCCGCAGAGCTCTCCCATCACCCAGGGTGTTTCCTTCATGGAACTCATGACAA	GTGGAAATGGAGAGAAAAGGGCAGCTCTGAGAAGCAGCTGGGGAGGGAGGCAGATGAGAA
	GTCCAGTCGCCCGGGGCATCCCCGAGCCGGGGGCGGGGGCGAGGGCAGCGAGGGGTGCGG	GCCCATCCTTTTCTGAAATGGGTTCGGTAATGTCCTTTTTTTTTGACCTTCCAGGACCCA		CCTGCCTGGCACCTTCAGGTTATGCCAGAACCTGGGTCTGCAAGCCATCCTGCACGCCAC	CGCGCCGGGCCCCCTAGCTCACACAGTCGGAGCGTGCTCAGCGCGTGGCCACCTCCTGCC	TGTGAGGTTGCCATGTTTCTTTGCTAAGAGGTTTCTTGTGTAAACACCAGGAAGGAAAGG	TGCACCCCCCCCAACAGAACATGCAGTCTTGGCCCAGCTGTGCTGTGAGTGGGCAGCTGG
	GGTAGGGTCGGCAGCACAGAGCGTAGCTCCTAGACCTTGGTAGCCCTCCCGGAGACTGGC	TTAAGCGCCTGCCTACTGCCACTACATACAGCGCCCACCTGGTCAACGACTTCATCCGTG		CCTAGAGGGCGCGCTGCTTACACTTTCCGCCAACGGGGCGGCCGTGCTGGCTCCCAGGCT	AGGTCCCAGCCGGGTTCCACCCCCTCCTTTTCCCCTCCTCTTCTTCCTCCCCCTCCGAGT	ACCTGTGCCTGTCCTCTTCCCTAAGCACTTGAATGAATGAATGAATGAATGAATGTGGTA	GCTGGCCCCTCCTCTGGTGCTGCCAACCCGCTGCCAGGCAGAGGGGAGGCCCAGAGGAGA
	AGAGGCGGAGGGCGCGGCTCGGGCGCTGGGGGGCGGGGTCTCGGGCGTTGATTGGTGTGT	GAGGTGTACTCGGGGCCTTGCTGACTTCTTAAGCTTCCCTGTTAACGTTGTCAAAGCTCG		CCATAAAAGGGGAGGAGGCGGATCGGTTTCCTTCTCTCATTGAGAAAGCGGAGCGGATTG	TCCCCTGGCTCTGACCGCGCTGGCCTGGGCCGGAGAGCCCAGGAGGCGTGTCTCAGAGAA	TGGGTGCCTGAGTGAGCAGGACCTTGAATAAGTGTGAGGTCCTCTCTAGGCTTCAGCTTC	GGGAAGCTGGGCAAAGGGGATGGAAGGCGTCCAGCCCGACCTTACCAAACCCCTTGGGCC
	ATCTGGGGGCGGGGCGCAGGGGCGGGCCCGGGGTGGGGCT	AATACAGTTTCAGATTGGCGGGCCATTCCAGTCTCTCCCC		GAAGGCTGGGCGTATAAAGCGGCGCGGAGAGCGTGAAACA	AAGATATAAGCGGCCCCCGGACGCTAAAGCGGTGCCAGCG	CTCCGCCTCCTCCCCTCACCGCAGCCGCCTTCCTCCACCC	TCGTGGGAAGGGGCCTCTTGGAGAGGGGGACTGAGGCTCT
	>ENSMUSG00000032350	>ENSMUSG00000074170		>ENSMUSG00000032641	>ENSG00000237155	>ENSG00000167434	>ENSG00000125347
	CCACGGAATCCAGTTCCCAGAGCCTTCCGCACTCAGGGTAAAGCTCTCCTGAGCAATAGA	GCGCTGGTGGGGTAAGGATGTGGGGGATGGTAGGGATTAAGGGACAGTTTAGGGAAGGGT		CTTATCAGATAATATTTTATGAGCACTGTCTGAGTCTATTTAGAGCGGACTTTGAAGGGA	CCTGAGTTAATCCGCTTAGGATAATGGCCACCAGCTGCATCCATGTTGCTGCAAAGCACA	GTCCCTCTCCCGCACCCCAGCCTGAGCTTCCCAAACTCCCACAGAAGCCCCCACCCCATG	GGCCACAGGGAGGCTCTGGAGGCGGCCTGAGGCAAGAGTGCTAGGAGGGATCAGAGCTAG
	ATGACCACCGCTGGATGGACCTTCGGTTCTGAAGGTGGGGAAACTTCTGAAGAAACTTCT	CTGCCCCTAACACCATCACCAGAGGGCCACACCATCCCCTTCCAAACCCAGTTTGGTCTT		CATTCAGACTCTTATGAACTAACTGGCTTCTGCTTTAAAGGGCTACTGCTTCTAGTGTCA	TAATTTTGTTCTTTTGTATGGCTACGCGGTGTGTGTCTTCATGTGTGCTCAGGCAGGCAG	TGGGACACAGAGGACCTGCAGTAGCAGGAGGGCACAGCTAAGAGAGGAGACAAGAGGCAG	CCCACCCCTACCCTCACTCAGCCGTCTGGGCTTCTCTGAACCCCTTCTCCTCCTCTGTTC
	CACACTGCACACTTGGAGACAAGACAAGACAAGACCTCTTTTGCACAGTGAGTGATCTCT	GGCCCAGCGGGTACCAGGCTAACCAGAGCTAGTCCCTCTTCAATGTAACCAGTTTAGCAA		GCTCTTTCTAGTTTCAAAATTTGCATGGCCGCCTTTCTGAGTCGCCTTCAAGAACAGTCT	GTTTGTGTCTGTGTGTGCTAGTGTGTTCATTTCTCCCTTAATCTTGACTATTTCTGTAAC	CTTGGGGGCATGGGGGGGACCCCATTTCCCCAAATGTTGGAGCCGCCCTTAAGGGAACTT	CCTAAAGCCAGCCAGGGGGAGTCCCAGGGAGGCAGACCGAAAAGGGGTGGGGTGTCATCC
	GTGCCGACCAGAGATCCCATTGGCAAATAGTTAACGTACAGGGTTTACAATGATGATATA	CACAAACTGACACTATAGACTAATATTAGCCCAGCAGTCTAGAGACAGAGGCAAGGCTTC		TAGCCCAGTCAGGAATTGCTCGAACTCCGGCGGCCTTAGGGTCAGGCTTATTTGCATCTT	AATTTCCTTCTTGGGGAGTTTATATTCTAAGGATACCTACAAGTGCATGAATGCGTGCAT	CCCCTGGACTCCTCTGGAGGTCTTGCCAGATGGGAGAACCAGGGGTCCATTCAGACCCCA	TGGTCACTATTAGACCCTGCAACGGCGACCTTGAAAACTACTCAGCGTCTGTTGCCCGAG
	CATATATCTAATCCCTGCCCATACATGGACGCATGTAAATAACCAGCAATCAACTCTATG	TATGAGTTCAGGGATAGCCTAGTCTACATATAGAATTTCTGGTCAGCCAGGGGTAACAAG		TGCTAAACAAAGTCCATCCTTTGAGGCGTCAGCGCCGCCGGTCTTCGCTCTCACGCTCCG	ATAACTGGGTCAGTATTGCAGCAGGATGGCCTGATCTCCAATAAAAAGCCCTCTTGGCAG	GTCTCTTCTCTTCCCATCTCATCTCTCCACCTGGGGGGCTCAAAGAACCTAGCTCCTCCC	TGGAGCATAGTGCTTTACAATCTCTTCCCATCACAGCAAACCATCAAGGTAGGGCTACTA
	CATATCCATGCCATGTGGAGTCGTACAACATTTATTAAAAAGTATTACTCAGCCAGGCAG	ACAATAAAAAATGGATGGAGTTGAGAACTGCTGCTTTGTGGCCAAGGAGACCTCTCTGAG		CTGCTCACTTCAGCGACGGTGGCGTGCACAGCACCTGGGTCATCTGTGCTCACGATCCTG	GGCACGGTGGCTCACGCCTGTAATCCCAGCACTTTGGGAGGCCGAGGCGGGCAAACCAAA	CTTTGACCCCATCAGCTTCTCCCTCACCGAATCCTCTTACAATCCATTTCTTAATTCTGC	TTATTTTATGGTTGAAAAACAGAGGTCCTGCGTCCCTTGGGGGCTGTGCCAGCAGCGGCC
	TGGTGGCACATGCCTTTAATCCCAACACTTGGGAGACAGAGGCAGGCAGATTTCTGAGTT	GAGGTGACACTGAAATGACAAAGGAGGGAGAGGGCGAAGGGTGGGAGTGGTTTTTAAGGA		CCGCGACACCGACTCTGGGCGTTGTGGTTCTCATTTCAGGGCTCCGAGATTCCCACGGCA	TACCATACATTCTCACTTATAAGTGGGAACCAAACATTGGGAACTCGTGGACGTAAAGAT	CCCATCAACCCTCCCTGGTCATCACATAAACACCAGCAAGGGCAGTAGTTTAGGGACAGC	AAGTTGGGATTTCCCCTGGTCCAGCAGCCCCAGACAGCACACGGGGCAGGGTAGGCTTTC
	CAAGGCCAGCCTGGACTACAGAGTGAGTTCCAGGACAGCCAGGGCTACACAGAGAAACCC	ACCAGAAGACAGTGGATGAGAATTGCGTGGGGGCAGGTGAGATGGGAAAGCAGCCTTGGA		CACTCGGCTGCTCGCTCCCTAGTCCCGGGACTAGGAGGCGCGGTTTTCCCGGAGAAATCC	GGCAACAATAGCAACTTGAGACTACTAGAAGAAGGACGGAGGGAGCGAGGCAGATCACGA	TTTGCTCTGTATTCGAAGAAAGGTCTTTGGTCTGCTTAGAAATTAAGTTTGGAGCAGCCT	TGCCTTCTTCACTTCCCCAGGGCAGGTGAGTGACCTGGAGGGAGGGGGTCACCCCTAAAA
	TGTCTCGAAAAACCACACATACACACACACGCACACACACTCACACAGTATTACTCAGCC	ATTGAGTTCTAAGTGACACCAGTAGCCAGGGCGGGGTACCTGTTCGTCTTGGATCTACAC		ACGTCAGCCGCGCAGGCGCAGGCGCAGGATCTGGGCGGAGGGAAGGGGCCTGCGCTCGGC	GGTCAGGAAATCGAGACCACCCTGGCCAACAGGGTGAAACCCCGTCTCTACTAAAAATAC	GGGAGGAAATAGAAGAGATGAGACCCAGAGAATCAATGGCCACTGCCAAAGAGAGATAGG	ACAGGGGTAGTGCTAGGACTGAAACCCTCCCTTCTTGATATCCCACTGGCAAGCTTGAGG
	AGGCGTGGTAGTGCACATAATTGATCCCAGCACATGGGAGGCAGGAGGATCTCTATGAGT	GATGAATGCCTGGGGTCCACTAAACTAATTTCCTCCCGTGTACTTTTGACATTTTCCTCT		CCGCGGTAAACAAGCACTGCGCAGGCGCCGTGCGCCAAGGTGATTTTTTTTTTGTTTTGT	AAAAATTAGCTGGGCGTGGTGGCGCGTGCCTGTATTCCCAGCTACTCAGGAAGCTGAGGC	AGAGCCTTTCTGCGGCCACTGATTCAACAAACGGCATCACACGCCCCTCAGCCTCTCATC	AGCCAGGCTGCCAGTCGGGAGATTCGGCCCAGTGTTCCCACTGGAGAGGGCGGCAAGTGC
	TCGAGTCCAGCAAAGCCAGTCCAGGACAGCCAGGGCTACACAGAGAAACCCTGTCTTGAA	AGGAAAAAAATTATAAAGTTCTGTTGATCGTTAAGAAAACGTGTGTCTCTGTGGCTGAAA		TTTTTGTTTTTTGGTTTGCATAGCATCATAAAAAAGGGGGAAGGCCAAAGCAAACCCTAG	AGGAAAATCGCTTGAACCAGGGAGTCAGGGGTTGCAGTGAGCCGAGATCGCGCCTCTGCA	TCTTCGAGGCCATCTCCACCCCCACCCCCACCCCCACCCCAAGGCCATTCCAAGGTCCCA	CCGGGCGATCCCCTCACCTGCGTTCGGGAGATATACCCCCGCCCCCGCCCCGCCAGGAGG
	AAACCAAGAAGAAAAAAGAAAAAAAAAAAAAGGATTACTCTTAACTTTATACCCTTTCTA	AGAGTAACATCATAGTAACAGGGGCACCTGAGGGCCCACCACTCCGTCATGCCTGCTTCC		CATCTTAAGACGATCGACGGTGTGGCTTCTGCTACTCTCACTCTGAGGCACCGGCTGCGC	TTCCAGCCTGGCGACCGAACGAGACTGCTCCATCTCCAAAAAAAAAAAAAAAAAAAGGCC	TTCAAGACCACTGCGCAGGGGTGGCGCCAGAATGATCAAAGTCATCATGGGGCACTCATC	GTGAAAAGATGGCCCCAGGAGCCAGCCGGCTGGGACAAGGCGGAGTGAGAGGACAGGCTG
	CCAGTACAGAGTTGAACAGATATTCAGATATTTCAGCTCTCTCTCTCTCTCTCTCTCCCT	CTCACAGGCTGTTCCTCTGACCAGCGCCGACTCAGTCTTGAGTGTGGCGACCAGCAAAGC		GACCATGGCAGCCATAACTCTTCCACAGAGCTGCCGGCCTTGAGCTCTTTCGCTCACTGT	TGTGAGGGATCCTGTGGCTAAAGTGAGCCCCTCTCCAGGTGCCACATGCCTCGACATGTG	TTTGTGTGGGTCAAGCACTTTGTGGTGTCGTGTCCCTGTTCCCAAACCAGGGACCAGGAG	GGGCCAGGGGCGCTGGGCTGTCCCGGGCAGCCCTCCTCCGGGCAAGCCGGAGCAGGGGTG
	CTCCCCCCCTCCCTTTTTTTTTTTTTTTTTTTTTTTTTTTTTGACCCAGTTTTCTCTTAG	TGGGAACCGGACTCCAACCAGGAATCAGCCCATCGTCCCCACGCACAACCGCTGCTGACC		CTACACTGAGGCTGAGAGGACAGAGAAAAGACAGAGAAAAAAAAGAAGAAAGAAAGAAGA	CCTGCAGCCCGGGATCTCACCCACCCCCACTCACGACTCACACACTCACAACGTGCAGTT	TAGGATGGGGGAGGGGCAGGGCGCCGCTGCTGAGTGGAGAGGACGCGGAGTGGGTGAGGG	GATTGGGAGCGCTCGGGGCGGGCCCGCGGTGGCCCCGGGGCGGTGGCGCCCGGCCGGAGA
	GACCCAGACTTTTCAGTCCTTATTCGCAGACAGCCCCGCCCCCCCGCGGACACCCTCGGC	CGTTTACGGTCCAGCGGTTTAATTACGCCCGCGCACATTTCTGGAGAACTCGGGCCGGCT		TTTAAAGGAGAGGTGGTGGGCGGTTCCCACAACGCCACCGTAAAGACCTCTGTGCCTCTT	GGGCGCCTAGGATTGTGCATGTCAAGTCTCCACCCACTCCCTTTGTTTAATCGTCGGAAT	GGCCTTGCGCACAGGGCAAGAGGTGGCCAGGCAGGGCGGGGGACCGGGGAGAGCGGAGGA	GGGTGGGGCGGAGCAGCCGCCCTGTACTTCCCCTTCGCCGCTAGCTCTACAACAGCCTGA
	CTCAGCCCCGCCCCCGCCCCAGGCCCCACCCACGACCTGCCGCTTCGTTCCCCGCCCCCG	CCGCCCCCGCCTGCGTGCCAGGGCTTCGATTGGTCCAGAGTCCCTCGAAGGGGCGTGACC		TCCCCAGACAACGCGAGATCCTGTGCCAGCCGGGACTCCGCCCCCGCCCCGCCCGTGGCT	TTCCAGCCCGCTGCTGCCAACCGCTCCCCAGCTGCGGGAGGAGGAGTTAGAAGGACCCGC	TTTCAGATGAGGGACAGGGGAAGGTGGAGAGGGGAGGGCAGGCCCCGCCAGGGGGAGGAG	TTTCCCCGAAATGACGGCACGCAGCCGGCCAATGGGCGCCCGCGCGGCTGTCCGGGGGCG
	CCGCAGCCTATAAAATCTGGAGCGCGGCGCACGGAGCGGC	AGAGAATTGGAACCCGGAGGCGTGGGCGGCGCAGGGATTG		GTGTGCGCATGCGCTGGGCTTTTTGGCGCGCAAACCGTTC	CCAATTTTCAGGAGCACATAAATTACCTCTGCCGGCAGCC	CCGCCTCCCGCGTCCAGCTGTCGGGGCTCCCTCCCGTCGC	GGGCCGGCCAGGGCTGGGGAATCCCGCTAAGTGTTTGGAT
	>ENSMUSG00000042035			>ENSMUSG00000051855	>ENSG00000168884	>ENSG00000197594	>ENSG00000125538
	CTTCCGATTTTTTGTTATAACTCTTCCTGTCAGTCTTTCCTCCAGTCTAGTTAGGGTCCC			CGACTGCACGGTTGGGCTTGGACATTGCAAAGCCAAAGCTGCAGCAAACCAGGCTCCGAA	AACACTAGCGTTTGTCTGGGAATTTTGGGGAAGGAAAGGGATGGAAAAGCGAAAGGGTGG	TAATTGTTTTCCTTGGTACCTGAAGTCAGTCCTGGGTATTGCAAAGTAGTTCGAAGTCAC	GGCGGCAGGTGCCTGTAGTCCCAGCTGCTGGGGAGGCTGAGGCAGGAGAATGGTGTGAAC
	ACAGGGCTTTTTCTCATAGGTACTGAATCTTTCTTCTCTGGGCATATAAAGTTATGTTTC			GAGAGGCCTGCAGCGCCCCCGCTGGGCCAGCCTGCGTTCGCAGCATCCCTAGCTTGCCCG	GAAGGGGCTGGTTTCCTGCTGCTTCTGCTATATAAGAACAGCATCTAGCAGGAAGGTTGT	TGGTTTCCCTCTGTCTCACTTCACTACACACTGGTGATTTTGCTAAGTGATGAGCCAGAA	CCGGGAGGCGGAACTTGCAGGGGGCCGAGATCGTGCCACTGCACTCCAGCCTGGGCGACA
	CAGGGCCTATCATTGTCCTCTGTACCCCTCCTCCCTTGTTCCGTGGTTTTATACTCCGTT			TGCCTAGGCTGCTAGAATTTCAGGGAACGGTTCCAAACCTCACACAGGCATCACGATGCT	CCCGTGGGCCCATACTAGCCACCTTACAAAGCAGCGTCTGCAGTGGCTGACGCCTGTAAT	AATGTACAAGTTCCAGAATCAAAGGTAAAACAAAACCCACCAAGAATCAGCTCACTGTTA	GAGTGAGACTCTGTCTCAAAAAAAAAAAAAAAGTGTTATGATGCAGACCTGTCAAAGAGG
	TTCTCTAGGACAAGGCTTCCTGGGCCTTACCCAGCCCAGCACTTCACCCCAGGAACACAG			CCGCACTTTGCGAAGGTGTGAAAGATGACTTTTAAGGGATTTGGGATTAAAAAAAAATCT	CCCAGCACTTTGGGAGGCTGAGGCCGGTGGATCTACCTGAGGTCAGGAGTTCAAGACCAG	GCGTCCTAGTTGAAAAATAAGGCTTATCAAAGTATTTCAGATTGCATTAACACTTTTGAT	CAAAGGAGGGTGTTCCTACACTCCAGGCACTGTTCATAACCTGGACTCTCATTCATTCTA
	TGTTGGAATGGGTTCATTCCACACCATTTATGTATGGCCTACTGTTAGTGTTCCCAAGTA			ACAGTTTTGTCCGCACCTCTAGGGTGTTTGCACTGTGATTGTGTTGCACGTAAAGGAGGC	CCTGGCCAACATGGTGAAACACCATCTCTACTAATAATACCAAAAAATTAGCAGGGCATG	ATAGCTAGGTATCAGTGTCAACCTCAGGAGAGGGCAACGCCAACTCCTGAAACCTTCAAT	CAAATGGAGGGCTCCCCTGGGCAGTACCCTGGAGCAGGCACTTTGCTGGTGTCTCGGTTA
	GATCACAAGTCTGCAAGGGCAGTACGATCCAACCTGCTCCTGTAACGAGTCGTTTTTAGC			TTGTGCCCCCAATGAACGGTCCCCAACGCTGCTCCAGAAGGGCGCTGCAGCAGCTTCTGG	GTGGCGGGCGCCTGTAATCCCAGCTACTCAGGAGGCTGAGGCAGGAGAATCGCTTGAAAC	ACAGAAAGTCTAGAAAAATAAGCAAATATACATACAAACAATAGCGAGAAGACTCCAGAA	AAGAGAAACTGATAACTCTTGGTTGGTATTACCAAGAGATAGAGTCTCAGATGGATATTC
	TCCTTGTGTTTGATAATATTGAGTAAGTATGGTGCCACTTGCATGGATAGCACTGTTAAG			CATGTGGACCACGTTGTGCTGCGGCAAAGGAAGTGTACCGGTGCCACCGTGGTGGTGACT	TGGGAGGCGGAGGTTGTAGTGAGCCGAGATCGCGCCATTACACTCCAGCCTGGGCAACAG	ACCACATAAAACCGTGGGAATCGAAATATCCCTTACGTGTGTTCAGTACATGTGAACCCA	TTACAGAAACAATATTCCACTTTTCAGAGTTCACCAAAAAATCATTTTAGGCAGAGCTCA
	AAACTAATGACAGTTCATTTGTAACTGAGTGCTTTTGACATATGAGGCATTCCGCTAAGT			TTGGCCCATTCTATGTGATCGCAGCCTGTCCATGAATGTGTCCACTTAGCCACTGATACC	AGCGAAACTCCGTCTCAAAAAGAAGAAAAAAAAGGAAAGAAAAAAGAAAGCGGCGTGCGG	CGTATTTTAAGTGGACGATTTCTCTCTCAGAGTACCGTAGGTAGTGGGGGACGGGGCGCA	TCTGGCATTGATCTGGTTCATCCATGAGATTGGCTAGGGTAACAGCACCTGGTCTTGCAG
	GCTTTACAAGAATGACGTGGACACCTCACACAACCCTATTAAGCAGAGCTTATTTACTCT			AGAGAATTTGTCCATTCCCTAGCCATTTAGTGTGCCCTTCCTTCTTTGTTATCATGGGCT	GGCAGGGGGTTGGAGCTCTTTCTGGGCTCAGTGTCCCCAGGTGACGGAACACATGCCACG	GAGGGGGAGAAACAGAAAGTCGCCTTCCTCCATGGTTCATTTGCATTTCCATCCAGAAAC	GGTTGTGTGAGCTTATCTCCAGGGTTGCCCCAACTCCGTCAGGAGCCTGAACCCTGCATA
	TTGTGACAGATGAGCAGACTGAGGCACAGAGAGGTTAAGCAACACAGAAGCTAAGGCTAT			AAGGGCTTGGGGTTGCCGCGCATTGGTGACCCGAATTTTTAGATGCGTACTCACTCTTAG	TGCTTGGTGCGCTGCGAGCTCAGCTCCTGGAGCTTCTGTTGCTGCTGTGGCCGCAAGGCC	TCACAGGTCGACCCCAAGACTCCACTCTCTCCCGCCTTTGAGAAGCCGGACCGGCATCGG	CCGTATGTTCTCTGCCCCAGCCAAGAAAGGTCAATTTTCTCCTCAGAGGCTCCTGCAATT
	GAACCTAGGCTGTCTCTGGGGTCCAGATTATGCTAGAGTGAAGCACAATGTGGAGGTTTG			GGCTCAAAACACACGTAGGAGGTAGAAAAGAAGTGGGTGCCGCAACAAGAACCCCAGCTT	TGGACCCTCGCGGGGAGATTCAGACCCACACTTAGCTCCAGAGCTTGGGGGTTGTCGTTA	CGGCTGCATCCTTCTCCTCCTCCCCGCTCTATTTTGGGGCCCCATGATCTCATGCCCTCT	GACAGAGAGCTCCTGAGGCAGAGAACAGCACCCAAGGTAGAGACCCACACCCTCAATACA
	TTATAGAAATAGACTCAAGTCTCCAGCGAAGCGTTTTGCTATTGTTTACCGGGCGAAAGA			TGGGGTGTTTTATGTCTTCCAGGGTCTAGGGACCAGTGCGTGGTCCAAGGGATATGTTGG	AGCCCTTCCTTTCCATCAGAGGCTGATGAATCCCCAAACTCCTGGGCTGAGTTCGACTCT	GCAGACCACACGCTGCAATTCCAGCCCAGCCCGCGCCGCGAGGCCACGCAGGGCGATTCC	GACAGGGAGGGCTATTGGCCCTTCATTGTACCCATTTATCCATCTGTAAGTGGGAAGATT
	CGCGTCCCCGGGAGCCTGGGCTTTGGGAGGGGCCCTTGGGGCGCGAACCCCAGGTTAACT			GGAGGGACTCTCTCAGACGTTTGTCATCCTTGCCCGCGGCATTAACACATGGGAAGGCTT	CCGACAACTCCTCAGAGGCGGATGTTTGGGGCCACTGGAATAAGCCCAGCACCAGCTGGG	TGCAAGTGTCGGGAGGGTGGCCGGGGCGCGGGGAGGGGACGGCTTGGGGGGAAGTTTAAG	CCTAAACTTAAGTACAAAGAAGTGAATGAAGAAAAGTATGTGCATGTATAAATCTGTGTG
	TTCCATCAGCTCATCCCAGGTGGTCCGCAGCTGCGTGCGGGTGCAGCCAGAGAGCGCCGG			TCTTCACTAGAATCTGGGGTTCAGGATTAGAGATCTATAAGGAAAGAGGGGGTAGCGGGT	GTGTGGACAGCCTCGGGGGCCAGGCCAACTCTCCCGGACGGGTGCGGACGGCAGGGGCGG	ACACGCCCACGTAAGGGACCCAAAATAACCGACACACAGAGTGCCCGAAATCAGACAGGA	TCTTCCACTTTGTCCCACATATACTAAATTTAAACATTCTTCTAACGTGGGAAAATCCAG
	GGCGGTGGGCGGGGCGTTCCGGGGGCGTGTCCCCGTGAGGCCACCGCCTTCGCCCTTGCT			CAATACCCCTGGAGGCGCCCACGGGAAAGGCCCCCCCTCTCTGCAGCGGTGGGGAGGGGC	GGCCGGGCTGTAGGCGGTGGGAGGGGTGGGGCCGGGCGAGAAGGGGCTGGGCGGGCTGCC	AGCCAAATAATCCGGGGCGTTGAGTCGCTTTGCCCTGACTGCGAGAGCCGGGTGTAGGGC	TATTTTAATGTGGACATCAACTGCACAACGATTGTCAGGAAAACAATGCATATTTGCATG
	CGCCTCGCGGGGAGCTGCGGGCCAGGCCGGAGCTGGAGGGCGGGGCCTGGGGCGGGGCGG			TCTGCGGCGGGAGCGAGAAGGAGGGGCGCTGCGGCAGGATGGGCGGGTTAGAGGCGGGGC	GTCGGGCGGGGCTGCGCGGGGAAGGGCGGGGCTGCGCGGGGGGCGGGGCTGCGTGGGGGA	GGGGAGCCAAGGATCTGACCGCGAGGGGCGGGCGCGGCGGGGAGGGGCGGGGCGGGGCGG	GTGATACATTTGCAAAATGTGTCATAGTTTGCTACTCCTTGCCCTTCCATGAACCAGAGA
	GAGCAGGACGGCCTGAGCCGCTGCGGGAGGCGAGGAGGAA			TCAGTGGGCTTTAAAAGTCGGTGCCTGCTTGCTCCTCTCT	GGGCGGGGCCGGGCTGTTGTGGGTGGGCGGGGCGCACCGG	GCGGCGCGGGGCCTATTAAAGGCGCGGCCGGGCAGCGGGG	ATTATCTCAGTTTATTAGTCCCCTCCCCTAAGAAGCTTCC
	>ENSMUSG00000031431			>ENSMUSG00000037868	>ENSG00000137331	>ENSG00000167325	>ENSG00000115306
	AAATAATAAACACTGTAATTAAAAAACAATTCAGAAGGCTATAAATCTACACAATGCAGA			GTGTGTGTGTGTGTGTGTGTGTGTGTGTGTGTATGCGCATCGGGCAGGGTGAGTGTCCAA	CCTGAGTTAATCCGCTTAGGATAATGGCCACCAGCCGCATCCATGTTGCTGCAAAGCACA	GGCTACTTTTTGTATTTTTAGCAGCGGGGGGGTTTCACCACGTTGGTTAGGCTGGTCTCG	CGGGGTAGACCAGGTGACTGGGAAGGGGCAGTGGCACATGACAAAAATTTGAGGAAACGT
	TGAAATTTTATATTCTACTACCTCCTCTGGCTTTTATCCAAGAACATTTAAAAAAAAAGA			GCCTCCATCTGGTCGCCCCCACGCAGCGGACCGCCCAGACACGCCGGGAAGGGCGCCCGC	TAATTTTGTTCTTTTGTATGGCTACGCGGTGTGTGTCTTCATGTGTGCTCAGGCAGGCAG	AACTCCTGACCTCGTGATCTGCCCGCCTTGGCCTCCCATAGTGCTGGGATTACAGGAGTG	CCAGTTTCCGTTTCAGGGAATGCGCATAGGGGAAAACGCAAGTCCCCACGCCATCACGGG
	AGAAGGAAATACAAGAAAAATGACGTGATGGGCTTTTAAGAGAAAAAAATAGAAGTTTCA			TCTGAGCAGCAGCTGGAGGGGAGGGGGCGGGGAGAGCGCGGGCAGAGGGAGGGGGCGCCT	GTTTGTGTCTGTGTGTGCTAGTGTGTTCATTTCTCCCTTAATCTTGACTATTTCTGTAAC	AAGCACCGCGCTGGCCTACTTTTTCTATTTTTTGTAGAAATGGGGTCTCACTATGTTGCC	GCCCTCCACCGCGGCCGGACGACCCCTCTCTCGGGAGTGACTGGGGCAGGGCACCTGGCC
	TAGTCTATGGGGATGTATATATACTCGGGTATAGTGCTTTACGCAATAGCCACAATCCTC			CCGGCCGAGGATCTTTCTCCCCGAAGCTCCCGCAGCCCTTCTGCTCCATTCTCTACCCTA	AATTTCCTTCTTGGGGAGTTTATATTCTAAGGATACCTACAAGTGCATGAATGCGTGCAT	CAGGCTTATCTCAACACCTGGCCTCACATGATGCTCCCGCCTTAGCCTCCCAAAATGCTG	TCAGGTTCGAGCGGAGCCTGCACTGAGAGGCAGGAGTTGGATGAACCACTTGTAGGGTCT
	TTTCATCCTGGGCCTTGGGATCCTCTCAGGAACTGGAGATACAGCACGATTTGGGGTCTC			ACCCCTACCCTCAAGTTACCTAAAAATACTTAAACAAACAAACAGCCCAGACCTGTTCCG	ATAACTGGGTCAGTATTGCAGCAGGATGGCCTGATCTCCAATAAAAAGCCCTCTTGGCAG	CAATTACAGGCTCACTTACGACTTTCCATGATTTTTGAAATTACTTCACAGGGAGCCTGG	GCTCCCAGCTACCCAAAGCGAAAGGGTGGGCGAAAAAGCATTTGCAAAAGAATACATTAA
	TAGCCACTATAGCACAGAGTACTGCCTTCCCCAGTTACCCATATTTTGGGCCTCATGTAA			TTTTCACTCCTGTATAAATAGCACAGACTTTCCAAAAAAGCAAGACCGCATTTACTCTTA	GGCACGGTGGCTCACGCCTGTAATCCCAGCACTTTGGGAGGCCGAGGCGGGCAAACCAAA	GCAGCTTCTGGAGGGCAGTGAGAAACCAACGAAAAGGCTTTAGGGAAAAGATGCCACAGA	CCTCACAAGGAACGACCCCCACCACCCATCCTCCAGCGCCCAAGGTTTCCCACGAAGAGG
	CAGTTGCAAAGAGTGGGAAACAGGAATTAGTTGGCTGCACTTTGCTCCTAATTAATTTCA			TCACCAGACACTACTTTCCACCGTGTAATTCAGAAAAAGGCAGTCAGCTTCCGTGAGTGC	TACCATACATTCTCACTTATAAGTGGGAACCAAACATTGGGAACTCGTGGACGTAAAGAT	TGAAATTTCATAAAGATCGCTTTGGGTAGCCCAAATCAGAAGCTTCTACACCAGCCTTAC	TCGCCGTCGCCCTTCTCCAAGTTGGGTAGAACCTATAAGGCATCACCAACTGCATCTCAA
	GGGGTGGCTTGAAGGCTCGTTTTATGTGGCTTGTGTTTTTTGAGACAATCTCACTGTTTA			GGGTAATTTTTTTCTCTCTCTCTTTTTTTCTCTGTCTCTCTCTCTCTTTTTTTCTTTTGC	GGCAACAATAGCAACTTGAGACTACTAGAAGAAGGACGGAGGGAGCGAGGCAGATCACGA	ATATTACGGTTCTCATCTATTCTTATTCTCCACTCTAAGTCACCAAGTCCATCCTACCTC	ACCAACCAAGCAAGTGACGCTCCAAAACCTCCCTAAATACCCTCTCTCCCCAGCATTCCG
	GTTCAGCCTGGCCTGACACAAACAAGCCTGCTTCCGCTTTGCGAGTAGCTGGGATCTTGG			TTGCGGTTTTGAGCTGCCAAGAAAGTGAAGGAGGGGTTTGACTGTAGTGTCTCGGCAGCG	GGTCAGGAAATCGAGACCACCCTGGCCAACAGGGTGAAACCCCGTCTCTACTAAAAATAC	CACAAGGCAAATACCCTGTCTCTGCCACCATCCACTGAAGAACCCTAAAAGCAAATGGGT	AACGCAACATCAAGGGCGAAAAGAGGCTGCACAAATCACGTAGAAAATTAGACCGCCTCT
	GGTGCGCTCTGCCACAGTAGTCTAGGAAATTTCAAACGTATTTAAGTCACATTTATCAGG			CTCGGTTTTCTTTCCGAAGTTTAATTTTCCGGAATGGCTCCCAAACAAGGGCCGGGGAGG	AAAAATTAGCTGGGCGTGGTGGCGCGTGCCTGTATTCCCAGCTACTCAGGAAGCTGAGGC	ACTGACCCTGCCCTGCTTAAAATTCTCTCAGGGCTCTGATTTGCGTCAGGATAAAATCCA	TTCCATGGCGATAATCGAATTAGCCTCAAATTAAACGTGAAATTGGCCCTCTCCGGCTGT
	GTTCAGGCAACTGGAACTTCAGCTTTCTTAAAACTGAGCAACTCTTGCCCCGGCTTGGAG			CGGAGCCGCCACTACCGGATCTTCTCCTTTTTTGGAAAGTCTCGGAGAACCGGAATTCCT	AGGAAAATCGCTTGAACCAGGGAGTCAGGGGTTGCAGTGAGCCGAGATCGCGCCTCTGCA	AACGCCATCGGCCTTGCGCGGTTTTCTTCCAGTTCCAGAGTGTCAGTCCTCTGGCCGATC	GGAGACAAAGCCCCTATTGTCCTGCTCGGGTAGCGGCAGCAGCAGTGCCCACCCCGCCCC
	TCCCAGTGGATTCTTCCACCAGGAGGCACCTGTAGTGTCCCGCTGAGCGGCGGAACCTTA			CCCCGCCCCAAGAGACAGAGCTACCAGCGCGGCCGCCGTGGGTGAACTCACGGCGGCCGC	TTCCAGCCTGGCGACCGAACGAGACTGCTCCATCTCCAAAAAAAAAAAAAAAAAAAGGCC	TAAAAGCCCTGGGGCTCCAAGCTGCCCACGGCTGTGGAGCCTGGGCTGGAGCCCACAGCG	GGCCAGCCTGGTCGGTCCCCGCCGCTGGGAGGATGAGGTCCGGGCTGGACCCGGGAAGAG
	CACGGGAACAGAAAATAGTTCAGGTTTTGGGCAGAAGATGGCAGCATATACTGCTGTATT			GCTAGGGTCGGTGCTCGCGCCTTCTTCCCGCTGAACTCTGCAGTCCGGAGTCCCCGCTGC	TGTGAGGGATCCTGTGGCTAAAGTGAGCCCCTCTCCAGGTGCCACATGCCTCGACATGTG	GACGGCAGTGTTAGTATTATTATAATAAATGTCAGAGCAAGAAAAACGTTCCCGCCGGTT	CCTCAGCTGGAGAGGACGTGGACGCGCCCGAGGCTCGGCTCCCTGGGCGGCTGCGGGGCT
	TCAAATGCCCTGGGTTCTTGAATGAAGCAAATGAAGGGGGCGGAGGGGGGTTGTAAAGGA			AGGCAGGGGCCGAGAGCCCCAGACCCGGGTGGTTGTCCACCGGCTGCAAATCGTTCCTGG	CCTGCAGCCCGGGATCTCACCCACCCCCACTCACGACTCACACACTCACAACGTGCAGTT	AGGTTTTGTTATTTCAAAAATAAATTAACCGCCTTTCCTCCGGCGGAGACGCGCAGGTGA	CCGGGCAGGAGGAGAGGGCGGGCGAAGCAGAGGGAGCGGGCGGGAGTGGGGAGGGAGGAG
	GTAGGAATAAATAGAAATTTATTTGGGTTTTATATAAAAACCCCCTGAATATTGTGAACG			CGAGCTCAGCGGAGCCCGCGCAGCCAAGCCCGTATGCAAATTGGCCATGTGACGGCAAAA	GGGCGCCTAGGATTGTGCATGTCAAGTCTCCACCCACTCCCTTTGTTTAATCGTCGGAAT	GAGGGCGGCGCCTGACCCAGCGGGCTCTAGGTGCTACGCCAGGGCCCCGAGGGTCCCGAA	TGCGGAGGGCGGAGGGCGTGCGGGAGGGATCCCGGGAGTGCGCTTGTGTGTGTGTGCGCG
	GGTTTTCATTTGTCCAAGACTCAAAAACTGCTCAAATGCTCCGCATTCGACATGTTCTAA			GCTGCCAGGCCCAGCCCTGTTCCTCAGTCCATATATGGGCAGCGACGTCACGGGTATTGA	TTCCAGCCCGCTGCTGCCAACCGCTCCCCAGCTGCGGGAGGAGGAGTTAGAAGGACCCGC	CTCGGCTTGCCCACACAAAACATGGTAGCAGGAGAGCAGCATTTCCGCCGGGCATGTCCA	CGCGCCCGCCCCGCGCGCTCCTCTCCCCGCCCCTCGCCCCCTCCCTGCGAGCGCCCTCCT
	GTTCTGAGACATTCTAAAAAAGCTGTCTTACATGGTCACC			AGACCTGCCCATAAATACTCCGAGCCTAACACTTTCCGTC	CCAATTTTCAGGAGCACATAAATTACCTCTGCCGGCAGCC	TATCCAATGGGGCCCATGGGAGAGGCGTAGTCTTCTGGGT	CTCCTCCTCCCCCCGCCCCCCGCGCTCCCGCCCAGCCCCC
	>ENSMUSG00000037411				>ENSG00000124145	>ENSG00000178445	>ENSG00000114251
	AATCGGAGCACTCAGGAGGCAGAAGCAGGCAGAGCTCTGTGAGGTAGAAGCCAGCCAAAG				TTATTTATTTATTTATTTATTTATTTATTTATTTATTTTTGAGACAGGGTCTCACTCGGT	CTCGTTCTGTGGCCCACGCTGGAGTGCAGTGGTGCGATCACATCTCACTGCAGCCTGAAA	GATAAAACAACTCTTTATCTGAAGTCCTTGGGACTAGACGGTTTTGTTGGAAATTTTGGG
	CTGCAGATTGAGTTCCAGGCTAGCCAGGACAACATAAAATGATACTCTGCCTAAACAAAC				CACCCAGGCTGGAGTGCAGTGAGCGATCATGGCTCACTGCAACTTTCACCTCTCTGGCTC	CTCCCTGACTCAAGCAATCCTCCCACCTCAGCCTCCAGAGTAGCTGGGACTTCAGAAGCA	AAAATAAAATGGGGCATATTGCTATTAATTTGCAAGCAGCCCAGTGAGGTCTGGGGAAAT
	AAGCAAACAAACAACCGAGAATGAATGATAAAAACAAAATCTTAAGAAAACACCTCTTTC				AAGCAGTCCTCCCACCTCAGCCTCCAGAGTAGCTGGGCCACAGGGGTGCACCACAATGCC	CGCAACCACGCCCCACTAATTTTTGTATTTTTTGTAGAGACAGGGTTTCACAATGCTGCC	ACCCAGTAACCAAATGCATTTGTATTCATTCAGTGAAGAGTATTCCTAGCAAGTGGAATA
	TCTCTCTCAGTCATCTCAGGCTGCTGTACTGGTTCTTGCTCCTTGACAGAGCTTTCTGTG				TGGTTAATTTCTTTAAAAACTTTTTGTAGAGATGGGGGTCTCATTATGGTTGCCCAGGCT	CAAGCTGGTCTCGAACTCCTGGGCTCAAGCTATCCTACCGCGTCGGTTTCCGAAAGTGTT	AATCAAGATTATGTCTTGTCATGTGAGGTCCAGTTTTACCACCACAGGAGTTTGAAAACC
	GTAACCTCTGTTCTCATTAGTGGAAGAGGCTGGTCCAATCCAGCCATCAGCACCCCACCC				GGTCTCCAATTCCTGGGCTCAAGGGATCCTCCTATTCCTCGGCCTCCCAAAGTGCTGGGA	GCGATTACAGGCGTGAGCCATAGCGTTACATGTGGTGGGGGGGAAGAGAGAGAAAGAGAG	TCTGTTTTCAGAGCTGCTTTTTTTCTAGAAGAGCAGGCATTGAGTGCCAGGTAAGGGCCT
	AGTACACCTCAAAACCCAGCCGCACAAGGCTATTGACACAAAGAGCGAGCCCTCAGGGCA				TTACAGGCGTGAGCCATAGAGCCCAGCCGATTTTTGCATGTTTAAATGGTTGGGAATAAA	AGAGTGAGAAGAAGGAGGAGGAGGAGGAGGAGGAGAAAGAAGGAAGAAAGAAAAGAAAAG	GACCCATGCTAAGAGCATTCCTAGATATCGTGTTTCATTCTCAGTACTGCCCTGATTTTC
	CCAGGAGAGTCTGGCCCCATGTGGGGAGTCAGACATGCTTCACAGCAGGCCTGGCGGGCA				GTCAAAAGAATAATAATATTTCGTGACACATGAAAATTATATTAAATTCAAATGTCGGTG	AAATATAGAGAGGGTGTTCAAATCTACTGTTCAAGTGCTTTCCATGTACATATAATCTCT	AAGCTCATCTCATTTCATTCTCAATGCATTTCTGCAAGGTAGATCATGAAATTTCTGCTT
	CACGGAGGGAGGAGGAAAGGACTTGAAGTTCTCTATTGGGCTTAAGTCCAAGAGGAACGA				TCTATAAATAATGTTTTATTAGGACCTAGCTGCCCTCATTCCTTTAGTATTTATGGCTGC	TTTTAAAATCCCATCCAGCTCTGTTGAGATGAGAAAACTGAAGCTCTGAGAGGTTGAGTA	GCTGCTGTTGTTGCTGTTGTTGTGTGTAAGAGGGTTCTGAAGTGCTGGCTGAGAGGCTAG
	GAACCCAGACAATCACAGGGCACATTTCATGCCCTCTGGTCACTGGGCAGTAACCCAAGA				TTTTGAGCTACGACGCTCGAGTTTGAATAGTTGCCACAGGGATCGTATGGCCCGCAAAAC	ACTTTATCACGCTCCCGCAAAGATAAAAGAACCGCCATCTGCCCATATTAATTTCCCTGA	ACAAGGTGTGACAGCTGGAAAGTGGCAGGGCAGGGACTGGAACTCCAGATTCCACAGCTG
	GAAAGCCAGGCCAACTTTTCCTGGATGTAGGCCCAGGGTGCACAAGGGGCAGACAGCACT				CTAAAATATTTAGCCCTTTACAGAATAGTTTGCTGTCCCCTGTCTTAACACGGTTCACAT	GATGAAATGTGACAGAGAAAGATACCTCAAAATTAAGGAAATGGAGAGCTTCGAGAATCA	GCACTCTTAACCACTAACCAACACCGACTTCCACTAGAGGAAAGACTGCAGAACAGGAAA
	GTCAGGGTCCATAGCTTCTCTGTGATGGCTGTCTCCAAAAAAAGGGGGTCGTGTTGCAGC				CCCATTTGGGAAGTTCTGTGTCTTCAGAGGGGAGCACACCCGGTATGAAGGCTGGTCTAA	TCTTCCATCTCCGCCGAGTCCCCCAGGAACTTGGCCCGGAGTCTTTGGGCTGTCCCACCT	TAGCACTGTTTGGGCTGTGTCTATACAAGCAAAGGCAATTGGAGAGAAGCAGGTGATTAT
	AGACCAAGGCTCGAGGAAGGGAATTCCAAACACCAGGCTTTGTAGGCTCTTGTGGTACTT				ACTCAACACCCTAGGGAAGTCCTTCCCGTCCCTGGGCCTTAGTTTCCCCAACTATAAAAT	GATCTTGCCCCAGTGCGGCTCCACACCCTGGCGGGCGGCGTACGGAGCGTCCCGGCCCCC	CCAGATAACTCAGAAAATAGCCATTAAAAAATAAAGGTTTGTGGTTGGGTAGCCAGTATT
	CCAAGGGTCTAGACGACCGACCAGCCAAAGGCACAGGGATGTTCCAGTCAAGGGAACCAG				GGGGTTAGCCGCAGTGATCTCTGGGGACCTGCCTGGCAGTGGGTCAAATAAATAAAGGGA	GGCACCAGCCAGCGTCGGAGTGGGTAGGACTGGAGATGGCAGCCTCCGGTCCAGGGGAAG	TCTAGACTGGCTGTATGTGTGGAGGAAATGCCCAGGTTAACGGCCCTTTTCTTCATAGAA
	AGTTTGCTCAATTATCCCCCATGCCCTTTCACACGTACACACACGTGTCCCAGCAAGTCA				GTTGGACCTCCCGGAGGGTAGGACTAGGGGTTGAGTAGGAGCCGGCGGGCTCGGGCAGGG	CGGGACTCCACGGAAGGGCTGGGAAGAGGGTAGGAAGAGGGGGCGGGGGCGGGAACTGTT	TAGGATCCTCTACACGAACTGCCTTGGACTCTGGGACACTGGGATGCTAGTTTCTCCATT
	CTGGGAGGGAGGGAGGGAGGGGGAGAGGGGGCAGGGCCGGCGGGCAGCCCAGACATTTCC				CGGGTCCCTTGGGGTTTCCAACTCCGCGGGCGGGCGCAGTGCCCCGCAGGCCTCGCTTCC	CCGCCCCCTCCCCCTCTGTCTACTTTCATTGGCCAAGGGCTTCCTGGCCCCAACCCACCT	CTTCGGGAGCGCCCTTTGGCAGCCCCTTTCATAGTCAGCTCATATCCTGCCACTTCTTGG
	AGAGTTAGAAAGTGGGTGGGGCTGGAACATGAGTTCATCTATTTCCGGCTCACATCTGGT				ACTGGGGAATTCCGGGCGGGGTGCGGGCGGCGGGGCGGGGGCGGGCCGGGGCGGGGCCGG	CCCGCCTCCAGGGCGCCGCTTAAAGTGTGCGGAGCAGGTGCCTTGGGTGGAGCCACAACT	AGCTGCTGCACGTAAGGTGGGTCCCGGAGATCCCTGCCCGCGGGGCGGGGCTGGAGTGTC
	ATAAAGGGAGGCAGCAGCCAGGGAACGGAGCACAGCTGGA				TAGGCCGCCTATAAGATGGGTGGCGCGCCCGCCCGGGGCC	TTGCGCGAGTGTCTTGGTTGAGCGCAGCGCCCATTCATTG	TGCCTAGGAGGCACATGCTCTCCCGCAGCCAGGGAATCTC
	>ENSMUSG00000029833				>ENSG00000184602	>ENSG00000172183	>ENSG00000123610
	TTAATGAGACTAAGAACCTCAAGAGGGGACTCTGATTTCCCTAGTAACAGGTGGCACTTC				AGCAAATAAGGCCCCCGTTCCCAGGAGGAGGTCCCAGCTCGCCCTGCCCCCTCCTGTCTT	CCTATGGGGATTGTAGAATCAAACCTATGATTGGATCTTTAGGGGGTTACTTTTTAAGTG	ATGGGAAGCAATTTGAGACCAAAAGTAGAGAATCTAAGTAGCAAAAAATGACCAATTTTG
	CCATGGGACTCCCCAGAATTTCCGGTAACAAGCACGGGAGAAGGAAGACATGAAATATAA				CTCAAGTCCCCTGGGCCACAGAAGCCTTGAGGGACCCACCCTCACCCCTTCTGTGGGCCC	CATGTTTCCATAAAGTAACAGGAATGTTACTTCATTTCCTCCTAAATCAGGGTAACCTTT	TAAAAAAATCAAAAGTTGCCAATAAATGGCTATCAATGAACAATAGGAAATGCCATTAGC
	TACTGAAACTCTAAAACCAGAATTGAGGTCCCCCCCCCCCCTTTTGAGACAGGCTTTTAC				CAGGGCTGGGGTGTCCTCTCGCCGATGGCCTTCTTGGGGTGGATGAGTGGAGATTACTCC	ATGCATTTGAAAAGCATAAAGTCCCCACACAGTCTGAATTAAAGCAAAAGTTGCTTATTC	ATCAGCGGTAGTGGGAGTATTATCAGATATGTTACCCAAGGATTCTACACAAAGGAAGAG
	ACTGACTAAAACCTAGAATAACTTTGAATTTGTAGTGATTTTCCTGCCTTTGCCTCTGGA				AATAACTGGAGCCTCTGTCTTCCCAGGTAGACAGGCCTGGCCTCAAAACCCTCTCTCCAT	AGGATGGGAATCAAAAACTCTCACACCTCAAATTTGCATCCAGTGAACAGTAAGCAGGAG	GAAAGTTTGGGATATTTGAAGACATGATGACTTTACTGTAATAATTATTATCTATTACCT
	GTATTAGTATAGGTGTGTGCTACCACGTCTGCCTTTTTTTTTTTTTTAAGAGTTTAATAT				CAGGAGCAGGCTGTGGGACTTCAGCTCTTTGGAGCCTCAGGTTCCTCATCTGTAAAATGG	CAGGGCTTTCTCATGAAGACGTATTTCAGTCTTTGGTTTTATTTTTGAGGTTTGTTAAAG	TGATCGTCTTCTTCAAAGTTAGAGTGGTCTAGGGAAGCTAGGGACAAGTTTTTATTAACT
	TCAGGTACTATGGACACTTGCAGATCATTTATTTAGTCCTCAAAAAAATTAACTGCTTTT				GAAGATTCTTTCTTCCGGAGTCATCTTAATAAAATGTGTTGGGCTGTTTATACAGGGCAG	TTGGGCATCCAAATCCCACTTGGTGAAAATACTACAGACCTGGGGAAGTTACTTTTCAAA	TTGTTAGTCTACCCACCTTTCTCCCAACACTTCAAGAATTTGTGGCCTGGGAAAACTGTG
	ATTCATTTAAGAAGCAAAATTAATTTCACCCTTTTCCATTGAGGTCTTTTAAAGTTCCGA				GCATTTGGTGGGGGCCAAACCACCGGGTAATTATGCTAAAAATAACTATGATTATAGGTG	CCACAGATCTTCATGACACTGGGAGGCAGTCAGATTGGAGGGATCAGTGTGGATTCTGCA	TTATAATAGGACATCCCAAAGCTGCTGGAACATCCTGACGCTCTGAAATTGAAATACTTT
	CAAATTTGTAATTTCTCCCCCTTTACATCATTCTCATTAATTCATCACAGAGATAAATTC				GCAGAGGGGTGCAAATGCCTCACAGCCTCATCCCGCAGAGGAATGAGAGCTTCGTCAGGG	CAGATCTGGGGTAGGAGGCAAGCGTGGGTAACGCTCAGCTTATTGTTGGATCTCACCACA	TCTGGGAGCTGATACATTTATTTAGCTGCTGACCATAACACACCAAAGACTGCAACAGAC
	AGGCCACAAAAAGAGTAAAGCTGCCTGCACACTCCCCCTTTCACACAATGTGGGCTCATA				CCGGGACCTTGTCTGGCTCGTGGCTGCTCCCACGACGACTGGCGTGGCAGGCACGTGGTC	GTGAAAGACAAGCACTTCCCTCATTGAAAGTTGATTTTCTTTTTGCCCCAGTTGTAACTC	CCCACCCTGGAAGAAAAGCAGGCAGAGAATAAGGAAGTCATATATCACTGGAGAAAAATT
	CAACCCGGTTTTGGGTCTCTTCTCGTTTGCACGTAACTTACTTCTTCATCCTCCCGTGGC				AGTGTTCCGCCATCGACTGACTGGGCGGATGAATGATACATAAATGAATTCGCGAACGAC	ATTTGACATTCACTAAATACCAAGCCCTCCCTATCTGGCAGGCACTGTTCTAAGAGCTCA	AGGATTCTCCAAGCTGTGCATACTTTTTGTTTTAAATTTTTTACACAGGCTTGACAATGT
	CCTCCCACGATCTTACTCCTTTACCCATTTAAGTCTCCAGTAGTAAAAGCAGTTTTCCAA				TGATGCCCAGCTTCCTCCCGAAGCAAGGTCATTCACCTCAGCGGTCGCGCCTCTCCCCTG	AAGTCCTAGCCTGGGAGAGTGTGGACCCAAGGAAGTGTGGCCGGGCTGGTGGGGCCTCCC	TTAGAAAAGCCAGTCCAACATTACCAATAAAAGATTAGTGTTTAACCCCATATCCCATAA
	GCAGTTTCTTAATTAATCAGGCTGGGTAGACTGGGCAGAGCCCCCGCCCCTTGGGCGGGG				CCCCTGCCCCGGATTCCCCGCCGCTCTCAGCTCTCGAGGAGTATGCAGCACTCTTCCGTG	CGAAGGCCTGCTTCTCCTTCACCCTCACAGAGTCAGCCCCACTGGAGGCAGAGCTCATTG	TTGACACTGCAAATAAGACATTTAGGATTTATCTTGAAATTCCTACTGAAGTTCGATTTT
	CCATAGCGGCGGGCGGAACCCGATGCCTGCTCTGGCTCCTTAACAAATGATTCCTTTACA				CAGCGTGCCTCAGTTTCCTCCGCTGTAAGCAGGCGGGACCAAGGCAGCCTGCCGGGGTCA	AGGCATCTGGAACCCACGGAGGCCTGTAAGGGCTCCCTCGCTGCTCCTTGCCTTCCCTGG	CTTTTAATCACTGCTAAATCTGCATCAAGTTACACAAACTTTCTAACAGAAAAGTGTTTG
	ATCTACAGAAGAGAGACACACACACAGCGAGCCAATCAGCGGCCGCGGTCCTCGCGTCCG				GGATGAGGCTGGCAGAGGAAGGGCGCCTGTAGTGGGGCCCCGTACCCACGGGCGCCCAAT	GTTGGAAGTGGGGGCTAGCCACTCCCACCACAAGTTTCTCCTGCCCATTCCAATAAAAGC	TGACTAACAATAAATGAACTCCGTTCTTAGTAAGTTAATTTTAAAACATAGATGATCATT
	GCGGGGCTAGCCCCGCCCACTCCCAACCTCCCGCGGGGGCCGTCCGAGCCTCGCGGGCTT				CCGCGCTCGCCAGGGCCGAGCCCGCCCGCCGCGCGCAGCCCCCGCCCCACCGCCTGCCGG	CTGTATGTCCCAAGAGCCAGCTTCCCTACCCCATAAGAGACCACTGAGTATCAGACTGGT	CTATCTCCTTAGTTTTGGTTGCCAATGCAAATGAGTCAGAGGATTTGCTTCAGACACTGA
	CTGCAGACCCCGCCCCCTGGGCAGGCGCGGCGGTCATTGGATGGCGCTCGGCTCGCAGTC				CCCCGAGCACACGTGACTCCGCCCCGGCCCGCCCCGCCCCGCCGTCCCAGCGCGGGCTCC	AGCAGGCTCCAGAAGTTAGTTGTGGGACATTCCCTGAGCTCCAGTCCTGGGGATGTTTAT	GATAATTGTGTAACTCTACAGCGGAAAATGCCATTGGAGAGTACTTGCTGACCTCACAGT
	GCCGCGGTTGCTGGGAGAGGGAGGTGGGGGCGGGGCCCGC				CATTGGCCTTTCTGGGAGGCCCCGTCCCCAGCCGGGGAGG	TCTCTGGGCGGAGGGTGAGAAAGGAAACAAAGATGTTGCA	TGAAAAAAACTATTTAAAAGATGTGGAAACCAGATGTTTC
	>ENSMUSG00000028214				>ENSG00000182774	>ENSG00000188910	>ENSG00000115009
	CAGCATGTGGGAAATGCCCACGTCCCCGGGAAATACCCATGTCCTGGGGAAGAGGTCACT				TCAGTTGAGAGTCCGACTGGAGTACCCAAGGTGCGTTGAGGAATGAGGCACAGCCCTGGG	GGGAGCCTCTGCCCTGCGGCTTTTCTGTATCTGGAAACAACACTGCTGAGGCCTCCAGAG	TCCCTTTTTATTTCCGGTAACATTAAAAAAAAATCTATTTTGTCTGATATAGGCATCACC
	TAGCAGTGCAGTTTAAAATGTACTTAAGGCAGGTTTCATTGCAGGGCCTCTTGTTCTCAA				CTTAACTCATCCAGCCTGGCCAGCTCAGCCTTCCCCTGTCAGGTGGGAGCCTAGGATTGC	CTGGGTCTGCTGCTTATTATCTGTGTGACCCTGAGCAAGTCACCTCACCCCTGTGTGCCT	AACTCCAGTTCTCTTTTGTTTACTGTTTGGTATACCTTTCTTTTGATCCTTTTACTTTCA
	TCCACAACTGTAGTAAGGGCAAGGTTCTCCAGGCCCACCAGAACCACAGGTCTTTGCAAA				TGTCAGCCCAGGGAGCAGAGTTGGAAGAAGGGGGCAGGGCCCTACCTAGGCTGCGGCCCA	CAGCTTTCTCATTCATAAAAGTAGGAGGGATTGGACCTTCCTCATCTGGATGCTGCCATG	ACCTATTTGGGTCTAGTGGAGAGTTCTTATACTGCCTTAGGTTAGGGATTCATATTACAT
	TCTTAGCAAATGATAGAAGCAGTAGGGCTCTCTCAGGGGATTGAGCCTCCTTGTATCTCC				TCGGGGCAGCCTGCGCTGGTGGCTTCGGAAGGCCCTGGTTTGAGGATGGGTGCGGCAGGA	ATGAAATAAAGCATGTGGGACAGTGTCGGGTGCAAAGATGCCGCTGGGCTCCCAACTCAG	TATCATCATTAGTACTGTTATTTGACATTTGCTGTGCTGACTAGCTACTGCTGATAGGTT
	CCATGGCTGGGAAGTCCTGGCTCTAGGCCAAAGTTCCAGCCATGCTGAGCAGCTCGGTTC				ACAGCCTGAAGATAGTGGATGGAGAAGGTACCTGAGGTGTTGGGAGCTCTGCTGGTGAGC	TGCTCATTCTCTACCAAAATGAATAGGAGGAGGGTGACCATAATTGATGCTCCTAACTTT	TTCTTTCCTCAACAATTCTGAGGCTCTATATTGAGTTATATTAGTACATCATCATGGAGA
	TGAGATGCGCTGATTGGGGTGTGATTAAATTTCTGATGGAGGAGATTCAGCATTGTGGCC				TGGGCCCTTCACGTCAATGTTAGAGGTTGTTACGTGCTAGGCGCTGTTCAAGCACTGGGA	GGGGCATTTTTGAAAGTAAAAGGGGGCATTGTTAATGATGCCAGCACTGCAAACATAAAC	GTTAAAGGTAGGTAAGGATTATTTTCTGAACTGCAATATTGATTAAAGCCATGTGAATGT
	AAAACAGGGGGATGGCAGTGTTTAGCACAAGCTGCTTGGAGCCAACCTGCCCCTTTTCAA				ATTAGCTAAACAAAATGACCATTACTGTCATGGAGCTCACCCCTAGTTGAGAAAAATAAG	CAGTACAGTCCTGGGCAAACACCATGTGGAGCCACCATAGTGCCAGCAATATCATCTCTG	ATAAGATTCTTAGAAGAGTTGACATTAAATCAAGGTGAAGCTGAGGTTTGAGCCTTACTT
	GATCCCCTACTCTTTCCTCCGACTCTTCTCTTTTGGATCTCTTCCAGAAGAAGGAAACAA				CCGAATCACACGGCAAGTGCTAGGAAATATAAGCAGGGATAGTGAGGGAGTTATTTTACC	TGGAGACAGGACTCGGGCCCCACCCTAAGATCCAGGGACTCCCAAGGGAGGCTGGAAACC	AAAGGCTGATATTTTCCACTCTAACTGCGGACAGTACTGTAGCACTGTTATAGTACCTGC
	AGCAGTATGTCCCAAGTCAGAGATAAGAAGTCAGGAAGCAGGAAGGGCCTGGTTGCTTCT				TAAGTTTGAAGGGAAAGCCCTCTGATAAGGCGACATTTGAGCAAAGGCCCGGAAGAAATG	CTGGGGTTTTCCAAAAGAGGCTGGGGCACTGCAGGCTTTTATTAGTTCCTAGTCAGGACA	TCTGAATGTTAGTCTAGCAACTCAGGGTCTTCTTCATGACAGCTGAACCTCAACCATGTG
	CAGAGCATGCTCTGAAGGTGGTCTGTCCACTCAGGGTGGCTGTAGCCTCATCCTGGAGGC				AGATACGTCTCGCCCAGTCGCACCCTGTCTCTACCTGACAAGTCTCCGGCCCGCGGACTG	CACTAGTAAATAAGACAATGTGTCCTTATCCCCAGGGCACAGCCCAGCCCCACCCCAGCC	ATGGTAAATGTGTAGCAGAGTATGCCTGGCATCCCACCTGCTCCTCCTCCCCCTCCTCCT
	CGGAGTCCCGCTCACTCAGACGGATCTGTTTTCTTGGCAAAGCTGGACTCGCGGCTTGGG				AGTGGGGGACCTGGGCGGCCGCCATCCCCCACTTCCTCATTGTTCCACGGCCCTGGATCG	GCAGACCCACCTGCTTTGGCAGAGGCTATTTACTGCAATGGTATTTGTAATAGAATGAAA	TGACTGGTTCTGGAAAGCAAATAGGGTGTAACAATAGGAGTTCTGGAATGTTCCTGTGTG
	CCTGTTTCTTTCCTCATCCTTTATTCAGACAGCTTACAAGTGCTCTGCTGGGAAGGGCGA				CCTTCTTTTCTCGGTCCTCCCGAGGACCGGATGCTTCTCCTCTCCCTGGCGTGTGTGGAA	TAAAAAACTAGAAACAGCCTTAATTTTTATCAGAGTAGGACTGATAAAATATATTACAGT	GGGCTGACCTTTGTATCGCTGTTAATCCTCTATTTTCAGACACAAAAATGATTAAGTTAA
	TTAAGTAGCACTAAGTGTATTTTTCCAGTGTCCACCTGATAAAAAGAAAATAAAACAAAA				GAGATGGACGCTACGCTAGAGCACATCGCACGGGCGGTCCCATTAAAAATCAGATGGGGG	ACATATACTATTCAGCTGTTTTTAAAATGAGAGAGCAAGGCAGCTCTATATCGACTGATG	AACTGGATGAAAGTCTTTTCTGGGTCACAGGGCTGAGCTGCTTTTGCTCTTTGCAAATAC
	TCAACGATTGAACTGTCATTTTTTTTCTCCCTCACTCCCCTCAAGGGGATAGGGGAGTCA				AGAGAAGCGAGCCCAAGTCAACCGAGGGGAGCGGGGAGCGGAAAGGGAGGAGCCGTCGGG	GGAGAAATGTCGTATTTTGCTAAGTGAAAAAAAGCAACGTGCAGAAGAGTGTAGATAGCA	AAAGAATTTAACAGGATTCTCCCCTTCTCAACTTCCTGTCCCCCACCCTGACCTTCGCAC
	CATGACTACGAGTAACTGATTTAGCCAAGTGGCTGCAACTCAGTTTGCTGCAGAGCCGCC				GGCGGGACAGACACCCTGCCCACCGGAGGGCGCGCCACCGCCGCCCCCGCTCCACTCCGC	TACTTCCACAGGTTAAGACTATATAGTTGAATATGAACAGACGATTCAGGAAGGAAAACA	CTTCCCAATATGAGGAAAAAGCAGGAAGTTTTCCTTGCGGGTTTTTTTTATGATGACATG
	CCCTCCCGGCGGGAGCGCTGACGTCACGGAAAAGCCCCGTCGCGGGGCTGCCGGGCGCGC				CAGGGGGCGCTGTGTGGCTCCCGAGTAGGCTCAGAGCGACCGTGGCCGGGCGGAAGCGGC	AGAAACTAGGGACCCTGGTGTTCAGGTAGGCAGCTCCGGTTGCAGTCTGCCCCTCTGAGT	ATGGGGCCAGTTGATCAATGGGGAAAACCCCATGTGGCAACACGCCTTCTGTGTACATTC
	TATAAACGGCGGCGGGCAGCGGAGGCTTCAGGAGGCGGCA				TTTCTGGCCTAAGCTTTAACAGGCTTCGCCTGTGCTTCCT	CACTCCAGGCGGTGACCTCCCCCAACCCGCCCTCATTCCT	CCAATATTTGCTATAAATAGGGCCATCCCAGGCTGCTGTC
	>ENSMUSG00000037926				>ENSG00000134825	>ENSG00000224586	>ENSG00000115008
	CTTTTCTTTTTAGTCTTGATTTTTCCATTACATGCTTGGTTGATGTTGGCAGTTTACCAT				TCCCCTGTGAACTGCAGCGGCAAAAGCTCTGGCCTTGAATCTAGGCGCGGCATTTACCAT	TATTAGAGGGTGGAGGGTGGAAGGAGGGAGGGGATCAGGAAAAATAACTACTGGGCACTA	TGCCTCAGCCTCCTGAATAGCTGGGACTACAGGGGCATGCCATCACACCTAGTTCATTTC
	TTAGAAATGTCTTCCTTTAAAATATTTTAATTCTACATTTTCACTTGCATTTATGAAATA				CCGTGTGACATTACCAAGCCACTGAGGTTTATTTTCTCGTCTACAGAAGAAGAACGATTA	GGCTTAATACCTGGGTGATGAAATAATTTGTAGAACAAACCCCTATGACACAAGTTTACC	CTCTATTTAAAATATACATGGCTTAAACTCCAACTGGGAACCCAAAACATTCATTTGCTA
	GTCAAATTTATGGGGGAAAGAAAAAAAGCTCAATGATCAAAAGATCTTTGTTTAGTGGAG				CCATGCCTGTCTCTCAGGGCTGCTGCCAGGGTTAACTGAGACAACAGACAGAAACCTCTA	TATATAACACACCTGCACATGTACCCCTGAACTTAAAATAAAAGTTAAAAAAAATAGAAA	AGAGTCTGGTGTTCTACCACCTGAACTAGGCTGGCCACAGGAATTATAAAAGCTGAGAAA
	ATCTTCACAGTAGGAAGCAATTGAGAGGTTTTAAAAAAAAAATAGCAGGTTGGAGCTTTC				ATGTCCCCTCTCCAGGCCTGTTCAACCCTTCGGCTCTTGCCTCAAGCCGGCCGCGCTGCT	AAAAAGAGGAATGCTTGCAATTTTTGTAAATATATTATTTTTTAAAAGTTATTTACTTTT	TTCTTTAATAATAGTAACCAGGCAACACCATTGAAGGCTCATATGTAAAAATCCATGCCT
	CAACTCAGGGTCCAGCTCTCTGTGCCCGCCCCTTCCCTCAGCATCTCAGGTACAGTGACT				GGAGTGTGGACTGAGGACCAGACCATGTAGCCCTTGATCCCCTCACGGCGTCCCACAGAC	TTAAAGCACTGCATTCAGAATGTCAGATTATTGTCCAGAAAGTTGGCAACATTAGTATTC	TCCTTTCTCCCAATCTCCATTCCCAAACTTAGCCACTGGCTTCTGGCTGAGGCCTTACGC
	GACTTTAGGCAGGTTGTAGAGGAAGGAAGCCTGAGGCTACTACGAAGTTTCCAGTGTTTA				AGGTAGGCAGGAAAGGGGCCTAAACAACTCAAGTGTCAGAAATGTTTCTCGTCCAAGGTC	GCCATTCCCCCACCCATCGTGTAAGAGACTCCTATACCAGACGGAGCCCAGGCTGGGAAT	ATACCTCCCGGGGCTTGCACACACCTTCTTCTACAGAAGACACACCTTGGGCATATCCTA
	CCACCGGGGGGAAAAATCTTTCTTAGGAAAAGTCTGGTCGTTAACCCTGAGGCCCTTTAT				TTAGGAAAAATACAACACGACCCCATAAGGTGGAACTTATTACCGCTTTTCTACAATGGA	CACCATTCCTTTTAACTTTTGCCAATCTGATAAGTGTGGAATGTGTCTTTTCGTATTTAT	CAGAAGACCAGGCTTCTCTCTGGTCCTTGGTAGAGGGCTACTTTACTGTAACAGGGCCAG
	GATGAGGAGGGTGGGGAAGCTCATTAAGACGGAGCCCTCTTGAGGGCCAGGTCCAAGCAG				GGAAAGAGAGGCTCGGAGCTTACGCGACTGGCCCAAGGCTCACAGGGGGAAAAGTGGCGG	ACTTCTTTGATTATTGGTGAGAGAGAACACTGTATCCTACCACAGATGCCATTTGATTTT	GGTGGAGAGTTCTCTCCTGAAGCTCCATCCCCTCTATAGGAAATGTGTTGACAATATTCA
	GAGGGCTGGTCTCCCGGGTCTAGCCCAGAGAAAGCGTCTATAGCACCTGCGGAGCCCTTT				GACCTCTTGACTGCGAATCCCGCGCACTCCAGACCCCGGCTCCCCACGGCCCCCAGCGCC	CTGCCTCATGCCCATTTTTTTCTGTTGGTCTGGTAGTTTTTTCTTACTGATATATAAGCA	GAAGAGTAAGAGGATCAAGACTTCTTTGTGCTCAAATACCACTGTTCTCTTCTCTACCCT
	TCCACTAGAAAACGTGTTCGCCTCAGGATTTTCGCCTCAGTTTTTCTCTAAGGTTGCGCG				AAGCGGACCCCGTCGCTCCCGGAGGCGCTTCCCATGGGGTCTCACCTGGCCTTTGGGACA	CTTGAAATCATTTCTAAGGATTTGTATTAATTTGCTGTCCTTCGCATACATTGTGACTAT	GCCCTAACCAGGAGCTTGTCACCCCAAACTCTGAGGTGATTTATGCCTTAATCAAGCAAA
	CCCCACTCATAAAATGGTTGTCTTTCTGGAGTGAGGATTAGCGGCTCTCCCACCGACCCC				CGCGGCCTCGGCGGCTAAAGCTTGGTTCGGGGTTGCCCCGGGCAGGCGGTCCTAAGCTCG	TTCCCCTCCTCGAGCCAGTTTCCTCCTAACTCTTTTTGAGAGATCCTAGATGGCCGGCCC	CTTCCCTCTTCAGAAAAGATGGCTCATTTTCCCTCAAAAGTTGCCAGGAGCTGCCAAGTA
	CACCCCCAGATCAGGACCCTCGGTTGGCTGGCTGCCTTCCAGGGCTCCTTGGCCAGCTCG				CTCTCCCTTCTCAGCTTAGCGGCGGGTGGCCTGACGTTCAGCCGCCTTCCAAAGCCCGCG	ATTCTTTGATTTATTTTTAAGCTCAAATAATATTAGAAATAACATTTGAAATGTCTAGAC	TTCTGCCAATTCACCCTGGAGCACAATCAACAAATTCAGCCAGAACACAACTACAGCTAC
	CCCCACGCCGCGCAGCGGGGACAGACAGAGCCGCAGGGGCAGCAGTAGGGCTCGAGAGCT				CTCCCGTCACGTGACCTGCTCGCCACGCACAGCCTCTTGGGGCGCGTAGTGCAGGCTGCG	CAACCCTTTTGCAGTGACTTTACTGGGAGGTTGCATCAGCATCTAGACACTTCCATACAT	TATTAGAACTATTATTATTAATAAATTCCTCTCCAAATCTAGCCCCTTGACTTCGGATTT
	GACCCGGGAGGGGACGGCGGCCCGAGGCGCGGCGCACGCAGCCTGCCCGCCCGCTTCCGG				TCCCCTCAGACGGCTGCTCTCATGGCAACCAGTCCCTCCAGGGAGAACAGAGTCTCTCAG	TGAGGAAAAACAGACAGCCGTGTTTAAGGACCTCAGAGGGCTTGCTATCACCCATTTATA	CACGATTTCTCCCTTCCTCCTAGAAACTTGATAAGTTTCCCGCGCTTCCCTTTTTCTAAG
	CAACTTAAGGGTTACGCCGCCGCGGCGGCGCGCGCCGAGGGGAGAGGCGGTTGCTGACAG				CGACCCTGGCGTACCCTTCTCCACCGCTTGTCCCCACTCCACCCACACCAGGTCCCCGCA	ATTTTCCCAGAACTTATGAGTCCCAGGTCCTCATTGCAGTGGTAAGCGCTGAGTGCTCAC	ACTACATGTTTGTCATCTTATAAAGCAAAGGGGTGAATAAATGAACCAAATCAATAACTT
	GTGGCGCCTGCGCACTGGGAGCGCTCATTGTGCCCCGCAGCTGCCGAACCGCCCGCCTGC				GGCCCCTGCTCCCTCTACACCCGAAATCGCAGGACTACAAGTCCCTCAATGCCACTTGCG	GGGGGTGTGTGTGGGACAGGATGTGGTTTGAGTTCTGTGATCCTCACCCCGACCTCATGC	CTGGAATATCTGCAAACAACAATAATATCAGCTATGCCATCTTTCACTATTTTAGCCAGT
	CCGCCCGCCGCCCGTTCGGCGCGTCAGTAGGCGAGAGAGT				CCGGAGGCACTTCCTTTTCCGGTTGTGCTAGGCGCCTGCT	GTCGGGAATCCTTGCAGCCCTGTGACTGGCCTGTGGGGGC	ATCGAGTTGAATGAACATAGAAAAATACAAAACTGAATTC
	>ENSMUSG00000028413				>ENSG00000131979		>ENSG00000124772
	GGCTGGCTCCAAACTCTGGCTCTTCCTGTCTCCGCAACCAGAGTCTGGGATTACAGGTGT				CATTATGAGATAATCCCTCAAGTGAGGAAAAAGGTCCATTTATTAATCTCAAAGAAAACA		GCCAGGCGGTGGGCGAGGAAGTGGAGGTTCCAGCTCGGCAAAGCTTAGGCTGAGGCTGAG
	TCACGACCGCGCCTAGATTCCAGTATTCTGTTAAATGGGGACTGTGTTCCAGCGCTGTGT				GTTACAGCAGATGTCACTGGTTAAGAGTTCAGTTGGTGAATAGCATTTCACAATTTGTAC		GATGGGCTAGAGTCAAGTCTACGTGTGCAGCCTTACTCAGGGAGACGCCTCTGCGCTGCA
	ACAACGGGCTGTTCTGTACGCAGGCTTAGGAATTAATGCAGTTTTCTGCCAGTCTCATCC				CAACATCTGGGGAAAGACGCTTTGCATGGAACTGTAAAACAATTGAGCACCAAATCTGCA		ACCTCATGCCCGGGAGGGCAAGGCTGGGCTAGGGCGGGGGATCGCGAGGGGCTTGGCTGG
	CAACAAGCATGTGTCATCTCCATGTGGCATGCACTAGAGGCCATGTTGCACCTAGAACCA				CAACTGCGTTTCTAGAAAATGCGATGGGTTTTATAGAGATGAGGTCTTGCTATGTTTTCC		GAAGAGGACTGCAGGAGAGGTGTCCCAACTCTCCCCTCGCTCGCCAGGCACACAGCACGC
	AGTTGGGCAGGTTCCTGAGGTTTCCCAATCCTGCAAACACTTATGTGGGAGTAAGAGTAG				AGGCTGGTCTCGAACTCTTGGCCTCAAGCGATCCTCCCGCCTCGGTCTCCCCAAGCGCCG		GCCTACTCGGTGCTGGCTGCATAGAAGCCCAGGGAGCTCGGGCCGATCTCCCAGTCTGGT
	AGCAAGATGGTCACTTCCCTAGCAGGACTCAATAAGCAGCTCCTCCACTTTAGCCCCCTC				GGAGTACAGGCGTGAGCCACCGACGGAAATGGATTTTAAGTGAAAGTCCTATCTTCGTTT		TGCCACCAGACTGGGTGGCAGGAGCTTCTAGACCTGGAGGCTGGCTCAGTCGTGTGGTCA
	ACAGGCAGGCGGACCCAGCTAGGGTAAGTGGATCTTTGGAACGCCCCAGAGAATCCGTCC				GCAAATCAATTTTTCCAGGATCAAAGTTCTAGCAACCATAAATCCTATCCTTCTAGACAT		CGACGGGCGGGGGAGTGGAAGGGCGCTGGCGCGTGGTTTCGGCAGCCGACTTGGCGAGGC
	GCTGGCCTCGCGGGACGTCGAAGCCGGTTTCCTAGACGACCTTTCTCCACTCCATTTTCT				AGGGACCCACATAAGGGCCACTTGATGTGACACTTGCCCCGACAGCGGTGCCACCTGGCC		CGCGGCTGGCGGGAACCACGGATGGGGGAGGCGCCCATGCACCGACCCCACCTGGGCCAC
	CACTATCCCAAGGCTACCGCCTGTCCTCTTGTCCTCACTAGCTGCTGTCCCAGGCCCATA				CCTAGGTGGCAGGTGCGTTTTTAACTAAACCCAAGAGTCTGAAGTCACATTATTCTCTTG		TGGGAAACCGAGGTAGTCCCTCCTGGCACTGGGGTCGCCCCCACACACCTCCCCAGAAGG
	CCCGAGTCACTGGGTACGTCAGGAAGTGGTGAGCAGCTCGTTGAACAAGAAGCTGGTTTA				CCTTGAAAGCTTAAGAGTTGGTTCCTAATCGGTGGCTTAACTCGGTCTCTCTCCAGGCAA		AGATGTAGGGTCTGTTTCTGAACTGAGACCCGCCCCCGAGTAGGGCGCACACTCAGCAGA
	GAGAGACTTAAGCTCCACGGTGAACGCTAGGAAGAAAAGCTGAGCGCCGCTGGGTATGGG				GGCCACCTGTTTGCTGATCTTTCACAGGGCGAGGGGACCGGAGCCCTTCAATGCAGCGCC		GACCCTCCACACCCAAGCCCCTGGGAGGGGATCTTTTTTGCACACCTCCCTCCCACTTAT
	ATGCCCGCTCAACCCAAGGCTGCGGTGGGGCTGGCGGAGCGCCACGTTTAGTCCCCAAGT				CTCTTGGCCTGAAGAGGGGGCGACTGGGCGCCCAGACCGCGTCTTTCTCACTGAGATCCC		GCCCCCTCTCAACCCTGCATAGACCTTTCTCAAAAAGGCGCCCGTTGGTTCCCATAACCC
	GTCGCGACGCCCTGCAACCCAACCTCCCGAGGGCCCGCCCCTTAGTGCCTGCCCCCCAAG				AGCTCCTGGACGACTGCCTCTTTTCGGGTTCGGCTCATTCCGCAATAAGTGGAGGGGTCC		TCCCCCTCCCCCAGGATGGAGACCCCTGATGGGAGATAGGGGTGGTGAGAGGGGGCGGGC
	CTCCGCCCTCCCTTAGCTGCCAGAAAAACCCGGCTGAAGGTTCCGCCCCTCAGTCCCCTC				CGCCTGATCCTAGGGGCCGGCGCCCTTTTCCTTCCCTCCCTGCGCTTGCGAACCCCTCCG		GCAAATGAAGATGCGCGCGACCAGGACCACCTCTTGCTGTCACCCGCCACGTCCCCAGCA
	TCCGAGCCTTGTCCCTCATGCCCCGCCCCTCTCGAAAAAGACCCGCTTTGCGGCCCCACC				GGCGTCTCCGGAGCCGCGACCCCTGCTGGGGACCCCGGGGGCGGGAGGCCGAGGGGCGCG		TCTGGACCGCGTCCCCCGGCCCGCCACGCGCGCACACACACACACACGCGCACACACACA
	CCTTAGACTCCGCCCCCCCAGGTTCCGCGAACAGCCTTCCGAAACCCGGTTGAGGCCCCG				GCGAGGGCCGTGACGCGAGGCGGGGCCGGCCAATGGGAGCGCTCCGCGGCGCAGGCTGAG		CGCTCACACTCACCCTGCGCGCAGACCCCGCCCGCGGCCCCGCCCCGGCCCCTGCGGGCG
	CCCTAGGTCGAGACCACGCCCCCTGCTCATCCGCGCTTGT				CCGCCGGGCCATAAAAAGGAGGCGCGGCCGGGCTTTCCAG		CCCCCTCTGGCGTTCCCGGGCGGCGGGAGGCTGCGGCTTC
	>ENSMUSG00000044786				>ENSG00000173812		>ENSG00000122861
	CTTAGTCTGACATTGAACGCCTGATCCCCCTTCCTCCACCTCCAAATGCCAAGATTACAA				AGCGGCCACTGCAGCCCGTAGTTCTTACTCCAGCCCCCAGTCCACCCCATTACATCACAC		TCAGGCAAACAACTAATTTGTATTACAGCGGGTGCAACTTAAGAGCTCAGAGTCCATAGT
	CCATATGCCACTGTCTTGTCTTTTGTTTTGTTTTTCAAGACAGGGTTTCTCAGCCGAGCA				TTGGCTGTTTGCACTCCTTGATCCTACTTACCTGCCTATCCCCGGAGGCCTTTGAGTCTA		CCGAGCAGTCTTTCTGGAAGGAGGTCTCCAAAGTCAGGAGGAGGGCTCCCCTGAGCTGGA
	TGGTGACACACGCCTTTGATCCCAGCACTCCGGAGGCAGAGGCAGGCGGATTTCTGAGTT				AAATTCCTGGTCTCTTTTCACCACTCTACTTACCCCTACAACTGAGTGTTGAAATAAATA		TCATCTTAGCTCACTGGCCCCTCCCTTCACAGCGTTCTGTCTTTTATGGAGACAGTGAGG
	CAAGGCCAGCCTGGTCTACAAAGTGAGTTCCAGGACAGCCAGAGCTATACAGAGAAACCC				AACTGAAAGCAAGAAAGGTTGACTGTTTTGAAGGAAATATTTCATCTAAACTCTAGGAAG		TATAGCGCATAGGAACAAGGATCAGAAGACGCTGGGTTTTAGTGCTGGCTTTGCTGCTCA
	TGTCTCGAAAAACAAAAACAACAAACAAACAAAAAAGACAGGGTTTCTGTGTGTAGTCCT				GCTCTACTCCACACAAGCTGTGCCACATGAAGGACGCCCTCTGGTGCCAGAATTATTCTC		TCAACTGTGTATCTTCTCTCCACTTCATTTTCCATATCTGCAAAATGGGAACAACAATAC
	GGCTGTTCTGGAACTCACTCTGTAGACCAGGCTAGCCTCGAACTCATAGAAATCCGTCTG				GGGGGGGCCCAGAACCAGTTACTATACCTTGAACTCATGCCAATGAGCTGGGCACACTTT		CAGTCTATATCATAAGGCAGTTATGAGTTTAAAGAGAAATGGTTTACATTAATGTGCCTT
	CTTCTGCCTTCCAAGTGCTGAAATTAAAAGTTTGGGCCATCAGTGATCTGGCATCTTTTT				TTCCTTAGATGGATTAATCTAATCTAAATGAAAATTTTAGATCGGATTAACCCACTTTAG		GAAGCACAAGACAGAAATACAATATAAAAAATATGGCTGGGGCCGGGCACGGTGGCTCAC
	ACTTCCTAAGAAAAGGGTCTCACCAAGTTACTCAAGCTGCCCTAGAACCCACTGTATAGT				AATAAATCTAAATGGCAATCTAAATTATGCGGTTACCGTTTTGATTATATTATTGTATGT		GCCTGTAATCCCAGCACTTTGGGAGGCCGAGGTGGGCGGATCACAAGGTCAGGAGATCGA
	GGAGCCAGGCCTTGAACTACCAGTCTCCTGCCTCAGCCTCCCTGAGGGGCCGGAATCACA				TGATTAATCAAAGTGCCGCCCTAAATCCCGCTGTGACTCCGTGGGTAGTAGGGTGGGTAG		GACCATCCTGGCTAACACGGTGAAACCCCATCTCTACTAAAAATACAAAAAATTAGCCGG
	GTCCTAAACCAGCAGATCCTACTTGTGAATGTCTCTCACTGTCTCTTTGTTTTTCTCTCG				GTAGGTGGGTTTGACACAACGGGGATTTCTCGTGTTTGGGAGGCTCATCATCTAAATCCT		GTGTGGTGGCAGGCGCCTGTAGTCCCAGCTAGTCGGTAGGCTGAGGCAGGAGAATGGCGT
	GCTTCTGGCCATCTCTGTCTCTTCCAACTTGTCTCTCCCCGCCCCCGTCTGTCTCACACG				CTCTAAGGAGTGTTCATTTACCATATGAAACTCCCCTTTTCGAGAAGACAGGGATGCAAC		GAACCCGGGAGGCGGAGCTTGCAGTGAGCCGAGATTGTGCCACTGCACTCCAGCCTGGGT
	CACACGCCCTCAGTCTCTGCCCTTGTCAATTGTCCCTAGAGCCCTGCCCCCACTTCTGCC				AGGGTCAAGAAGGTGGAACGTACCAAAGGACACAGTGCGTAGGCGCGCTCGAAACCTGGG		GACAGACCGAGACTCCGTCTCAAAAAAAAAAAAAAAAAAATATGGCTGGGCGTGGTGGCT
	CCAGTTCTCTTCCCGACTGCCTTCCACCTCTGAAAAACACTAGGACGCCCCGCTACCATC				CCGGTATTCTCGGCACCCAGACACCGTCCACTCGCACTGCGCAGGCTCCGAGACAGATCA		CATGCCTGTAATCCCAGCACTTTGGAAGGATGAGGTGGGAGGACCCCTTGAACCCAGAAG
	ACCTCCAGTTGGTCGTACACAACCCTCCCTACTACCCCCCGAGAGGGGCCGGAGCTGCGG				AGCTTTCCCTCCCCCTCCCAGCTCTCCTAGAGTCAAGAGGACGCCCTCCTGCCGCAGACT		CCCAGCAAAACCTTGTCTTTAAAAAAAAAAAAGAACTGTGCACAAAGATTTCAGAGAGTG
	GAGGGCCAAGTTCAGGCACATTTTGCATGCTAACCAGCAGATAGGCGGAAGGGGCCTAGT				TCCTGCGCAAGCGCCATCCCATGTCCCCGCCTCCAAACCAATTGGAAGCGGCGCCGCCTG		CTAAAGATTAGCGCATGGATAAGGAAGTTCTGTGAAGAGTTGAAGTGCTAGGTGAAGAGG
	ACCAGGCCGGCCGAGCTACGCCGCGGGGGCGCGTCCCGGAAGCTCTAGTGGCCACGCCCC				GGCGCTTGGGGCACGACGCTGTGGGTGGGGTCAGGACGTGAGGGCAGCGCGCTGGCGTCA		TGGCACGGGGGAGGAGGGGGCGGAAGGGGAGAAAGGGTGTCACGCTTCATAACGGTCTCC
	CAGGCCGCCCCATAAAAGGAGAAAGCTCCTGCTGCGGGCC				GAGGCGCGGCTATATAACTAAACACAGGCACCGCCCCTCT		AAACCTCTTTGTCCAGGAGGAAATGAAGTCATCTGCTCTC
	>ENSMUSG00000049892				>ENSG00000137285		>ENSG00000112096
	GGTTACTGATCAACCTGCCACCGGCTTCCTCCCCTAGGCAGCCTCCCTGATACTATACTT				GTGGAATGGATTAAGAAAATGTGGTACACACACACCACAGAATACTACACAGCCCTTAAA		GGGCAACTCCCGCCAATGGCAGTGTAGATTTCCTAACCTCTACACATGGAAGATTCACAC
	TTATTGTTCTGACCAGGCCCTGGTCTCGGAACGTGTTTGTACTTAATCTTTACAATCAAG				AAAAAGAAAACAAAATCACGTCCTTGGCAGCAACATGGATGCAGCTGAAGGTCATTATCC		CATTCAGGATTGTTGTTTAACTGTTGAGAGAGCACTTGATACTTAACAGCTTACTAGGCT
	GAACCAGTGTCATCTTTCAGAAAGGGAAACTGAACTACAGTGAAGGTTGTGCTTCCAGGC				TAAGCGAAATAATACAGAAACAGAAAACTAAATACTGCATGTTCTCACTTATAAGTGGGA		ACAAGACAGCGCAGGAAAGAATCCTCTGTTGTCCTTTTATGTTATCCTGAACAGTTGGTT
	CTCCTCTGAGATCATCGGCCCCAGTCAGCCACCTCAGTGCAAAATGACGATGAATTGGCC				GCTAAATATTGGGTGCACACGGACAAAAAGATGGGAACAATAGACGCTGAGGACTCCAAA		CACAGAGTTACTGTAAACACACAAAACATGACTGCCAGGGCTTAGTAGTGAGGAAGGTGG
	CACGAGAGGGGAAAGTCCCGAAAGCCATAGGAGGCTGTAGGTACTCTGGCCTGTTTTGAT				AGGAGAGAAGGAAGGAGCAGAGCAAGGGCTGAAAAACTCCCTATTGGGTACTACGTTCAC		GAACTAGTCCTGACTCAGTTAACTGTGCCCAGGAGAAGCTGCTTAACCTCAAAGGATTTC
	TTTTTTTTTTTAAAGGGGCTTGTCTCGAAGTATGAAGTCAGGTACAGACTCTCCTCTACT				TATCTGGGTAACCAGGTCGATAGAAGCCCGGACGCTCAGCATCATGCAATATACCCTCGT		ACTATTACTAGAATCAATAATACCAACCCTAGGGGTAAAAATAAAGATAAATGTGTGCAA
	GAGGTCCCCATCGATCAGATTCTCTCTAGTTGGGAAAGTAGAGCACAGGAAGTCCATGAC				AATAAACCCGCACATGGACTCCCTGAATCTAAAATTAAAATAGAAATTTTAAAAAAGAAG		ATCCTGCCTGCAGTCTCGGGCACGTCGTGGGTGTCCAAGAACTGTTCTTAGGCAGCCGGT
	AGCGCTCCCCGTCAGGGTCCCCAGCCAGCCTCCTGCCCCTCTCCAGAGTGGCCACAACCT				CAGGCTGGGCATGTGAAGCCCAAAGAACTCCGTTTGGAAACTGCACTGCTGTCTCTGCAG		GGGGACAAAGTCTGTGTGCCTCCTGTCCTGGAATAGGTCCCAAGGTCGGCTTACTTGCAA
	TAGGCATCCCAGCGGGTCCGTGGGGCTCCCTGCTTCCCTCTGGTGGCTGAAGCGCAAAGC				TGTGGCCACAGTGACTGCCCGCCCACCAAGCATCTAGAGCCCAGAGGCAGGGGTGTTGCT		AGCAAGGGTACGGCGCAAGAGTACTGAATACGGGTTGGAAGGGCGCTGGCTCTACCCTCA
	GCGGACGATAACATAGAAAACCCACAAACACCGGACACTAAGCCCAGGAGAGCACCAAGA				GCATGGATGTGTCCACCTGGATACGCACGTTTTCATTTCATTTAAATGGCAAACAAAGGT		GCTCATAGGCCGGCTGGGCGGCGCTGACCAGCAGCTAGGCCCCGTCTTCCCTAGGAACGG
	GTCCGGGGACCTAAGGGGTTGGCCCTGGGGCAAATGTCCAGCAAATCTGTTGCTATCATC				CTTGGGCAGATTTCGAAAAGCACTGGTGAGCTGCGGAGACATTTCCGAGCAGGAGCTGAT		CCACGGGGGCCCTGGGAGGGTATGAATGTCTTTTTGCAGTGAGGCCTCTGGACCCCGCGG
	AGATAATATTTTTTGGGGAAACTAAGGCCCAAGAAAAGTGGGTGTCTGTGCACTAGTGTT				GTGGAGGGTTTTCAGCGCCGGGTGAGGGTCCCGCAGCCACAGCGATGTTCTAGCCTCCGC		CCCCCCGGCAGCGCAACCAAAACTCAGGGGCAGGCGCCGCAGCCGCCTAGTGCAGCCAGA
	AAGAGAATGGAGATCCCAGAGGTAAGTGAATCAAAGGCACAGCCAGGACCTCTGCGGCCA				CGCGGAACTCACAGAGGTTCCCCCGCCATAGCCTCCCGCGTGCGCTCCTGCGCTTCCACC		TCCCCGCCGGCACCCTCAGGGGCGGAGCCGGAGGCAGGGCCTTCGGGCCGTACCAACTCC
	AAAGTGGGAAGCGCCGGATCCCACTGGCCGTAGTTTGGATTTAGTTTTCCTTTCAGCGCA				AGACCTTATTTATAAGTCTGTTGATTTCGCAGGCCGCACCTTGCAAGGGGCACACGGTCC		ACGGGGGCAGGGGCCGCCTCCCTTCGGCCGCGCGCCACTCAAGTACGGCAGACAGGCAGC
	CGTAGGTCTGAAGAGGAGCCTCAGGCTCCAAGGCGGAGGTCGCTGCGTCTAGGAGGAGCT				GTCTTATTATTTCATAATCACTTCTTCTCTTTTTGTTTTCCACCCGGCCTGGCTCTGTGT		GAGGTTGCCGAGGCCGAGGCTAGCCTGCAGCCTCCTTTCTCCCGTGCCCTGGGCGCGGGG
	GGGCGCGTCCGGGGGCGGGACGTGACGCACCTTAGCTGGGAGGTGCCTGGCCGGGCTTCG				CTAGGACTCAGCGTGCATTCCCTGGGCTCGGCCTGCCCCGCCTGCCTAAGAATCCCACAA		TGTACGGCAAGCGCGGGCGGGCGGGACAGGCACGCAGGGCACCCCCGGGGTTGGGCGCGG
	GCCAACTGAATATAAGGGCGGTGTGGGGCGCGGAAAGCCT				ATCATTGACAGCGTGGGGGAGGGGAGATTGCCTGTAGCAG		CGGGCGCGGGGCGGGGCCCGCGGGGGGGGGGGGCGGGGCG
	>ENSMUSG00000062515				>ENSG00000203812		>ENSG00000124762
	GACCACATTACTTCTGATCATTCACATAAACCCACAATCTTTAGGTCTGCATGAAATTAA				AGACAGTTCAAGAGCAGCCCTCTAAGGCAAGCCCCAACCTATCTATGCCATAGTAAGATA		TCCTAGGTTCAAGCGATTCTCCCACCTCAGCCACCTGAATACCTGGGACTACAGGTGCCC
	AACTTACAATATATTTCAAAAATGAAATGAGGGACATATTTTGCATTGGGACCCATTTTT				CCACTATCAATCTATGTAAGCTTACTTATAGCAATGCCTATGTGAAAAGAAAATAGTTAT		ACCACCATGCCCGGCTGATTTTTGTATTTTTAATGGAGACGGGGTTTCACCATATTGGCC
	GAAGGGTCTGTAAAAATGAGTACTACATGGCTATTTACGAATGGGAAGAATAAGGCTTAA				CTGTGCTTGGTGTTGTGTGCTCTCCTAAAGTTAACCAGACGTGAAGCCAAAAACATCAAC		AGGCTGGTCTCAAAACTCCTGACCCTGTGATCTGCCCGCCTCGGCCTCCCAAAGTGCTGG
	CTTTTAATGTAATTAAATCTGTGCACTACATTCCTGAGCAATGAGCAGAATGTATTTTAA				TGGGACTGACAACACAAGAAAGATTCTTTAACTGAGGTGGTTAAATGGCCCTGAAAAGAG		GATTACAGGCGTAAGCCACCACGCCCGGCCAGTATATATTTTTAATTGAGAAGCAAAATT
	GTATGTATTAAATATTTGAAATTATAAATCTAGGCCGCTGTAGCCCGCATCCAGAGGCAG				CCTTTGGAGACAAAGCAGCCGGCGACCCGCGGAGGGAGGGAGGGAGGGAGCGAGCGAGCG		GTACTTCAGATTTGTGATGCTAGGAACATGAGCAAACTGAAAATTACTAACCACTTGTCA
	GGGCAGCTAGGTTTCTTTGAGTTAGAGACCAGCCTGGTCTAGGTAGTAAGTTCCAGGACT				CCAGGTCCCGGCAGGGACTCACTTGGAGCTGGCGTACTTGGTGACCGCCTTGGTGCCCTC		GAAACAATAAATCCAACTTTTTGTGCAAAAAAAAAAATACAAATATTAGCTGGGCATGGT
	ACCAGAGCTGTGCAGCGAGACTGTCTCAAAAACCAAACCAAACCAAAACCCAACCCAAAC				GGACACGGCGTGCTTGGCCAGCTCGCCGGGCAGCAGCAGGCGCACGGCCGTCTGGATCTC		GGTGCATGCCTGTAATCCCAGCTACTCGGGAGGCTGAGGCAGAATTGCTTGAACCTGGGA
	CAAACAAAGCCAAACAACAACAACAAAAACAAAAAAACCCACCAAAAAAACCAAGGAAAC				CGGGACGTGATGGTGGAGCGCTTGTTGTAGTGCGCCAGGCGGGACGCCTCTCCCGCGATG		GGCGGAGACTGCAGTGAGCTGAGATTGTGCCACTGCTGACTTTGTCTCAAAAAACAAAAC
	AAAACAACCAAAAATCAAAAAACTAGGCTACTTTAAAATGTCATTATTTATTTTGTTAAA				CGCTCGAAGATGTCGTTGAGGAAGGAGTTCATGATGCCCATGGCCTTGCACCAGATGCCG		AAAACAAAAAAACAAAATGAAAACAAAAAGCCAGGGCTGCCTCTGCTCAATAATGTTCTA
	ATTCCTGAGATAAACACTATTCTAACAAAAGAGCCATTAAGACTAAGAATCTCTAAGATA				GTGTCGGGGTGGACCCGCTTCAGCACCTTGTACACGTAGATGGAGTAGCTCTCCTTGCGG		TCTTTGTTCCGCCTCTTCTCTGGGGTCTCACTTCTTGGGAGCCTGTGTGAAGGTGAATTC
	GTTTTTATGTTCTCAAATTCAGAAGAACTAAACACATTATTGCAGTATTAATAAAATAAA				CTGCGCTTGCGCTTCTTGCCGTCTTTCTTCTGGGCTTTGGTGACGGCTTTCTTGGAGCCC		CTCTGAAAGCTGACTGCCCCTATTTGGGACTCCCCAGTCTCTTTCTGAGAAATGGTGACA
	AACTCAAGATAAGAAGGTCAAATGTGTCCAAGATAATTGTCTCCTCCACAATGAGGCAAA				TTCTTGGGAGCCGGCGCGAACTTTGCAGGCTCAGGCATGGCCAGACCCAAGACCGACACC		TTGTTCCCAGCACTTCCTCTCCCTTCCTAGGCAGCTTCTGCAGCCACCACTGAGCCTTCC
	TCCATAAGGAATAATGGGGGGAAGTTCAATGCATTAGCTTTTGACAGTCAAAACAGGAAC				GACCCCCGAGAACGCAAGCAGAGCGGTAGGCTCGGGGTCTACCGGAAACGACTGTGTACT		TCACATCCTCCTTCTTCAGGCTTGGGCTTTCCACCTTTCACCATTCCCCTACCCCATGCT
	CTTTAAAATACTCTGTTCATGGTTAAAAATAATTTGTACTCTAAGTCCAGTGATCATTGC				TACAGAGGCTGTGCGCATGACGCTGCGTTATGGTTCGCGAGTTTTCCGCGGCGCGCAATG		GCTCCACCGCACTCTGGGGAGGGGGCTGGACTGGGCACTCTTGTCCCCCAGGCTGAGCCT
	CAGGGAGAACCAAAGTTGAGAAATTTCTATTAAAAACATGACTCAGAGGAAAACATACAG				CGAGGGAGACGAGATTATGTAAATGAGTGGATTCTGGCTGAGCTATCCTATTGGCTATCG		CCCTCCATCCCTATGCTGCCTGCTTCCCAGGAACATGCTTGGGCAGCAGGCTGTGGCTCT
	GGTCTGGTCATGAAGGAAATGATCTGGCCCCCATTGGTCACTCCTACAGTCACATGGTCA				GGACAAAATTTGCTTGAGCCAATCAAAGTGCTCCGTGGACAATCGCCGTTCTGTCTATAA		GATTGGCTTTCTGGCCGTCAGGAACATGTCCCAACATGTTGAGCTCTGGCATAGAAGAGG
	GGGCATCTTTAAAAGTGAGCTATCTGGACTTCAGAGGCTC				AAAGGTGAAGCAGCGGCGTTTTCGGCGACTTTCCCGATCG		CTGGTGGCTATTTTGTCCTTGGGCTGCCTGTTTTCAGGTG
	>ENSMUSG00000068335				>ENSG00000146232		>ENSG00000131711
	CCTGAAGCCTCCATCCCCAACAGTTTGCTCAGCTTTCCACTCTTCTGTTTCGCTCCTTGA				AGCACTTGGAATAGTGGGGAGGAATGAGGGAATAAATCATGGAGCATGGGCTTAGGGCTC		CAGTATGTTTGTGAGAAACGGTTGTAAATAGGCTGCCTTAAAAAAAAAAACAAAAAAACA
	CCAATAATAAAACTGTCAGTTGGTTGGCTTTCCCGACTCCATCCCAAATCAGCGTTTCTC				ACTTGTAGTAGGGTGCTCCCACGGCCTTCCTAGGCCCAGGGACAGTGAAAGAGGAAAGAT		AAAACAAAAAACACATTTTTTAGTTCTTCTAAACACAAACAAAGGCAATAAAAATTCCCA
	CTGGTCCACCATCCTCTCCATCCCCAACTCCTCTTCCCGCTGGCCAGCAGTAACTCCCCT				GTTTTGGGACTAAGATTGGGGCTGTGTTGGGGACCTGAGCAGAGTGCAACCCAGCATGTC		ATGCTACAGGTATTTTAAAAGACATCATTGTCACGAGGTAATTTTGCTTGTGTGTTCCCC
	ACCTTCGACTAGGCACAACTCCAGAGGCTGGAAGCAGAGTCCTGGTCCTGGAGATTACTT				TGGGGCCTCCCCAACCTGACCCCACTTCCTTGACTGCTGGGGTTGACCAGAAACTGTAAC		AAGGAACTGAAAAGTACATTATAGTCACTGTAACCCTGCTGAGTAGAGACAGTATCTTCT
	TCAGGACTTCTCAGAAAAAAAGTGTTCGGCCAGGGGAGACTGGACCCCCCCTTCCTCTCC				TACCCAAGGCCAGGGTTTCACCCTTTGAGGAAGAAGAAACTCCACAACCACTTTACTTTT		CTTTATTCTTTGTTATTACTGATACTATCTGTTCAGCACATTAAGGAAAGAAATTGGTAT
	CCTCTTCGTTGGTCCCTCCCACGTCCCCTAGAGCCCTCCCACATTCCGCTTTCTCCCTCC				TAGACAACAGTTTCCCTGAGAAGACGCTCTTTCCAAAAAAACATTTTCATGCCCAATTCC		CTAATATAATACATCTGCATTTCTCTCATTTCCCATGAGCACCACAAAGCCAGTACTTTT
	ATTCCGGCCAGGCCAGTTCCCTCCTCTAGATCTTCCCCTCCCCTGTGGAGCTGGCTGCAG				ATGTGATGTGGGACGTTGACACAGGAGACTGTCTTCCAGGACCCAGGAGAACTGCTCCTT		TCATCCTTGGCCCTGCCAGAGTAGAATCCAAGGCCTGAACAATAGTAGGCTTAAGTTTTG
	CCACGCCACCCCCTCCCACTCCTCCCGGCTCAATGAAGCTTTCTTTTCCCGCAGGTTGGA				TAAAGATAATGGGAGTCCCCTTTCCCTACCCGTACCCCTGGGCACTGATAGGGAAAGATG		CATTTTTGATGTATTCTTTAAGTGAAGGTGGTAAATATTGATATTGGTAAATATCAGTAA
	GGCCCGGCAGCCGTATTCAGGGTGCTTGACTTGCAAACGGTTTCGGGACAGCAGGACGGC				AGAAAGCAAGAGAAATTGAGATAAATGGGCAGGGGATAGGAAGCAGTGCTTCCCCATCCC		ATTCGTCTTCTTAAAGCCACAAGGTCAAAGAAAAGACAGGTTCCGTCTTCCTAGGCGGGG
	CCCTGTGGCAACGGGAAGCTTTCCAGCCCGTAGCCGTTCCTCCACATCCCCAACTAGACA				ATCGCCTACATGCCCTCCCCCAAAGATGCCAGCTTGTACGGACAATTAATAGATATTTCT		TACCCACAGCCCCGCATCTGCCCACTGTGGCTATCCCAGTTCCTGAGAACCTGGCTACAT
	GAGTATCAACAACAGTCCAGTCCAATTCCCGGGCTGGGCCATGAGAAAAGGTCCCACAAA				TTTAAAACAAATGAATGATCCGGGACCGGTGGCTCACAGCCTGTAATCCCAGCACTTTGG		CATACACAGCACACAAGGCAGAGGCCTGACTAGTGCAACTCCAACAAGAGAAAAGACCCC
	GAAAACTATTGTCCCGATGGCTCCCTTGGTCATTATGGCGCCCCCGAGGTGCCTGCAGGT				TAGTCCGAGGCAGGCAGATCGCTTGAACCCAGGAGTTCGAGACCAGCCTGGGCAACGTAG		CACTCCGAAAATGGAAACTCATCCCATTCCCATGCACAGACAGGGTGAGGGTGAGGAGTG
	GATGTCACGGCCTTCACTCTGATGTCACGTTAAACATATGTCGTCACTCTCAGCTTCCAC				CGAGACCCCCGTCTCTACTTGTAGTCCCAGCTACTCGAAAGGCTGAGGCAGGAGAATCGC		GGCAGTGGGTGTGTACGTGGTGGGTGGTGTAGGTTGAGAGCGTCTTCCCCCTTCACGGCT
	CCCCCAGGCACTAGGGCCCCTGGTTGGTGATCACCGCTTCCCTGAGTGGTGCCACTGTGT				TTGAACCCAGGAGGCGGAGGTTGCAGTGAGCAGAGATCAACCACTGCACTCCAGCCTGGG		GCAGCAGGAGCTCAGCGGGCGCCCCAGCCCCTTGGCTCGCGGCCCTGCCCCGACCATTGT
	GCACCACTAAAGATAAAGGCTTTAGTGAGCTCTCCCTGAGTTCTTCCTGATGGCTCGTTT				CAACAGAGCAAGACTTCGTCTCAAAAAAATAAAAAATAAAAATAAAACAAATGAATTAAG		CCGCACACCTCGTCCCTCCAGCTTCCGGGCCGCGGGCGAGATGATTTGCTGCAGATGACA
	TCCTCCAAGCCCTCCGCTCCCCCATCACCGCCGCAGGGGCCGGGGAGGGGCGGGCACGCC				AAATAGAAGTGAAAGAAGGAAACAGTACATGCGTGGAACTAATGAATGGAGTGAAGGAGG		TCAGCCCCGGGCCAACGGCTGGAAGAGCGGAGGCAGCCACCGCGTGAGGATGTGCCGGGT
	TCCGGCACCCTGCAGCCTCGCCCCGCCCCGCCCCGCCCCC				AAGGGGGAAAGAGTGAATGAATGAATGAATGAATGAGTGA		GGTCCTTTCCTCCTCCTCTTCCTCCTCCTCCCGGCTCCCT
	>ENSMUSG00000056501				>ENSG00000145779		>ENSG00000111801
	GCCCACCTAGGAGTGGCAGAAGGGTGGGCCCCAAGAGTTGCCCTGGGCGTCCTCAAAAGG				CCAAACGTGTAACTTTCTTTGGGAAGGCTATTTACTTCACGATGTCTCCCTTTCCCTTTG		TGGGAGAAACACAAGCCCACAACTTTACCTACAAACTATTGATTCCAACTTAGTCCCTTG
	GTCTCACCGGAGAGAGGCTGGTGATCCCAGCCCATTCAAGTGCACGGGGTGGAGGGGTTG				TAAAACAGGGATAGCGACAGGATCTATATCATAGATTGTTGTAAGGAGTAGAACGGTGAC		TTCTCTGGTATCTATGAGATAGCAGAGCCTATTGAAGTACCCAAGAAAATTAGGCTTTAT
	CCTCCCCAGCTTGCAGGGTGACCGCTGGGTCCTTATGGCTGGAGTGGGGTCTACCATGCT				CTACACATATTAAGTTTTACTAGTATTATTAATATTTCCAGCCCTCTGCCCCCCGCTGCC		CACCAAGAAGAAAGGGGGACTGCATGATGCAGAAGGGACCAGCCATCTCAACCAGATACT
	CCCACCGCAATCACCTGAGAAGCCTCTGGGCAGGGCTGTGCAGGTCTTAGGAAGGCATCG				ATGTACTAGGTGCTTAATGGATGTTTATTGTATGGATGGATTCATCGTACTCCCACCAAG		GCACAGCCTAAATTCAAACTGTTACAATATAATCAAATTTCATCAACCCCAGTCACATCT
	TACTTCTCGGGGGTCCGTTTGTCTCTGATGACACCACTACTAACAATACCAACACTGTCC				GTCCCTCGCCCTTGAAAATGGCTACCCCGGGCCAGGGCTCCTCAACAGACTGAAGGTCCA		TAATCTTAGGAGTTTTGATCACTGACTTGCAAATCCAAAAAGTGTGTTTTGAGGTCCTAG
	ACGGAGGGAACTCAGAAGCAAAGTGACTCACCCAGACACAGTGTGGCAGAACCCCCAGCC				GATCCTACTCCATCCTGGCGGTCTCGGGTGGCCCCTGAGGAGGGCAAGCCTTCTGCTCCA		GCCACAGGAAGAACCAGTTTGTCTCACAGACCTCTTACAGAGATGGCATTTGTAGTCTAT
	CTGCCACCTTCATGGAGAGGCGCAGGGAGTGGCGTAGGCAGGTGCGGTAGGCGGGCCATA				CAGGCAAGGACAGTCACAGCTAAGTCCGCGGGGGGCGGCAGAGAGCGAGGGCTTTCCAGG		CTAGATTCCAGCTTCAGATAATATGTACTCCACTGGCAGCACGAGAAATAAATACACAGG
	CATAGGGTGGAGGGCTGGGATCCAGGACAGCGAGCATCCCCGGGGTGGGCGTGCACCTGG				AGCCAATGAGTCTTTAACTCCAAGAGGAAGCCCTGCATTCTCCGCAAATGGAAACCAGGA		AAAATACAATATAGCACAAACCAGGAGCTGAGGGCGAATGAAGATGCTCAGAAACACCTG
	AGAGTTCTGCTTCCCAGGAGTTGGGGGGGGGGTCCCAGAGGTGTGGGCAGCACCTGGGTG				ATCGGGAGCGCGTCAGCTATCGTAGGGTAGACTTAAGGCCCGCAGAAAATTAAAAGCAAA		CACTAAAAGTTTCCTGAAAAAGGTAAAAAATGTCAATCAGCACTGCCTCTGGAAACCAGA
	GGAGGACATGCACCCCGTGGAAGGCTGCTTCCAGGGAATTGGGGCCCGGGGACAGCGGGC				AGAGCAGGCGGAATTCAGGGGCTTTCACGGATCATCATCATAATAGTCAATAATGATGGC		AACATTATATTATTTGATAACAGATCCTAAGTCTGGATGCTGGAGGTGCTTAAAAATGTG
	AGGATCCGAGGGTTGGGGTCGTGTAGCTGGAGGAACGATCTGTTTCCCAAGAGTTGGGGG				AGCAGACACTAACATTCACGCGTTCTTGTTAAGTGCAAGGCACAGTGCAAATGTGTATGG		CATTGCGTCTGGCTTTCTTTCCATGTATACATTTATTTGACGCTGTAGTAAAATCTCCTC
	TCCGGGACAGCGGACCGGAGCCGGGACGAGCCACCGCGTCCTCCAGCAGGGGGCGGGCGG				CCCCATTTAACCATCTCAACACACTACGAGGTTGGCGTCTCATTTTTACAACGGAAGAAA		CTTCAGGTACCCATATTCATGCAAGCAAATGTTAGCAAACTGCCACAGTAGCATTTTAAT
	CGGCCGCGCTCCTCCGTGTTCCCGAGGGGCGGGAAGGGGGCGGGCTGGCGTCACCCGCGT				CTGAGAGGCTCAGGAATACCGTATCCTATGCACATCTCCCAAGAGGGTCCTGTTCTCCAG		TAGTGCACAACTTTCTCTCTTCACCACATTATAATCTTTTCTCATTTTGTTCTGCTGCTA
	CCGTGGCCATCGCGGGGCTGGCGGGACGCCCGGGTCACCGCTCAGCCTCCCGCGCGAGGA				CGCCCAGCGATCTGGGCCTCGCGGTCCGAGTCCGGCTCCCGGGCCGCCGCCCAGCCCTTC		TTTCTATTATGATAAAAGACTTAAGTAAATATGTAGAAATACTTATATACATGGACACGC
	CCCCCGCCGCGCCCCACTCCCCGCCGCGCCCTCTCGCGCTCCCGTGGCCGGGCAATGACG				TCCGCGCTCTCCTGCGCCTGGGCCACTTCCGACTCCTGCTGTCCGGTCCCCAGCTCCTCC		AATAATGATTCAAATAGATAAACACAGAAACACAAACACTAAGGGAGGTACGGCTGGAAT
	CGCACCGACCGGGTGGCGGGGCGGCGGGAGGGGCCCCAGCGTGACGCAGCCCGTTGCCAG				TCACCCACTCCGCCCCGCCATGCCCCGCCCCAGCCGCTCGGCTCCTCCTTCCCTGCACGC		TTTTCTGCAACGTGTACAATTCAATGTACTTTCACTTTTCATTTCAACCCTCCTCAGTGG
	GCGCCGCCTTATAAACCTCCCGCTCGGCCGCCGCCGCGCC				TCCGCCCCCGACCTCCCGGCTCCTCCCCGGCCTGCCCGCC		TTTCCTCCCAGCAACTGATGAGAAACATCACCTCTGAGCC
	>ENSMUSG00000049858				>ENSG00000133639		>ENSG00000115221
	CATAAATGGACAAAGATGAACTTCCAGATGTAAAAGTTTGTTCTAAGTTGATGCGACTGT				CTTTTTATTTTATTTTTATAAAGAGCAGGACTCAGGCTAGGACGGCATTTGGACTAGGTA		ATTTTATGCTTGTATTTGATGATAGATGTCAGTGACATTTCATAGTTTCAAAAGTCCTTG
	AGCTCAACCCTCTGGTCTCTAGAGGGCAGTCTATGAATGTTTGTTCCCGGAGCCCAAAGT				AAAAAGAAAATCTTCAGTTTTGTGCACACAAGTTTTAAAATACATTGTACAGATTTTTTT		CTGCTCTGAGAAGTGTAGATTCTAGTGAAAATTACATAGTCATAAGAGAAATGTGTTTTT
	GAATGTCAAAATTTCAATCTCTAGTAAATGATTAAGAGTAATAGCAAATTTTTCTATCAT				TTTTTGGATACACACCACTCTTTACAGGATCCGCGTTATATCTGCTTTCAGTAACTGGCT		GTTTTTGTTTTTGTTTCATTTTTTTAAAGTTGTGGTATTATTGGTTCTATGCTCCCTGGA
	TGTCCTTTACCTTTTATATACAAGACTACAATGTTTATACTTTTGTTAAACTGCCCTTTT				CTCCTGTCCGCATCCAGTAAGGTTTCCACTCTTCTCTCCGTTGACTGCTGAAGTTACTGA		ATATTACTGCTTTGTGAAAGTCCAGACTGAACGCAGCACCCTCTGTGTACCTAGTACAGT
	TTCTTGTTTAAGTAGACGCTTTTTAAAAAATTCATCACGCAGACTTTGGTGCATGCTTTT				AACAGCAACCACAAATGGCCTTACTAACCTACTTATTTTGCAATTAAACTTTTAAAAGAT		TATAAACCTGGGTCTCTCACTACTTGATATTTTTGCATTAGTTAAGACAGAAATTTGATA
	AAGTGAGGTACTCGAGGCAGAGACAGACAAATCTACCTCCGGAGTTCCGGATCAGCAGGG				ATCCCCCTACTCCTCCCCTAGGGTGGAACAGAAATGGCTCCGCGGCGTTGGCAGCTCGTC		GCTCGGTTAGAGGGGAGGGGAAATCTGCTGCTAGAAATGTCTGAACTAAGTGCCATACTC
	TCTACAAAGCTAGATTCAGACCAGCCAGAGCTACATAGTGAGACCTTGTCTCAAATAAAA				TGCGAGGGGACCCTGGCTCCCCGAGGCTGCAGTCCTTTTTCTTGGACAGAACGCCCCGCA		GTCTGGGTAAGATTTGGGAAACATAACCTCTGTACATAAAAAAAAAAAAATCAGTTAAAC
	CATGGTTTTTCGGTATTGCTGTTTTCACACTTCAGAAATCCACTCTGGGAATCGTTGAGC				GGACCGTTCCCTCCACTTTCCCCCGCACTAAGGCAGCGCACCGCCAGCACACACAGCGCT		ATCACATAGTAGACAGCCATTAAATTATAAAAAAATTAATTTATGAAGAAAGACCTTTTG
	CACTATTTTGGGCATCATTTCTGCCGTTATTCCTGGCCTTGCTTTCCCTAGGACTCAACG				GGCGCCCGCATCGCGCCGCACCACACGCGTCTCCGGCTTGAGGAGCCAGTCACCGAGACC		TACAGATTGAAAAAAAAAGATTTTCATAGAGATATCTATATGATCAAGAGAGTTAATTTT
	TTGCAACACCGAACTACCGAGGCGCGGGACAAAACCCTGGGTTTTCCCCGGGAATGTGGT				CGGAGCGGGAACGAGATGTAAACACGGAGTGGGGACATGCAGCCCGATCTGAGAAGGCGG		TTATTTTTGTTTTACTAGTGCCACAGACTTGCCAGTGGTAACTTATTTGTCCGGTTCAAG
	CCCCATTCTCGTGGCCACCTTTCAAGGCCTTGTCACCTTCCACTGTCTAGATACAGAGCA				CGTGAAGAGTAGACACAGCCTGCGCCAGGCGGTTCTTATTTACCCAGCACTTACACTCCA		ATAACTCTGTAGTTTTCTTTCCTAGGACTTGTTGTTAAACGCCAAAAGACATTTTTGAAC
	TCAGTTGTGCCTCACAATTCCCTACGGAGCTGCGGTCTGCTCTGGTCACCAGTGTGTGAC				GGGCAAGCGGGCCCAGGCAGCGCACTCTTGGAGAAGGATGCACTGGCGCAGAGCCTGGAC		TGTACATTTGATCAGATTGTTAGCTTTTCTGTTTTATTTCTTTTGAGAACCTTTGAATAA
	CCCGGTCCCCGGGAGGCAGAGGCCTGTACCATCCAGGACCCGGCGACGCCCCGCCCCCCA				CTGCTGAAGCGGGAAGGAGGAGCTAGGGCTGGGGGCGGAGCTTTCACACGCGCACCCTCT		AAAACATCTGAAATTTTATTTTTCCTGTCAATTTTTTTTAAGTCGATTAAGTGTATATCA
	GCTTCGCAACCCCGCGACCCGGCGACCCGGCGACCCGGCGACCCGGCGACCCGGCGACCC				GTTCCCTCCCTCCCTCCCTCGACACAAGCAACTGGGTCTCCAGCCGCCACTCCGGGTTTA		GAATTTCATTTCATTTCTGATCTCTTTCTTCAGCTCAGTAGATTGGTTTGAAAGTGAGTT
	GGCGACCCGGCGACCGGGCGACAGTTGACAGTCCTCGTCAAGAGCAGCTGCAAAGCTAGG				TTTGTTTACAAGCGGATTACGTCAGCTCCTCCCTCTCTTCCCTATCTCTGGACCCGCCTC		GAAAGTTATGTCAGATTCAATATATCCTCAAAATACATTTCCTTGAAAACAATTGGAAAA
	GGCCAATAGCTGCGGAGCCGGCGAGGGGCGTCAGGACGCCTGCACAAACTGTACACGTCA				CTGAACTCTTTTCCCGCCCCTTTCGGCTCCGAACCGGCTTGCGTCACAATGGTGCGATAT		ACCTTTCCACCCCACTTTTGCTGGTTATTTAAATCTGTGTAATGACCAGAGACGTCAACC
	CGGCCGAGCCCCGCCCCGCCCCGCCCCTCCGCTCTGGGCC				TCGGATTGGCTGGAGTCGGCCATCACGCTCCAGCTACGCC		CTCAGCTCAGCACGTCAACCGTCAGCTCAGCACGTCAACG
	>ENSMUSG00000052707				>ENSG00000241849		>ENSG00000117228
	CTGGCTAGTTCCTTTCTGGGCATTCATCCACTCATTAGCTAACTACAACACACATTTCTC				GCGAGTGAATTACCTGAGGTCAGGAGTTCAAGACCAGCCTGGCCAACATGGAGAAACCCA		CAACAAGAGTGAAACTCCATCTCAAAAAAAAAAAAAAAAAAAAAGAAAAAGAAAAAGAAA
	CTAGAGCAGAAGCAGACAATCACAGAGCTTGTTTCATGGGAGAGACTGGAGCAGGTTTAA				GTCTCTAATTAAAAAAAAAAAAAAAATTAGCCAGGTGTGGTGGCACATGCCTGTAATCCC		AAAAAAGAAATGCTCACACAAGGTTGGGTCTGGTGGCTCATGCCTATAATCCCAGCAATT
	ACCAGTTAAAGGACTTAGAATAGAAAAGGGCAAAAGAAGGTTGTCTGCAGAGCGAGTTTT				AGCTACTCAGGAGACTAACGCAAGAGAATTGCTTGAACCCAGGAGGCAGAGGTTGCGGTG		TGGGAGGCCGAGGCAGGGGGATCATTTGAAGGAAGGAGTTCAAGACCAACCTAAGCAACA
	CTGAGAAAGTAAAAGGGAGTAGATTTTAAGTAGAGGAGAAATGTGCAGATTACTAGCATT				AGCCGAGATCGCGCCATTGCACTCCAGCCTGGGAAACAAGAGCGAGACTCCATCTCAAAA		AAGTGAAACCACATCACTATAAATATATTTTTAAATGAAATGTTCACTCAGGCTTTTTAC
	ATATGCACCGAATATGTATGTACCTATGTGCATTATAATATCTTAATGCATTATATTGCA				AAAAAAAAAGTGGGAGGCAGAGGCAGGAGGATCACTAGAGGCCAGTAGTTTGAGACCATC		TATTTTATTTGCTTTTGCTGTAAAATAGAGATAATGCCACTTATTCTGTATGCTAGAAGT
	GCATCCCCCTTTGGGTATGTATCTTATTGTATTTACAATCAGGTATGTGTCTATATTGTA				CTGGGCAACATAGCAGGACCCTGTCTGTACAAAAAAATTAAAAAAAATTTAACCGGGCAT		CATTACTGAATTAGACATAAAACACAAACAGCTCTTAGAAAACAATCTATAAAAATAAAA
	ATTTAAGAAAATAATTGTAATAATTGTATCTTCATGTATTATATTACTGTATCTTATTTT				GGTGGCACACACCCGTAGTCCCAGCTACTCCAGAGGCTGAGGCAGGAGGATCGCTGGAGC		TCACACTATAATAAATTTAAAAATAAAAAACCTATAAATAAAATATTTCTACAATTTTTC
	ATCTACATGTAGACTTACATACTTTACCTACAGACATGTATCTTACAGTGTTCACATGTA				CCAGGAGTTGGAGGCTGCAGTGAACTGTGATCCCACCACTGCGCTTAAGCCTGGATAACA		ACTTAGTAAATAAGCAGCATAGTGAAGTGGTTCAAGAAGAGGGTATGGGATCATGAGTGC
	AGAATTTTTGGGTGTTCACATGTCTTTCTGAGAACTAGTATGGCATCTGCGTTTCCATTC				AAGCAAGACCCTGTCTCAAATAACAATAGCAATAATAATAAAGAAAAATTAAATGCAATT		TTGGGTTCAGATTAGTTACAGTGTTATGATTTTAGACAACTAATAAAGTCTTTCTGTGCT
	TTTTATTGTAACCAAGACCCCAGGTATTGCAAGTAGCTGCGTTTAATGCCACCTCATAGC				TGCGATGCATCAGTGATAAGTGCTCTGCAGAAAAAGGAGGCAGGAAGAGGCTGAGAAAGG		CAGTTTCTATAAAACCATGAGGAAATATTATGAGTTTTCAGTTGTGCGATTCATGTAAAG
	ATTAGATGTCGTAGCTGGCTACAGTTATTCAACCTTTCCTGTGCATTTGAGTTAATATCT				TATGAGGTTTGCTATGCAATGTGAAGTTATCAAGGAAGGCTTCTCGGAAGAGGTGACATT		CCATCAGTACTGAGCCTAGAACATGAGTACAACACATGGAGCCCCCTCCTGGCTGTGTGC
	TGATTGTGAAGTACTTAAAAGTGATACCCAAATGGTTATTTCTTGAGCAGAGAAATTCGT				TGAGCAGAGAAATGGAGGAGAGTTATGGAGGGAAGATGGTGAATGGGGGGAACATGGTCA		TGGGCATTAAGTGCCAGGGGTTAGGTGTTCATGAGTGTGTTAAACATGTCCTTTCCTTAT
	GCAAGTGGAATTGCTGAGTCAAGGGTGTGTAAAAATTTGAGGCACAAAAATAAAAAAAAT				AGACCAGGAATATGGTCAAGGGGGGAAAGATGGTCAAGGGGACGCAGCAAATGCAAAGGC		GTACTGCACCTCTCAAAGAATAGGCAGCTCCATTGAGAGTGTGTCTATTATTTTAGGAAA
	GAAACTTCTGGGATGCATTCTTCACCTGGGAAGAGGCACAAATCGAGAGGTTAAATAAAT				CCTGAGGCAGGAGCAGCTTGATTCACCCCCAAAACCCGTGGGGCCCGTGCAGGCGACGGG		TTGTAGCTGAAAATTAACATGATGCCTCCTCATTCTAGGTTTCTCAAATTGACTCAATCC
	GTGGCTGAAGGTCAAAAGTAATTAGATGTGGGTGAATTTAAAAAACGGCGCGGGCTAGTC				AAGGACAAGTGTAAACCCTTTTCCTTGTCCCTGCAGGTGTGTGTGAACATGAGTCTGCCC		ATGAGACATGTATCATTGTATTCAAAACCTAATGGGCATTTTGTTAGACAACAAATGGTC
	TGGCAGCGGCAGGGGTGGAATTTGCGGTTTGCTGGATTTTTTTTTTTTTTTTTTTTTTAA				ATGTTTACACCCTGCAAGCCTGAAGAGTCCCCAGAAACTGAAAGAAGAAGCAAAGCCCTT		TCTAAGATTTCCAACAACAACAAAAAAAATTTGAAGCTTCTGGTTGAGAAATCTTTAAAC
	AGGCGTGTTTCTGTAAGGGAGGGGCCGGGCCGAGGGGAAG				TCTGTACCCTCCCTGCCCCCTGTCCCGACCGCGACAAAAG		CCTCCCACTGGCACACTCCACTAATTCCATTTATGGTAGT
	>ENSMUSG00000049969				>ENSG00000144785		>ENSG00000125845
	TCAGAAATCTGCCTGCCTCTGCCTCCCGAGTGCTGGGATTAAAGGCATTCGAAGAGCAAC				CTTAATATCCTGGGTGACTAATATCCAGGCAGAGAAGCTCCTGGAACCATAACTGTAAGT		TCACAGCCCTACTTCTTGGGGGCCTGGTGGAAGAGGGTGGCGTAGAAGGTTCCAAGGTCC
	ATTTTTATTGATGACACTAGAAACACAGCAGTTCCTAATCTTAAAATTTAAAAAGATTTT				TCCTAGCTGGCTAGGGATTGAAGTCCTGGACAGTGACAGAGGATACCACAGTAGTTCAAG		CAAACTGGAATTGTCCTGTATGCTTGGTTCACACAGTGCGTTATTTTACCTTCCTCTGAG
	AGAGTGTGCTTAGTCTAGCACACATAAAGATTGTGTGTGTATACGATTGAAATCCTGTAA				ACTTAGCACAAGTCACCAACTGCTTCAGGGATACCTGGAGGGGCCAGCAAGTAGAGTGTT		CTGCTAATCGCCTGCCTCTGAGCTGGGTGAGATAAATATCACAAGGCACAAAGTGATTGT
	CTATCCCTATTACGACAACTGATCTCCTTTGCCAGTTTTGTTCTGGATACTAATTTAAAA				GGTGGCCCAAGCAAACCAGTGTTGCCAATACCATTGCCAAAAGGGCCTTTGGATCCTGGA		ACAATAAAAAAATCAAATCCCTCCCATCCATCCTTCAGTCTGCCACACACGCAGTCTACG
	CAACTGTATTTGTTTCACAGACATTCTTCTTCCTCTTCCTCTTCTTCTTCTTGTTTTTCG				CAAAGCTTGGCTGCCGGCTTCATTTATTCCTGCTGATGGCTGAGAAGCATCTGTCTTCCA		TTACACACATGTCACGTAAAGCAGGATGACATCCATGTCACATACATAGACATATTAACC
	AGACAGAGTTTCTCTGTAGACCAGGCTGGCCTTGAACTCAGGATTCCGCCTGCCTCTGCC				TCCCACTTGCCTGTCCCAAGTTTTGTTCCATTTTTTAAAAATTTGTTGTAAACTGCATGT		GAAATGTGGCCCTTCGGTTGCATATATTCTCATACATGAATATATTTATAGAAATATATG
	TCCCAAGTGCTGGGATTAAAGGCGTGTCCAACACCGCCCGGCAGCTCTCAATCTTCTTAA				TTTATAAAATAAAAATAAAATATCGTTTGTTATTTATCTCATTAGAGAACTGCTAGTGTG		CACATATTTTTGTATATTGGATATATTTATGTAACTATAAATTTACATGCGTATGGATAT
	TGCTTTAATATAGCTCCTCCTATTGCGGTGGTCTCCACCATATAATTATTTGTTACTACT				GGTTCTCTGGCTTCAGTCTTCCTCTCCTTCCTTTGAAGGTAAAGGTCCGGAATCCAAAGT		GAAAATAAATGCATACACATTTATGTAAAAAAATTTGTACACATGCATTTACATATGTAA
	TCATAACTGTAATTTTGCTGTTATGAATCATAATGCAAAATATGTTCTCCGATGGTCTTA				TATGGATATGAAAGGGTATAATTAGGCCGGGCGCGGTGGCTCACTTCTGTAATCCTAGCA		ATACATACATCTCTATGTATTAATGTTTAAAAACACTCAATTTCCAGCCTGCTGTTTTCT
	GGCGACTCCTGTGATCCGCAGGTTGAGAACTGCTCAACAGGAGGCTAAAAAGAAAATTCC				CTTTGGGAGGCAGAGGTGGGTGGAACACGAGGTCAGGAGTTAAAGACCAGCCTGACCAAG		TTTAATTTTCCTCCTATTCCGGGGAAACAGAAGCGTGGATCCCACGTCTATGCTATGCCA
	TGAATAAAACTTTAATAATAACCCAATTTCTACCCCTTTCCTGTTTAAACGGTGTGCTTT				ATGGTGAAACCCCGTCTCTACTAAAAATACAAAAATTAGCTGGGAGTGGTGGATGGCGAC		AAATACGCTGTAATTGAGGTGTTTTGTTTTGTTTTGTTTTTTGAAATCGTATATTACCGA
	TCCCAGCCAGCCAGCCTAGATGCCTCTGCTATCTCTCCGCAGCGCCTAGTAAACGCTCTT				TGTAACCCTAGCTGAGGCAGAAAATTGCTTCAACCCGGGAGGCGGAGGTTGCAGTGAGCC		AAAACTTCAAACTGAAAGTTGAATAACGGGCCCAGCGGGGAAATAAGAGGCCAGACCCTG
	CTAACCCAGCGTCATGGTAGCACCGAGTTCTAGGTACGCGAAGCAGTTGGCCGAGGGGAA				GAGATCACGCCACTGTATGCCAGCCTGGGCGATAGGGCGAGACTCCGTCTCAAAAAAAGG		ACCCTGCATTTGTCCTGGATTTCGCCTCCAGAGTCCCCGCGAGGGTCCGGCGCGCCAGCT
	GTTTTGAAAAGAGCGGAGTTCTTCGGCATAAGGTTACACAGGAGCCTGCGGGTCATGGGT				GGAAAAAGGTATAATTTATGCCTTTTCTGGGCAATGCTGGGTCTTTGCTATAGCTGCCCA		GATCTCTCCTTTGAGAGCAGGGAGTGGAGGCGCGAGCGCCCCCCTTGGCGGCCGCGCGCC
	GCGGTAAGCGCAGACCCCTGGCTTGGGAGAAAGCGACAGCAGGTGTTCGGCTGAATGGCC				GTACCCTAAGTCAGACTGAAGATGTACAGTATGGTTTCCGTTAATTGTGTAAGCCGACAA		CCCGCCCTCCGCCCCACCCCGCCGCGGCTGCCCGGGCGCGCCGTCCACACCCCTGCGCGC
	GAGCCGGGCGGGGTTGGCAGACGCGGTTGGGTGGCGAGAAGCAAAGCCTTTCCTGTTCCT				ACTACAGGTCCCAGGATAGCTTGAGACTTGTAGTTGCTCACAAAGATGGGTCCGGTGCTG		AGCTCCCGCCCGCTCGGGGATCCCCGGCGAGCCGCGCCGCGAAGGGGGAGGTGTTCGGCC
	TAGGGCGGGAGGCGTGGAGGCAGCTTCCGCCCATTCTTCC				CGGTGCTTCCTGGGAGATGTAGTTTCCTGTGTATTGAAAC		GCGGCCGGGAGGGAGCCGGCAGGCGGCGTCCCCTTTAAAA
	>ENSMUSG00000048490				>ENSG00000165502		>ENSG00000124875
	GCAGATTTTGAACTGCGGCATATGCGAGTGCTATGCTGTTACATGAGATTGACACTACCT				ATGCACCTGGACCACCAGCACCAGCTCCCGGGGGGCCCAGGTGCCAGCCTTATCTACATT		GGTTACTGTAGCCTTGTAGTATAGTTTGAAGTCAGGTAGCGTGATGCCTCCAGCTTGGTT
	TAGATGACAACAGATTGCATAGGTGAGTCACTAGGAGGACAGATAATAAGTATTTTAAAA				CCTCAGGGTCTGATCAAAGTTCAGCTGGTACACCAGGGACCGGTACCGCAGCGTCAGGTT		CTTTTGGCTTAGGATTGACTTGGCCATGCGGGCTCTTTTTTGGTTCCATATGAACTTTCA
	TGCACCATCATCGCCATTAAGGAAAATATTTCCTGCATGTGCTCAGGACTGTGCTAGAAT				GTCCGCCTCGGGCTGGGGGACCGCCGGGACCAGGGAAGCCGCCGACACGTTGGAGACCCT		AGTAGTTTTTTCCAATTCTGTGAAGAAAGTCATTGGTAGCTTGATGGGGATGGTATTGAA
	ATAGCTTTATTAAGAATTGATTTGAAAAATTGCCTTTACTTTAAAGATTGGGAAGATACC				GCGGATGCCCACAGCCACAGAGGGGTGGTCCCCACCGCGGCCGCCGGCACCCCGCGCGGG		TCTATAAGTTACCTTGGGCAGTATGGCCATATTCACGATATTGATTTTTCCTACCCATGA
	CCAGACGTTTTTCATTTGAAAAATCCGAAAAATAGCTATAGAGCTATTATATAACAGTAA				TTCGGCGTCCAGCAACGGTGGGGCGAGGGCCTCGTTCTTCCTTTGTCGCCCATTGCTGCT		GCATGGAATATTCTTCCATTTGTTTGTATCCTCTTTTATTTCATTGAGCAGTGGTTTGTA
	AGAATACGGTTGGGTCACTTGGATAATTTTTGGTTTTGGTGTGCATCAATAACTGCTTCC				CCAGAGGACGAAGCCGCAGGCGGCCACCACGAGCGTCAGGATTAGCACCTTCCGTTTGTA		GTTCTCCTTGAAGAGGTCCTTCATGTCCCTTGTAAGTTGGATTCCTAGGTATTTTATTCT
	AAATGCTACCGAAATTCTTAAGGATATGAAAACATATGAGAGTAGAAAGCTTCATCCACA				GATGCGGAACCTCATGGTCTCCAGGGCCGGGAGCGCAGGCGGGCGGGCGCGGAAAGGAGC		CTTTGAAGCAATTGTGAATGGGAGTTCACTCATGATTTGGCTCTCTGTTTGTTTGTTATT
	AAATTGTCTTAGTAAGTATTTTAAGGCAGGGATAGCACTTCAGAGTTTAGGGTGAATCGA				AGCTGCTTCTGCACGGAAGGGGCGGGCGGGCGGCGGCCGTCGCCTTGGCCTGTCACGGTC		GGTGTATAAGAATGCTTGTGATTTTTGTGCATTGATTTTGTATCCTGAGACTTTGCTGAA
	AGATGTACTTTAGCCTTTTTTTTTTTTTTTTAATGTCAAACAAAAACAACTTCTGCAACC				GGAACTGGCCCCCGCGGCTGCCCTCGCTAACTCATCCCGGGCCCCGGGGGTCCTGGGGCC		GTTGCTTATCAGCTTAAGGAGATTTTGGGCTGAGACCATGTCTCTGTTTGTTTGTTATTG
	ACAAGTCTTCCCGCAGGTAATTCTTTTCATGACTAGAGTCAAAAACAAACGAGACAGAGA				CGAGACCTCTCATTTACCCCGCGCCGCCTGCGCTCCACACATCCTCGCCTGGCAGCTACA		GTGTATAAGAATGCTTGTGATTTTTGTGCATTGATTTTGTATCCTGAGACTTTGCTGAAG
	CATCTGGGGTAGGGGGAGCGTTAAAAGGAGGCTTCACAAGTAAGATATGAAGGGAGTAGA				GCTCGAGCATCGGCGCCGCCGCTAGGAGCCGCGGCTCGGCTTCGTCTCCGTCCTCTCCAT		TTGCTTATCAGCTTAAGGAGATTTTGGGCTGAGACCATGGGGTTTTCTAGATATACAATT
	GAGAATAGGTTTTAAAAGCAGAAAACACAAGGCGAGGAAGAGATCATGGTTTCTTATTTT				TCAGCACCACGGGTCCCGGAAAAAGCTCAGCCGCGGTCCCAACCGCACCCTAGCTTCGTT		ATGTAATTTGCAAATAGGGACAATTTGACTTCCTCTTTTCCTAATTGAATACCCTTTATT
	TCTCTCCTCCCTCCACTTTCTCGCCTCACCAATCTGTTAGCCCACCTCAAATTTAGAGGC				ACCTGCGCCTCCAGCGGCCCTGCGTCCTCTGCGCTCTCATCCTTACAGGGGCCCTAGACG		TCCTTCTCCTGCCTAATTGTCCTGGCCATTGGAGAGGAGGAGCATCTCCCAGACAGCTGC
	GGGTTCAGCGAGACCAGGCTGCAGGAAACCCAAGTTTCCCTGCATTGCCACCCTGGCTAT				GCCAGAACTGAGCGACGCGGCCTCGCCTCACTCCGGCGGGGACCGTTATGACAACCCGCA		GTGCCTCAGAGAAGCCAGCCTCGCTAACCCCTCAAGCCCAGGGGATGAGACCCTGCTGAA
	ATGATGTAATTGTTATTTATTGAGACTCTGAACCCAGCAAGAGCTGCTTTAAAGAAGTGA				ACTGCCCCGCGGCACACCGCGGCCCTCCGGCCCACACCCCTCCGGCCCGCCCCTTAGACC		TCGCTGCTCTATTTTGGCTGGAGCCACAGCTCCCTCCACCGCGGGGCGGGGCTAAAATGT
	CAGCCCATCTCCTAGTCCTGTTGGGTCAGATCCTTCCTGGGGGTGGTGCAGTTTGGCGGG				GTTGGTTGGTGCTTTCCAGACGCGACCGAAGGCGCCTGACCGCCGTGGCCGGCTGCCTAT		CCTCCCCCTTAAGGGAGCAGGCAGCTCCTCCCAGCCACCCACCCCACCAATTCCCATCCT
	CAGACCCTGCTGGAGACTTCGCAGTGACAAAGCAGCAGAA				TGGTTTGCAGTACTGTCGCTCAGGTGCAGTTCCCACTTCC		CCCGCCCCCCTCCACCAACCCCTTCTTTCCACACTGCCCC
	>ENSMUSG00000048546				>ENSG00000123610		>ENSG00000113615
	CTAGACCCCCTCATCGCTGAGCCTGCACTGTCACAAAGCCACAGAGTAGAAAAAGCGTGA				ATGGGAAGCAATTTGAGACCAAAAGTAGAGAATCTAAGTAGCAAAAAATGACCAATTTTG		TTTTTTTTGTATGTAATATAACACTTCATAGCAGGCATTTGGTATTAAATGAATTAGGTA
	CCAAAATCCGGGCCCGGGTGCGCCTCGCTTCGCCGCCGCCGGGTGCTGTCGGGCTTAATG				TAAAAAAATCAAAAGTTGCCAATAAATGGCTATCAATGAACAATAGGAAATGCCATTAGC		AGATGTACTTCACACTGAGGTTTCGAAACCGCGTGGCATGACATTTTAATCCACAGTACA
	AACACCCTGCTCACCTTGCCAGGGCTGGCGCTTCTTCTGCGACTATTGCTAGAAGGAGCG				ATCAGCGGTAGTGGGAGTATTATCAGATATGTTACCCAAGGATTCTACACAAAGGAAGAG		AATCTGTAAAGGAGGGCTTTATCGTCAGCACAGAGCAGGAAAAACCTAAATAGAATGAAG
	CGGCTCTCATGCTCTCCTGTGCGTGGGTAACCTGCTCCAGAGAGCTCGAGGACCTCAGCA				GAAAGTTTGGGATATTTGAAGACATGATGACTTTACTGTAATAATTATTATCTATTACCT		GCAGCTAAGATGATTACTCAATCATTAATTAACTATGTTGTCCAATCACCGCAGTTTCGA
	GAGGGGCGGCGGTCGCGCGTGGCCAGCCCTATTATGGTGTTTGGGACCCAACTTTCCGGG				TGATCGTCTTCTTCAAAGTTAGAGTGGTCTAGGGAAGCTAGGGACAAGTTTTTATTAACT		CCTCCCTTTGGCTTCAAAAGTCAAAAAAGTCAACTTGCAAAAAAAAAAAAAGTCTACTTG
	CTGGGAGTGCATGACTAACCGGTGCTCCGCTCTTTTTTCTAACCCTCGATCTTCTTGCAC				TTGTTAGTCTACCCACCTTTCTCCCAACACTTCAAGAATTTGTGGCCTGGGAAAACTGTG		CTCTGAAAGGAAGTTTGAGTTCTTTACCTTACTGTAAACTCTTAGAAGAGGAAACAAAAC
	CCTTCCCTTCCCTTCGATCTTCCACGTCCCCACCAGGAGGGCGACACTGGTAAACTCAGG				TTATAATAGGACATCCCAAAGCTGCTGGAACATCCTGACGCTCTGAAATTGAAATACTTT		TGCCATTTAAATGTGCTAATGAACTTGAGCGTGACTATGCTGTGAATCAGCGAGTTTCAA
	TTAGCCTACACTCAGATCCAGAACCTTCCTGGAGGTGGCATCGTGCCACTGTCTCCCCAA				TCTGGGAGCTGATACATTTATTTAGCTGCTGACCATAACACACCAAAGACTGCAACAGAC		AATTAAAATTCCTCTGAGTCCTCCAGTCAAAGACAAAGGCCTCCTTCTTGGCTTGATCAC
	ATTCAGAATGAACAAATCGGAACCGGGGAGTTCAAGTCACGGGGACCGTCAGAACTGAAG				CCCACCCTGGAAGAAAAGCAGGCAGAGAATAAGGAAGTCATATATCACTGGAGAAAAATT		ACTATTAACATGTACACATATTTAACCACCTCTTTTTAAAACCCCTTATAATTTACATCT
	AGTCATGCCGTCTAGGTCTTAGGGAACTTTGAGAGCTGGGGCTAGGGTTTGGAGTTCTCA				AGGATTCTCCAAGCTGTGCATACTTTTTGTTTTAAATTTTTTACACAGGCTTGACAATGT		GAAACACGAAGACGAAATGTGAATGAAATACTGCGATGAACATTAACCGCCCCAGCTCCC
	GGGCCCCGGTGATGCCAGCAACAGCCACTGTGTCCCAGGCTACTTCCTAATGGCCTGTTG				TTAGAAAAGCCAGTCCAACATTACCAATAAAAGATTAGTGTTTAACCCCATATCCCATAA		AGTGGTGGTACGGTCTCAACAGAGGACGATGACTTCTATGGTCTCAGGTAATCTTCACAA
	TGTTCCAGGTCTGTCCCTACCCTCCCCGGGGTTGGTCTACACCGGTTTAAAAAAAAAAGA				TTGACACTGCAAATAAGACATTTAGGATTTATCTTGAAATTCCTACTGAAGTTCGATTTT		AACCCGAGGAGAGGAACTGTCAGTCCCACCCCACGAAAGCGGCTACTGAATCTCAGATTG
	AAAAAACGTACATGGCGAGCTCAGACTGCTTTGGAGTCTTAAGAGAAGAAATCCGGCGCT				CTTTTAATCACTGCTAAATCTGCATCAAGTTACACAAACTTTCTAACAGAAAAGTGTTTG		CCCCACGATCCTGGCTCTGCGAGCGAGGTCACGTTCACAACGGCGGGAATTTCCGTAGCG
	AAGGCGCTCAGAAGGATTCCGAGGGTGAGCAGCCCCGCTGAGGACGTGGCAGGGAGGGGT				TGACTAACAATAAATGAACTCCGTTCTTAGTAAGTTAATTTTAAAACATAGATGATCATT		GTGACACACGGCACTTCCGGCCGGCCGTGAGAGTCGGTGACGTGGCGGCGAGGCCGGGCA
	CTAGAGGAGACAAGGTGAGAAGATCGCTATTACACTTCCCGCAGAACCTGGAATCCCAAC				CTATCTCCTTAGTTTTGGTTGCCAATGCAAATGAGTCAGAGGATTTGCTTCAGACACTGA		CGGTCGTCGGGGTCGGGGCACCAGGAGCTGTCAGGTGGCCTCGGGGCAGCCCGGCTGGCA
	CTACGACTGGGCTGCGAGGGGTTAAAGATGCCAAGGGAGGAAAAGTAGTCCCGGCCCCGC				GATAATTGTGTAACTCTACAGCGGAAAATGCCATTGGAGAGTACTTGCTGACCTCACAGT		GAGAAGAGTTCGCCGGCGCGGCGGCGGCTGCTGCGAGCCCGGAGCCGGAAGTGCCACGTG
	CCCGGCTGGGCGGAGGGACGCATCACGCAGGGGTGGGGAA				TGAAAAAAACTATTTAAAAGATGTGGAAACCAGATGTTTC		TCCTGATTGCGGCTGCGCGGCCGGCGGCTGACAGGCACTT
	>ENSMUSG00000061878				>ENSG00000181649		>ENSG00000156299
	ATGCCACCAAGCTTGACACCCTGAGTTCAAACCCTGAGACCTCGTGATGGATGCAGAGGA				TGGGAACCCGGGAAGAGCCGGCTTTCGCTTCCTGTCTATTAAACCCTTTAAAGGAAGAGG		ATGGAACCTGGTGGACGCATCCGTTCAAGAGCTACCATGCTACCCATTCTTCTCAAACTG
	CAGACCCTAGAAGGTCCTTTGATCTCTACACTCATACTGTGGCACACAGGTATGCACATG				GTAAATAAAACCGCCCGTCTGCCCAGCTGGAAAGCGATGACTCAGCCGCCCCCGCCGACC		ATGTTTTAGAAGCACTTCAAATCCTTAAAGCTCTTGCCTATAATTATAGCTCCTCTATAA
	AACACACACAGACACATACACACACACATACACACAAACACAGAGAGAGACACATAAACA				CTCGCCCCCAGGCTGATCCCAGAGAGCGGGCGTCGCGGCCCAGCCCGAACCCCTCAGCTC		TTCATGGATTCCATGTTTTTTCAGTGCCCCAAATGTGCCAAACACTGTGCTAGGACTGGG
	CACACATAGAGACAGAGACACAGACAGACAGACAGACAGACACACACACACACAAAACCA				CTGGGACCTCTCTCCGGTCCGGGTCGTGGGGGCGCGGTCGGAGCAGTCCGTACCCCAGTT		ATCCAGCAGGGAAGATAGATAAGATTCCGGCTTCCATGGAAGGCTGCAGTGCAACAGGCA
	ATTTAAACATTTGGCCACTTGGCAGCCTTGAATTCCTGGGTGCAGAGGCCTGGGCTAGTG				CGGGACACTACGAGGGCGCAGGGAGGAGAACGGGCTTCCTCTTCCCCTTCCATTTTCTGA		ACTTCAGCCCCGTGTCATACAGGCCTGTGAGGGGAGCACAGGGGGTGGAAGCACTGGAAG
	AATAACTCCCGGTCTTTTCTCTAGCATGAGGTAGGAGGGAGGAGGTGGCGGTGTGGGGGG				GCTCTATGGGTTGCTGGTCTAGCCCTTTCCACGTGTTCCCTAATCCAGCAAAGGTTACTG		TGGAAATGTGGCATCTAACCTTGACAGGGTACAGGAGGCTTCCCGGGGTCTGTAAGAGCA
	CACTTGGGTACTTTTCTCTGGGAAAGCTGCCCAGAGGAGCCTAGGAAGGAAAACAATTCT				TTCCCATTTCACAGAAGCGAAAACCGAGGCTAAGAGAGGTGGTCGTTCTTGGCGCAGCCC		GTAGTTCAGCAATGCCTACTGCATGGATGCCTTGGCGGCCAAGCTGGGATCTGAAGAAGG
	TTTCACCTGTGAGACAGGTATGGCCTGGGAACAGAGGCTGAGCTGATAAGTCAGAATTCC				GTGGGTGGCAAGATAGGAGCTCGGTCCGCTAGGGCAGGGCCACTTTCGGAGAGGGTCTCT		GTAGGAATTAGTGAAGTGAAGGGAGGGGCTGGGGGTTGACGTGTTCTGGGGAAAGAAAAG
	AGACTGGCCCAAGGCCAAAGCCAGTTGCACCTTGCTGACAGGCTGGCTAATGAGAGAGAG				GGGCGGCCCTGGGAAAGGCCCCCGAACAGGACGGAACGGCCAGGGCTCGGGAGTAAGGAA		AGACCCAGAGTTGGGAGCGCAAAATGAGATTTTTCTGCTTAGAAGGATCATTCTGCAAAG
	AGAGAGAGAGAGAGGGGGGGGGAGAGAGAGAGAGAGAGAGAGAGAGAGAGTACACGCTTG				GGGGGCCTCGACCCTCCTTCTGCCCCGGGAGCCCGAGAGCGGCAGGGCTGGACTTGGGGC		TGGAGAACAGATTTCAGGGGGCAAGGCCTGGGACAGAAGGACGATGGGAGCCCTTTACTG
	CATGCTTGTGTTTGTGCACTTGTGCTTGGAGCTAGCTACTGTTTCTCCTGGAGATTCTCA				GCCTGGAGGGTGAAGGTCTGGTCCCGGCTGTCTCCCCACGGTGGGCCGGCCCCGGGCCCG		AGGTCCAGGTGAGACAGGATGGGAGGAATGGGTTTGGGAGGTTAACAAAAATGGATGGGA
	GACCCTGGGTTCCTGAAGTGGCTGTTGAGGGGAGCAATACACCAGCCTAGCTAACACAGA				CGGGTGCTTCCCGGGGCTCCCCGGCGTGAGTCATCGCGGGCAGGGCTGGCTGCAGCGCAT		GAGGGTTAAGAAGAAGGAGGAATCAGGGATGACTTTCAATTTTCCGGTTTAGGTTTATCT
	GTAAGCTCTGGTGGTACTTGGCCTCCCAGACTGGGGGAAGGGCTTGGGGTTTGTTATAAG				TCTTCCGCGGGGCCGGCCTGCGAGACGGTGCGGGCGAGCGCCCGGGCGGGGCGGGACCTC		TCCACAGCGTGGGCAATTCTTTTTGTTTTCAACAAGATCACCCCGGGAGCGCAGACCTTC
	CTTTGTTGGGAATTGGTTTGACAGCTCCCATAAGGCCCTTCACCTCCCAATCCTTCCAGA				GAGTCACCCCACGGGGCCGGACAGCTGGGGCACGGGGGGCAAGAGGAGCGCGGGCTTCTG		CCAGCTCCCGGGGCGAACACGTGTGTATGGAATCAAGGTGTAAGGAACATACATCCCAGC
	GACACAAAAGAAAACCAACATCTTGTTCTTGTCCATTCCCGGCTACAGGGCCAGGGGTGC				AGATGGGAGGGGACGGCCGGGGACCGACCAGAGCGCGGACGCGACGGTGCGGGCCCGGAC		CTTTGTTGTAAATGGGGAAGTCTAGAGCTCTTCAGGAGAGGAGGAAGCTCCGGCCTCGTG
	TGTTTGCCGGTTTCTACAGATAGGATAAAGTTCTTTAGGAAAGGAAAGGGTCTAGAAAGC				GGCTGGGCTTGGGGAGGGTATGGCCCGGGGCGCGCGGGGCTCAGGCGGGCGGGGTGGCCC		TAGGGAAAGGTTTCGCTCGAGGCTGTACCGCCAGCGTCTCCGTTTCCGCGTTCTCCACAA
	TGCATGGAATGGGGGAGGTGAACAAGAATGAAAGAGGCAG				GAGGGCCGGGGCGGGGCGGGGAGGGGCGGGGCGGGGAGGG		CCTTGCGAGAGGTAAACTGCAACTGTAGTTTCCGGATTTT
	>ENSMUSG00000046027				>ENSG00000196449		>ENSG00000164400
	CCCAATTGCTTTCCCAGCCAGCCAGCCCCTCTTTTCTTCCAAAGGGGACTTTCAAGTCAC				AAGTACCAGCCACTGCCAGTGAAGACTGGCCCCTTTACTGAAGGGAGTTGTTCAGAGTCC		ATTGTGAAAATCAAACACTTGTCAGCCCCTCAAGAGCCTTTAGATTTCCTACTTCCACAC
	ATCCTTCCTTGTCTTTGGAGGAAATAATGGAGAGGTTACAAACAATCAGTTGGAAATAGG				AGCCACCGGCCCTGGGGAGGGAGAGAAGTCAGGGTATTCTGCTCGGGGATGGTCAGGGCT		TTCCACAGAAAGGCCTCTGGAGTTGGGGGATGCTGGGGTTATGTAGGAAATTAAGCCTGG
	CTTGAAGAGGAGAGAACCTGGGCTGCTCTTACAGAGGGGATACCAGTCCACACTCTCCCA				CCGCAGCTCCATCGCCAGCATCCTTTGGAAAGCCGCCTCTGGCGGAGACAGCCGGCTGGG		AGGGCCTTGCTGGGGAAGCCATTGTCCCTGTACCTGAGATGGATGCAGCCACAGCCCTGG
	CGGGCCTGGTTGCCTCTGTGTTCAGAAGTTGCCAATAGTCTGCTTATTTATTTGCCTATT				GGGGCGCTCCAGGTTTGGCTGAGACGTTCTAGTTGGAACAGAAAGGAAAAAAGTGAGGCT		AGCCAGCCTGAAGCTCCTGGTGTCTTCTGGGGGCTACATATAGGAGTGTAGTCCGAACCT
	TAATGATGCTGGGATAGGGCACATGCTGGGTGAGCATGCTACTATTGCACTATGTCACTA				GGGAGGCAAGGCCTTGGATTAGGCCCCACAAGGATGTGGCCATTTGGCATTTGGATAGTA		CAGAGGGGCAAACCTGCTCTGCAGAGGGAATCAAGGTTCACATAACCAGAGAGGGGAGTC
	GCCCTCTTTCTACTTCTTTTATTTTGAGCTGCTGGCCTCATTAAATTTCCCAGGCAGACC				TTAACTTTTTCGAAACCTCTCACCAGATCAAAGGAGGTTAGGGATAAAGCGGCGGAGACA		ACTCAGGAAGGTGGCTCCAGAGCCAAGAGTCAGACTCTGGGTCCCGACTTGACCCAGCCA
	TTTAATGAGTGGTCTTCCTGCTTCCATGTCCAGAATCTGGATTATATCTCTCAAGGGAAA				TACTTCCCCCCTCCAGGGTAAGCTAGGGCTTGGCCAGCCTAGCCAGTGGGCAGACCCCAC		CACCCCCTCTGAAGCTTGCTGAGAGTGGCTGCAGTCTCGCTGCTGGATGTGCACATGGTG
	GCTGAGGTCTCCACCTGGCGTCAATGCATAGTGCTGTCTGCTGGATATGTATATCTATCA				CCCACCCCAGCCCAGCCCAGGGTGGGCACTAACCCCGCCACCAGCCGGCTCCGGGCGCCG		GTCATTCCCTCTGCTCACAGGGGCAGGGGTCCCCCCTTACTGGACTGAGGTTGCCCCCTG
	AGAGCTCCCTGGGTGTCTAGAACTAAATAGATCTGACATTGGTTTCAGCTTCTTCCTCCA				GCGGCCCAGCTGCCGTAACATCTCCTCGCAGGCTGCGATGGTGTCCAGGAGCTGCCGCTG		CTCCAGGTCCTGGGTGGGAGCCCATGTGAACTGTCAGTGGGGCAGGTCTGTGAGAGCTCC
	CCCATTCGAAGTTGTCTCTTCCTTTACTCAGAAAAGGCATTTAGCTACTCAAGGGGGAAA				CCGCTGCTCCACCGCGTCCAGCAGCTGCTGGGCGCGCTCCTCCCGGGGCGGCTGTGGGGG		CCTCACACTCAAGTCTCTCACAGTGGCCAGAGAAGAGGAAGGCTGGAGTCAGAATGAGGC
	AATAAAATAAAATAAAATTGGGAATCGCTTCGGTTTCTGTTATCAGAAGCAGACATTCCT				TGGCCTCCCGCCGAGCCCCAGCCCCGCCTTCCCGCGGTCCACGCCGGCAGCCTCCCTGCC		ACCAGGGCGGGCATAGCCTGCCCAAAGGCCCCTGGGATTACAGGCAGGATGGGGAGCCCT
	GTGCAGGCCTCCTGAACTGACACTGGTGTGTACCCCTCCTGCCTACCTCCACCTCCGGCC				CGGGAGAGAGCGAGAGACAGACGGTCAGGGCCGGCGCTTGCGCGGGGCCAAGCCCCTTCC		ATCTAAGTGTCTCCCACGCCCCACCCCAGCCATTCCAGGCCAGGAAGTCCAAACTGTGCC
	GGCTCCTCCACATTCTCCGGGCCACCCTGCAGAATCCCACTACGAAGTTGTTTGCACGGT				TCCCGCCCCGACGGGCCCCCTCTCACCCCCGTGACCAGTCTGAGCCCGGGCCCCATTCCA		CCTCAGAGGGAGGGGGCAGCCTCAGGCCCATTCAGACTGCCCAGGGAGGGCTGGAGAGCC
	TTCACTGGGGGCCGAAAGCACCTCAGCACCAAGGGGTAAACATCCAAACTCCTTAAGCTA				TCTCCGCTTGCGCGGCCCGACCACCGCCCCCCTTTCGGCCGCCCCCCTCCCCAGCGCTGC		CTCAGGAAGGCGGGTGGGTGGGCTGTCGGTTCTTGGAAAGGTTCATTAATGAAAACCCCC
	GCTGGTTCCTGCCTCTGCCCAAAGCCTGCAGTGGCGGAGAAGGAGCTGCCTGAGACCCGC				GTTAGGGCTTCGCAAGGCTGCGCCCCGCCCCGTCCCCACCGGTCTCCTTCAATCCTCCTG		AAGCCTGACCACCTAGGGAAAAGGCTCACCGTTCCCATGTGTGGCTGATAAGGGCCAGGA
	CCAGAGATGACGCTTACTGCGCAGGGCGGGCCAATATCAAGAAAGGACGGAATTGTCTGA				GGGGTCGTGGTCCCTTTAAGCTGCCCGGCGCAGAGGCGGGGCCGAGTCTCCTGGACCGGA		GATTCCACAGTTCAGGTAGTTCCCCCGCCTCCCTGGCATTTTGTGGTCACCATTAATCAT
	GAGCGAAAACCAATTCAGAAAGAGAGGCGGAGCTCGGGGC				AGCTGGCTGGGAGCGTCACTTCCTCCCGGAAGCGGGCCTG		TTCCTCTGTGTATTTAAGAGCTCTTTTGCCAGTGAGCCCA
	>ENSMUSG00000079598				>ENSG00000171522		>ENSG00000157227
	ATAAGTGAGATTCAGTCTCAAAACTCTCAGAAGAGAGGCAGAGGGAATGACTCCGTAGGC				CCAAGAATTAATCATGAGGTGGTGCTTGGAGAATTCCTTTACTCCAGTGACTTTGAAACC		CTACCTCTGTCCTCTCTCACTGGCCAAATGCAATTCTTGGATCTTAGATTTCGCTGATAG
	AAAGTGCTTGTGGCACAGGCCTAAGGACTAAGTTCAGATCCCCAGTGCTCAAGTAAAAAG				CCCTTCTCACTCTCCACTAGTCTTTCAAAGGATTCATGGTGAATTGGGTCTAACGAGTAT		TCTAGTTTTCTGTCTCCCACACTTTTCCTGCTTCTGTTGTGCTTCTTTTCCAGACCTGTC
	TTGCATTGGTGTTGAGCAGCTAACCCAGCAGTGGGAAGTGGGAGGTGGGGTGGGGAGACA				AACACGGCCGGCCGAAGGCATGAAGCTCACGCTACCCTTTCAGGGCGGAGAAGTTCCCAG		TAGTTCCCAACTCATCTGTCTCCCTTTCTCACGGTCAGCTTTATCCTGCCCTCTCCCTTC
	GACCTATCCGTAAAGCAGGTTGACCAGCTCACTTTAGTTGAATTGGTGGGCCCCAAGTTG				GAGGAAGAATGGAGAAAAAGATCGCAGTTAGGCAGTCCTCCCAACCTCACCAAGGCTCCA		CCTACATACCTCCACCTTTTGTTCTGAGTCCAGTAAGTCCCTAAAGGAGATTATAACTCT
	AATGAGGGAACCTGGCTCAAGAAAAAAAAAAAAAAAGATGGTATCAAGTGTGGAGGTGTA				CCTCTCTCCAAAGCCGCAAGGCTCTGCCACCTGCGCCGGGAGAGGCTGCAATCACTGTCT		TTAAGAATTGCCTCCTTTTTCAGTGTAGAGGTGGAACTAAACCCCAGAGTCCCAACTCCC
	TGACTTTAATCTCAGCACTTGAGGGGAAGAGGCAGGCTAGAGTCAGAGGCCATCCAGGTC				CCTCCTCTTTCTTTCTCTTTTTTTTTTTTCTTTTTTGCCTGGGGTGCCCGACCAAGCGCA		AATCCCTTCTTTTACAATAATTTCACCCAACTTGATTTGCTTTCCCCCAGATCCCACGGC
	TATATAGCAAGTTCTAGGGCTGCATAGTGATATCCTATATTTAAAAATAAAAAGAAAAGT				GCCCGCAGTCTGGGCACTGCCAACTGACTCCAACTCCTTTTATGGTGAGAGGATGGATTC		CTTGTACCCTTTTCCTCCCAGCGAGTTCCAATTAAAGGTGCAGCCACATTACAAATGACA
	GGAGAGTGAATATACCCAATGAAGACCTCCGGCTTCTATGTGCAAACGTTAACAGTCACA				TTCGTTATTTCCCCGCCCAATCTGGTACCCACCCACCCACCCACCTACCACGTCCGCTGG		ATAAAGGAATCACCTTTGTCTTTCTACAAAGGTTGGAGCCACAGATCCGGTATGGTTGTG
	CAGAGACAAAATGTGGAGAAAAGTCCCTGAACCGCAATAGATGGTCAGTATGGCTCTCTG				GCGCACCCAAGTCTAACCCCGGGGCGCACGCGCTAGCGCAGACACCGTATTTCTTCTCCT		GGGTTTGTTGTTGGTAGTTGGGTTATAGTTTGGATTTTTTAGCAGCAGAGGGAGGGACAT
	GTTGCAGTGCTGCTTGGCCCTGTCCCCTTGGACCATGGCAGCGCTGAGTCGGGGATGCGG				TTCTCGGCCAACCCTAGGTAGAATCCTAAAACAACTGCCCTCTCTTCCACGATCTAGATG		AGACAGTTGTCTACAGGGCCCAGAAGATAACCCCCTATTAGTAAACTGGCCCCTTCTCCC
	TGGGGGTGGGGGTGACAAGTCCCAGCCCCCATCCTTGTTCTCTGCCTCCAAGGCACCCCA				TTGCGGCCCGCGGACAGGAGGTTCAAGAAATAGTACACTCCGAGCGGCAGGCAGCGAGGC		TCTGCAGGTCTCATGGGCATGGAAGAAGACCCCACCACCATCCCACACTCTGAGCTCCTC
	GGAGCAGCCTTCCCAGGTCCTTGTCTTGGGAAACTCCCCCCACTTTAGAAGATGCCCAGC				GGAAACGGTCGCCGGTTTCAGTGGTGGCCCCACTGGAAGCCGAGTTCAGGAGCGGCTAAG		GTTGCCCCTAGCCACATAGCCCCCAATAATTCCCACCCTGAGGTGAGACAAATGCTGAAT
	AGCTGACTCTGGAGGAGGAGCACCTTGGCTCACAGCTGCGAGGGAGCCGGTGGCGGGGCC				CGGTCGCCGGGGAAAGCACCGGGGCTTCCCAGGGTCCCCTCCGAGTTCCCACTCCGCACC		ACCAGAGGAATCAAGCCACTCAGAATATGCTTATAGGGACAAAGTCTCCCACATCCCGTC
	AGTGGCCTGGGCTGTCTTTCCTCCCCGCAACCCCGCCCCGCGGTCGCGGCTCCCTCGCAG				TCCGAGGGCGTGAAAACCACGGGAGCCGCCCCACCCCGCGCGCCCAGCCCCGCCCCAGCC		CCCTGGATCCCCCTACAGCCCCCTGCTGTCCATCGCGGCCTCAACCCCTGCAGATGGCAG
	CCCGGGCTCCTCCCCCGCGCGGGGCTCGGCGCGCAGGCTGCGGCGCGCACGGCGGGGACC				CAGACACCGCCCCCCGCCAGTCTTCCCTGCGGCGCCCAGGGAGGACGCGCTCCGCCCCCT		CCTGCACCACAAAAAGGCAACTTAGAGGTGTTTTTTTTTTTTTTCCTTCCAGTTCTTGGT
	TGAGCGTCTCCGGCGCGGGAGCCGGGCTCAGCCCCGGCTTGCGGACGTCGCGGTCCCGGA				TCCAATCCGGCCAATGGGCGCCCGGGCAGCGCGCGGTTTGCCTCCGCCTCCGCCAGGGAA		TGTAATTGGATTCAGGCTAAAACAACCACGTCCCCAACCAGGAAAGGAGGGCACTGGGGC
	GTACCGAGCCGGCCTGGGCGGCCCGCGGGGCGCGCGCAGC				ACTTGGAGGAGGAGAAAAGTTTGTACAGAGGGTGGAAAGG		GGGGACGGAGGAGAGGCTGTGGGAGAAGGGAGGGACCAGA
					>ENSG00000155130		>ENSG00000142168
					CGTGCGCACTCACACACACGTTCAAAAAGAGTCCATTCGATTCTGGCAGTAGGCTGAAAA		GTGGGTAGATGGCTGGCTTGAGCTCAGGAGTTTGAAACCAGCCTGGGCAACATGGTAAAA
					CGATCCATATTGACGCGAATAACATCCCAACTGTAAATATGGATTCGTCTACTCGAGGCT		CCCCATCTGTACCCAAAATACAAAAATCAGCCAGGTGTGGTGGCACATGCCTGTGGTCCC
					GTGTCTCATTTCACCATAGAGGAAAATTATGTCATTTAAAACAGTGATAAAACGCGAAGA		AGGTACTTGGGAGGCTGAGGCAGGAGGATGGCTTGAACCCAGGAGGTGGAGGCTGCAGTG
					GTTTCGATCTTCTGTAAATGGCTCTCACTTTGAATTGTGGGGGAAAAAAATCACTAATTG		AGCTATGATGGCGCCACTGCACTCCAGCCTGGGTGACAGAGCGAGACCCTGTCTCAAAAA
					GGAATAGCCAGAGAAGGGGGAATTTGTTGAGCGCCCAAGGCCAATCTCAAAATATTTTAT		TCAAACAAACAACCCCCTCGCCCCGGACAAAAGTAGTTTGCACTATTTTCTCATTTCACA
					TTCATGCCAATGTGGGAGAGGGAAGGGAGTGTGGCTTCGCTGTTTGCCGCTTTTGCATTT		ATATGTTTTTGAAATATTTCCCTTGAAAGGTAAGTCATATTTATCATTCCTGTTGTATGG
					TCCACATCTGGCCTACAGACCTAATTCTAACTTGCGATCTCGCTTGATGAAATTCGATCT		AGGCATCATAAATTATTTCACCATTCTACCCTCCTTGAGTGTTGTGGCCTTTAGGCCAGA
					TCGTGGTTTAAATACCTTTCAATTTGGGACGATTTAACCATTGCAGCAGTTCAAAAAACA		CAAAAACGCAGGTGATGCCTAGAAGCCAACTAGTTGCCGTTTGGTTATCTGTAGGGTTGT
					AACCCTGAGCATTATCTGTAAAACCAATATGGAAAAAAGAAAGAAAACATGCTGCAAACA		GGCCTTGCCAAACAGGAAAAATATAAAAAGAATACCGAATTCTGCCAACCAAATAAGAAA
					CACAAATCGCAACCATTGTCTTTAACACTCGCATACACACACATACACATAAACACACGG		CTCTATACTAAGGACTAAGAAAATTGCAGGGGAAGAAAAGGTAAGTCCCGGGATTGAGGT
					AAAGATGGGGGAGGGGAGCGAGTGGAGAGAGAGAGACACACGGATATAGACCGACGAGAG		GTAGCGACTTTCTATACCCTCAGAAAACTAAAAAACAAGACAAAAAAATGAAAACTACAA
					TCAATGCGAGTCAAGTTAACGCTTTCTCCGCCCCGATGCACAAGTACCCCCCTCCCGTGT		AAGCATCCATCTTGGGGCGTCCCAATTGCTGAGTAACAAATGAGACGCTGTGGCCAAACT
					TAATTAATTCCAAACAAAGCAAGCCAATCAAGAAATGCATTATTATTTTCAAGCAGAGAG		CAGTCATAACTAATGACATTTCTAGACAAAGTGACTTCAGATTTTCAAAGCGTACCCTGT
					AGACGAGTGCCATGTATTTTTTAATTGATTTATTTATTTGGAGGACATTAATTCTCGGTC		TTACATCATTTTGCCAATTTCGCGTACTGCAACCGGCGGGCCACGCCCCCGTGAAAAGAA
					TGAGGCTGATTTTCAAACCGTTTGCAAAGCGCGGCTCCATTGTTCGCCAGGCGCGCAGAC		GGTTGTTTTCTCCACATTTCGGGGTTCTGGACGTTTCCCGGCTGCGGGGCGGGGGGAGTC
					CCCGCCCCCTGCTTTGTGTGCGGCGCGCGGATTGGCCGACGCGCGCGGGGGCCGCGTCAG		TCCGGCGCACGCGGCCCCTTGGCCCCGCCCCCAGTCATTCCCGGCCACTCGCGACCCGAG
					CGCCCGCGAGCCCATTCATCTGTGCACTTGGGCGTTGGAC		GCTGCCGCAGGGGGCGGGCTGAGCGCGTGCGAGGCGATTG
					>ENSG00000227231		>ENSG00000169245
					CCTGAGTTAATCCGCTTAGGATAATGGCCACCAGCCGCATCCATGTTGCTGCAAAGCACA		ATTAAGTTTTGCCACGATTCATCATCCAGTTAAAATTGTGCCAATTTCAGTTATCACTGT
					TAATTTTGTTCTTTTGTATGGCTACGCGGTGTGTGTCTTCATGTGTGCTCAGGCAGGCAG		TACTAGCTCAATGGCCAACACTTTTTTTTTCTTTTTCTTTGCATTTAACAGTGTCTTGGA
					GTTTGTGTCTGTGTGTGCTAGTGTGTTCATTTCTCCCTTAATCTTGACTATTTCTGTAAC		GCTGAACCCCATCGTAAATCAACCTGTTTCCCTTCTGTCTCAAGCTACTTTCCCAAGGTC
					AATTTCCTTCTTGGGGAGTTTATATTCTAAGGATACCTACAAGTGCATGAATGCGTGCAT		TGTCTCTATGCGTGCCCCCCCGCTTTTAAATTCATTTCCTCAAAAAGCACCCTTTGTTTT
					ATAACTGGGTCAGTATTGCAGCAGGATGGCCTGATCTCCAATAAAAAGCCCTCTTGGCAG		TTACAATAACCCTAGGATAGCTATGAATCCTTTTCTCACACCATTCTAGATACCATCTTA
					GGCACGGTGGCTCACGCCTGTAATCCCAGCACTTTGGGAGGCCGAGGCGGGCAAACCAAA		TGATGTTTTCATTCAGGGACTGCTATAAGACGTGAAACTTGTTTTAACACACCACAAATC
					TACCATACATTCTCACTTATAAGTGGGAACCAAACATTGGGAACTCGTGGACGTAAAGAT		AGATACCCAAATGAGCAATGTTTTCCCTCAAAATAGTTATGTTGGAGGCTATTTACTTAA
					GGCAACAATAGCAACTTGAGACTACTAGAAGAAGGACGGAGGGAGCGAGGCAGATCACGA		TCTAATGGTGTTATGAATGATCAAAGCATTTATTGAATTATTTAAAACTTGCCAGTTCCA
					GGTCAGGAAATCGAGACCACCCTGGCCAACAGGGTGAAACCCCGTCTCTACTAAAAATAC		GATCTTTGACCCTGTCAAAGCAGGCCAGTCCTATTACTTTATAGTATTTGATCAAGGAGG
					AAAAATTAGCTGGGCGTGGTGGCGCGTGCCTGTATTCCCAGCTACTCAGGAAGCTGAGGC		ACTGTCCAGGTAAATCACTGTTCTAATAATCAGGCACAACTTGCTGTTACCAAAAAATTA
					AGGAAAATCGCTTGAACCAGGGAGTCAGGGGTTGCAGTGAGCCGAGATCGCGCCTCTGCA		GGTTTACCTATAAAGGATGAAAAATTTCTATTACTGGGGATATTTTGAAAAATAACCTCT
					TTCCAGCCTGGCGACCGAACGAGACTGCTCCATCTCCAAAAAAAAAAAAAAAAAAAGGCC		GAAAGTAACTGTAAAAGTTTAAGTGTTGAGAAAAAGCATTATAGTTAGAATGGATTGCAA
					TGTGAGGGATCCTGTGGCTAAAGTGAGCCCCTCTCCAGGTGCCACATGCCTCGACATGTG		CCTTTGTTTTTTTCTATATGCAATGAAGTTCTTTTTTTCAAGAAACAGTTCATGTTTTGG
					CCTGCAGCCCGGGATCTCACCCACCCCCACTCACGACTCACACACTCACAACGTGCAGTT		AAAGTGAAACCTAATTCACTATTACCAAAAAAAGAGGAGCAGAGGGAAATTCCGTAACTT
					GGGCGCCTAGGATTGTGCATGTCAAGTCTCCACCCACTCCCTTTGTTTAATCGTCGGAAT		GGAGGCTACAATAAATAATACCTTCGAGTCTGCAACATGGGACTTCCCCAGGAACAGCCA
					TTCCAGCCCGCTGCTGCCAACCGCTCCCCAGCTGCGGGAGGAGGAGTTAGAAGGACCCGC		GCAGGTTTTGCTAAGTCAACTGTAATGCCCTTATCCAATCAGAATTAGGGAGGGAAAATG
					CCAATTTTCAGGAGCACATAAATTACCTCTGCCGGCAGCC		GCTTTGCAGATAAATATGGCACACTAGCCCCACGTTTTCT
					>ENSG00000164022		>ENSG00000159110
					TACTTGATTTTTTTTTTTTTTTTTTTTTTTTTTGAGACAGAGTCTCACTCTGTCATCAAG		CATTTCCATTTTAGTAGCTGTAATGTTTAGAATATACATACATTTTACTTGAAAGCTGCC
					GCTGGAGTGCAGTGGCATGATCTCGGCTCACTGCATCCTTCCACCTCCCGGGTTCAAGCG		TCATAGTCTATTTTGGTTTTGGATTTTCTTTTTTTTTTCGTTTTTCTTGAGACAGAGTTT
					ATTCTGTGCCTCAGCCTCCAGAGTGGCTGGGATTACAGGCGCCCGCCACCACGCCCGGCT		CGCTCTTGTCTCCCAGGCTGGAGTGCAATGGTGCAATCTCAACTCACTGCAACCTCCACC
					AATTTTTGTATTTTTAGTAGAGACGGGGTTTCACCATCCTGGCCAGGCTGGTCTTGAACT		TCCCAGGTTCAAGCAATTCTCCTGCCTCAGGCTCCCAAGTAACTGGGATTACAGGCGCCC
					CCTGACCTCAGGTGATCCACCCGCCTCGACCTCCCAAAGTGCTAGGACTACAGGCGTGAG		GCCACCACGCCCAGCTAATTTTTGTATTTTTAGTACAGACAGGGTTTCACCATGTTGGTC
					CCACCGCGCCCGACCATTTTATTTTCAATCAGATGTCTTTATCATCACATAGCTGAAAAT		AGGCTGGGTCTTGAAGTCCTGACCTCAGATGGTCCATCTGCCTTGGCCTCCCAAAGTGCT
					AAAATAACCAAATAAAACACAATGATCGAAAAAGATAAAACACTAATTAGCATAATCAGT		GAGATAACAGGTGTGAGCCACCGCTCCCGGCCTCATAGTCTATTTTAGAAGTTGACAGGC
					GTTCTTTTTCCACTACCTCTTAAATGGTTGTACATAAAAAGGCTCACACACAAAAATACA		TATAAATAACAAGCAGACAAATTAATGAAGAACATCTGTCTTTCTGCCTATCCCGAAACA
					CACACATACATTCACTTACACCTCGTGAGTGGAAGAAAACTACCGGGGGAAAAAAAACGT		CGTTGATCAGTGGGGGGTCGAGGGAAGGGTAGGAGTATGGAGAAGAGACCCGCGGAGAAG
					AGAGATGAGAGATTAGATGAGGGAAACAGCAGTGCAAGCAGTTGGGCTTGAAAATTCATT		AGGGGAGAATCTACAACGGATAATGTTGTAGATATTTACAACATTTACTCAATGGTAGGT
					CATTCAACAAATATTTTGAAGCCCCTATTTTAAGTCAGTTGTTTTTCCAGCTGGTGGGCA		ATTTTTATCCTCGTTTTACTAGTTGGAGAATTATATCATGCAGGTTTATACAATTAACAA
					AAGGATAATGAACAAGTCAGACTCTGTGCCCTCAAAGAACTTAGAGTTTTAAACGACTCG		GTGGGGGAGCCAGGAGAGAACCCATTCACTCTTTAGTTCATTCATTCATTCAGTCAGTCA
					AATGGGGAAAGAAAGTAAAAAATAGGGCAAAAGACGCCGATTTTATCATGAATAAAATTT		ACACATCTTTGGGTGTCTTCTAAATGCCAGGCACTATTCTAACCCCTAAGGATACTTCAG
					CACATTTCTTCAACAGGAAAATGATACTAATTCATTTATTTTATATATACATTCTCTCAA		TAAACAAAACAGTCCCAAATTCTTCCCCTATGGAGCTTTCTCGGCGAAGGCGGGATTGGT
					GAGGTTATTTTTGTCTCAAATAGATAGAAACCAGGACAGGGATCCTTGAAAAGCAGCCAC		TAGGAGCTGACAATCGGCAGCAGACGATTGTAAATGACCGGACCTTTTTTCTATTCTCCT
					TGACAATCCTCAAGTAACTTCCTTCCTCTGCTTCACTTTCTCCTACTGCTCAAGGGGGTG		GCCCAGCCCCCGGCCCGGCCTCCGCCTCCGGCCCTGCTCCAGCCCCGCCAGCGGCCCAGG
					TTACACTTTGACGACTGACTAAACCTCGAGGGCCAGAAAC		ACCCGCCCCTGGCTCCGGCCCCGCCCCTGGCTCCGCCCCC
					>ENSG00000184779		>ENSG00000185215
					TTGACTGGAAGTTTGCTCCCGCAGTTCTGAGATTCTGGCCTTTTCTTTTGTCCCATTGGT		TGGGGAAGCTCGGGTCTTGCCTCTCTGGATGTAGCTTGCAGGATAGCTGGGGATGTGGAG
					ACTTTTTGCTGCCAGGGTTTCCTGTCCTTCAGGTTTCCATCCCCAATCAGTTGAGAGTCC		GCAGGGGAAAGCTGGGCTCTGGGACCGGGTGGCCTGAGTTCCAAGCCCAAGCTATTGACT
					GACTGGAGTACCCAAGGTGCGTTGAGGAATGAGGCACAGCCCTGGGCTTAACTCATCCAG		ATAGGGACAGTTTAAGCCGAAATAACACCCTTCCAGATGAGAGAAAGGAAGAGATGGGAT
					CCTGGCCAGCTCAGCCTTCCCCTGTCAGGTGGGAGCCTAGGATTGCTGTCAGCCCAGGGA		GGGCACCCAGGAAGGCTGCAGAAACTGGAAGCCTTTGTGATGATGCTACGATCCCATTTG
					GCAGAGTTGGAAGAAGGGGGCAGGGCCCTACCTAGGCTGCGGCCCATCGGGGCAGCCTGC		GGAGGGGGTGGGAGCCAGGAAGCCTGGGTTCTGGACCCGAGTTGCTGTGTGACTTCAGGC
					GCTGGTGGCTTCGGAAGGCCCTGGTTTGAGGATGGGTGCGGCAGGAACAGCCTGAAGATA		CGCCCTGTGACTTGCTGAGCCCCTTGCCCCAGTGATGTGTGAAAGGCTGTCTGAGGTCCC
					GTGGATGGAGAAGGTACCTGAGGTGTTGGGAGCTCTGCTGGTGAGCTGGGCCCTTCACGT		ACCCACTGTGGCTTCTGTAGATCCTGGTCAGGCTCTGCCCCTTTCATGGCCCAGCTGGAG
					CAATGTTAGAGGTTGTTACGTGCTAGGCGCTGTTCAAGCACTGGGAATTAGCTAAACAAA		CAGCTGTGTTTCTGTGACCCCACCGCTGGATCAGAACTGGACAAGATGGCAGAGGGGCTG
					ATGACCATTACTGTCATGGAGCTCACCCCTAGTTGAGAAAAATAAGCCGAATCACACGGC		GGTCTGGGCAGGAGGAGGCTGGGTTCCAGTCTCAGGCCGGTTCTGGTGTTCTAGACCCCG
					AAGTGCTAGGAAATATAAGCAGGGATAGTGAGGGAGTTATTTTACCTAAGTTTGAAGGGA		GCATGTCCCAGACCTTTCTGGACCTCTGTTCCTGCTCTGTCCAAAGGGACAGAGCCCATG
					AAGCCCTCTGATAAGGCGACATTTGAGCAAAGGCCCGGAAGAAATGAGATACGTCTCGCC		CCCCGCCTCTTCCCTAGGGTCCCGTGGGATCCAGGGAGGTGTCCATTGCCTGCTTCCTGC
					CAGTCGCACCCTGTCTCTACCTGACAAGTCTCCGGCCCGCGGACTGAGTGGGGGACCTGG		CCAGAGGGTGGGCTGGCAGGGAAGGATTTGCCCAAGTAAAGTGAAAGTCCCCCTCTGTGT
					GCGGCCGCCATCCCCCACTTCCTCATTGTTCCACGGCCCTGGATCGCCTTCTTTTCTCGG		GGCGGGCTTGGCGTCCCCAGCCTCTTCCTTGCTTCTGGGGCTGTGAAGTATTGGAAGGGG
					TCCTCCCGAGGACCGGATGCTTCTCCTCTCCCTGGCGTGTGTGGAAGAGATGGACGCTAC		AGCTGTAGATGGTGAGATGCTCGTGGCCAGGGAGGAAGCACAGTTGTTGGTGCTCATCTG
					GCTAGAGCACATCGCACGGGCGGTCCCATTAAAAATCAGATGGGGGAGAGAAGCGAGCCC		GGCCAGGAGATGAGCAGAGCCCCGGTGGCTGAATGGGTGAAACAGACTGAGTGTACTCAA
					AAGTCAACCGAGGGGAGCGGGGAGCGGAAAGGGAGGAGCCGTCGGGGGCGGGACAGACAC		TGCAGCCAGCATAGCTGTGTGTCCAGCCTGGGAGCCAGGGCCGGTCCATGGTGACCACTG
					CCTGCCCACCGGAGGGGCGCGCCACCGCCGCCCCCGCTCC		ATGCCTTCACCCCCACCCCGCAGGAGCCTGCAGGCCTGAA
					>ENSG00000230128		>ENSG00000135480
					CCTGAGTTAATCCGCTTAGGATAATGGCCACCAGCCGCATCCATGTTGCTGCAAAGCACA		AATTGTTTGGTGGTGGCTTCACGGGAGAAAGATGATGAAAGCTGAGGGCCTTTAAACAGG
					TAATTTTGTTCTTTTGTATGGCTACGCGGTGTGTGTCTTCATGTGTGCTCAGGCAGGCAG		AAAATGGTGGAGGGAGCGGGAGGAGAGTTGAGTGCTAACAGAAGCACACGCACTCAGGCA
					GTTTGTGTCTGTGTGTGCTAGTGTGTTCATTTCTCCCTTAATCTTGACTATTTCTGTAAC		GGCATGAAAATGTGTGCCATTGTGTAGCCACAGCTGCCCCCTCGCCCAGGATGCACGCAC
					AATTTCCTTCTTGGGGAGTTTATATTCTAAGGATACCTACAAGTGCATGAATGCGTGCAT		AGACCCCCATCTGTGTAAGCAGGCTCAGACATGCGGGTGCATATGCCTGGGGGTGTGAGC
					ATAACTGGGTCAGTATTGCAGCAGGATGGCCTGATCTCCAATAAAAAGCCCTCTTGGCAG		ACAGCAGAGCCCAGAGGCCTGCAGGCGTGTGCACACATCCACAAAGTGTCCACACATCCA
					GGCACGGTGGCTCACGCCTGTAATCCCAGCACTTTGGGAGGCCGAGGCGGGCAAACCAAA		CAAAGTGTCACAAATACACACAAGTGTCCCCTTCCTGTACAGGGACGCATAAAATAAATG
					TACCATACATTCTCACTTATAAGTGGGAACCAAACATTGGGAACTCGTGGACGTAAAGAT		GGCAGGAATATGAGTGGAGGGTCCGGGAGGTGAGGGTCCAGGGTAAGCATTCCCAAGGTC
					GGCAACAATAGCAACTTGAGACTACTAGAAGAAGGACGGAGGGAGCGAGGCAGATCACGA		CCTGGGATTCCGATGCCTACTGGAGTGGGGAGGGGAGGAGCCAGAGGTGCGGTCGGTCGT
					GGTCAGGAAATCGAGACCACCCTGGCCAACAGGGTGAAACCCCGTCTCTACTAAAAATAC		GTGTCTCTCTCAGCCTAGTTTCTATGGGAAATGAAGTAGGAAGGAACGCAGCCAGGGAAA
					AAAAATTAGCTGGGCGTGGTGGCGCGTGCCTGTATTCCCAGCTACTCAGGAAGCTGAGGC		CTAGCTGGGCCAGGAGGGGTCAGACCCCTGAACAAGTGAGCTGATCTCTCAAGGAGGAGC
					AGGAAAATCGCTTGAACCAGGGAGTCAGGGGTTGCAGTGAGCCGAGATCGCGCCTCTGCA		TGGATCGGTGTGAGGGAGAGCGGTAAGGAATGCCTTTCTGGCTTCAGCAGCCTGGAGGAT
					TTCCAGCCTGGCGACCGAACGAGACTGCTCCATCTCCAAAAAAAAAAAAAAAAAAAGGCC		GGGGACGTCTGGGCGTTGACTCCTGGGTTGGAACTTTTCAGCCCACCCCTTCCCCCAGTC
					TGTGAGGGATCCTGTGGCTAAAGTGAGCCCCTCTCCAGGTGCCACATGCCTCGACATGTG		TCTTGCCACTGGGTCTCTCTGCTTGGGCCTCAGGGATCTCTAGGTTCTTCACTCCCTCTC
					CCTGCAGCCCGGGATCTCACCCACCCCCACTCACGACTCACACACTCACAACGTGCAGTT		CAAGCATCCTCCTCCGGGAAGCCTTCCCTCACTGAGTCCGTTTCCAATGGGCTGGAACTG
					GGGCGCCTAGGATTGTGCATGTCAAGTCTCCACCCACTCCCTTTGTTTAATCGTCGGAAT		CGGTCCCCCGCTGTTCTCTGCGGCCGTCTAGGGATGGCGCTCCTGCCTACTCCGGACCAT
					TTCCAGCCCGCTGCTGCCAACCGCTCCCCAGCTGCGGGAGGAGGAGTTAGAAGGACCCGC		CCCTGCTTGGACTGAAAGCCTGGGCTTCGGCGGGGCGGGCGGGCAGAGGGCGGAGGGCGG
					CCAATTTTCAGGAGCACATAAATTACCTCTGCCGGCAGCC		CCCCAGGAGGGGCCTGGCAGCAGAGAAAGGTGGCCCGCGG
					>ENSG00000161570		>ENSG00000228321
					GAATGGCGTGAACCTGGGAGGCACAGCTTGCAATGAGCCGAGATTGTGCCACTGCAGTCC		GAAGGCAGGGAAAGGCTCTGAAAGCCAGCTGCCGACCAGAGCCCCACACGGAGGCATCTG
					AACCTGGGCGACACAGCAAGACTGTCTCAATAATAATAATAATAATAATAATATTATTAT		CACCCTCGATGAAGCCCAATAAACCTCTTTTCTCTGAAATGCTGTCTGCTTGTGTGTGTG
					TATTATTCAGATGCCAATTTCAGCCTAGCCCGGACCAAATTGTTGCTAATTCTGAACTAC		TGTCTGGGAGTGAGAACTTCCCAGTCTATCTAAGGAATGGAGGGAGGGACAGAGGGCTCA
					TAAAATAGGAATTGATGAAGACTTACTGTATCCAGTTCTTTGGAATGCAGTAAGGACCCT		AAGGGAGCAAGAGCTGTGGGGAGAACAAAAGGATAAGGGCTCAGAGAGCTTCAGGGATAT
					AGCTCTAATCCAGAAGTTCCACATGGGTTCAGTTTTGAGGATACTCCTAACCACGAACCC		GTGATGGACTCACCAGGTGAGGCCGCCAGACTGCTGCAGGGGAAGCAAAGGAGAAGCTGA
					TTTAATGTTGGGCAGTACTTAATGGACAGAGCACTGAAGTGGGAGTGAGGGCAACTGGGT		GAAGATGAAGGAAAAGTCAGGGTCTGGAGGGGCGGGGGTCAGGGAGCTCCTGGGAGATAT
					TCTGATCCCAACTCTGTCATTCATTTGCTGTGTGTTCTTAGCAAGTCACTCCTGCTCACT		GGCCACATGTAGCGGCTCTGAGGAATGGGTTACAGGAGACCTCTGGGGAGATGTGACCAC
					GGGCCTTGGTTTCCTCTTGTGCAACTGAAGAACATGGAAAAAATGATCCCTAAAGTCCTT		AGCAATGGGTAGGAGAATGTCCAGGGCTATGGAAGTCGAGTATGGGGACCCCCCCTTAAC
					TGAAGCTTTCATATTCTGTAACTTTTGTGCCCAAGAAGGCCTTACAGTGAGATGGGATCC		GAAGACAGGGCCATGTAGAGGGCCCCAGGGAGTGAAAGAGCCTCCAGGACCTCCAGGTAT
					CAGTATTTATTGAGTTTCCTCATTCATAAAATGGGGATAATAATAGTAAATGAGTTGACA		GGAATACAGGGGACGTTTAAGAAGATATGGCCACACACTGGGGCCCTGAGAAGTGAGAGC
					CGCGCTAGGACAGTGGAATAGTGGCTGGCACAGATAAGCCCTCGGTAAATGGTAGCCAAT		TTCATGAAAAAAATCAGGGACCCCAGAGTTCCTTGGAAGCCAAGACTGAAACCAGCATTA
					AATGATAGAGTATGCTGTAAGATATCTTTCTCTCCCTCTGCTTCTCAACAAGTCTCTAAT		TGAGTCTCCGGGTCAGAATGAAAGAAGAAGGCCTGCCCCAGTGGGGTCTGTGAATTCCCG
					CAATTATTCCACTTTATAAACAAGGAAATAGAACTCAAAGACATTAAGCACTTTTCCCAA		GGGGTGATTTCACTCCCCGGGGCTGTCCCAGGCTTGTCCCTGCTACCCCCACCCAGCCTT
					AGGTCGCTTAGCAAGTAAATGGGAGAGACCCTATGACCAGGATGAAAGCAAGAAATTCCC		TCCTGAGGCCTCAAGCCTGCCACCAAGCCCCCAGCTCCTTCTCCCCGCAGGGACCCAAAC
					ACAAGAGGACTCATTCCAACTCATATCTTGTGAAAAGGTTCCCAATGCCCAGCTCAGATC		ACAGGCCTCAGGACTCAACACAGCTTTTCCCTCCAACCCCGTTTTCTCTCCCTCAAGGAC
					AACTGCCTCAATTTACAGTGTGAGTGTGCTCACCTCCTTTGGGGACTGTATATCCAGAGG		TCAGCTTTCTGAAGCCCCTCCCAGTTCTAGTTCTATCTTTTTCCTGCATCCTGTCTGGAA
					ACCCTCCTCAATAAAACACTTTATAAATAACATCCTTCCA		GTTAGAAGGAAACAGACCACAGACCTGGTCCCCAAAAGAA
					>ENSG00000180304		>ENSG00000170558
					AATACAAAATTAGCCAGGCGTGGTGGCGCATGCCTGTAATCCCAGCTACTTGGGAGGCTG		GGATGAGCTTGGCCTGCGTCCTTAGTTTGCTGTGTCTGCCCCTGCCAGGAAAGATTACCC
					AGGCAGGAGAATCACTTGAACCTGGGAGGCAGAGGTTGCAGTGAGCCAAGTGCGTACCAC		ATCTCCAAAGAATGACAAAATAAAGAAGCGTACGTTAGGCTCCCAAGGAGACACCGCCCC
					TGCACTCCAGCCTGGGAAACGAGTGAAACTCTGTCTCAAAAAAAAAAAAAAAAAAAAAAA		CCCTTCCCCACCATTCTTCATCTCCATTAGATTCCCTACCGCGGACCAAAGATGAACCTG
					GTTTCTCACCCCAGTTCCTTTGCTCAGAAGGGGGATGGGGCCATCACTGGGGAAGTAGCC		CTACCAATCAAGTTCCTGCCCAAGTTATTTTATTTCCCGCAGCCCCTCCACCTGCCGGGG
					TTGAGAGTTCCTCAGGAACAGGGTACCCAGACCATATGACTTCCCCTCTCCAGCCTGTAA		CGGTGCTCGGCGCACTCTAGGCTTCCCTCCGGCGACCCCCCGCGGGCTGCAGCAAAATAC
					CTGTGGGCCTTTTTGATTCTGCCACATAGGTGGTTGAGGCACCATAGGGAAATGAAAAGA		GGGGCGCTTCGGCGGGGCGGGGGCGGGCGGCTGCCGCGGATCCGGCCGGCTACAGCCGCA
					GACTGGCACAGGGTTTGAGGCTTGGCAGGTAAGCCAGGACCTGGTGATTTCCAAGGTCTG		GCTTGGTGGCCTCCGATTGGCCACGACGCGGGCGGGGAGGCTCGGCGGAGGAGGGAGGCG
					CCCAGTGCCACAGTGATTTGTTAGAAGATTGCTAGGTGCTCCTCCGGTCAAATAAACCCA		GGGGCGAGGGCGGCGGCGGCGGCGGGAGGAATAGGAGAGGGGAGCGGGCCGCGCAGCCAG
					GCTGGAGTCCCTTGGCCCTCCTGAGACTTCCTCCCCATGACTTTGCAACACGGTGGGTTC		GCAGCGCGTGGGGCGAGCGCGGGGAGAGCGGCGGCGGCTCGCCCAGGTCGCGCAGCGGAG
					CCCTTAAGACAGCAGCGTAGTTCTGGAAGCTGAAGCCCACAGGACTGGGGCAGCTGGGAG		GCCGAGCGGGGTGCGCGGTCGGCGACGGAGGGCGGCGCGCGCGAGTGAGCGGCGCAGGGC
					CGTTCATAAGCCTTCCCTTGTTTAGAGAGAGCCAGGATGGGGTGGGGGTGGGATTTGAGT		GAGGACCGGCGGGCGGGTGCCGGTGCGCGGGCAGCAGGGGCGGCTGCGGCAGCAGCTGCG
					TATATCTTTACATCTTGGCCGGGCGCAGTGGCTCACGCCTATAGTCCTAGCACTTCGGGA		CGGGACGGAGCCGCGGCGGGAGAGACCGCGCCGGCCCCTCGCCTCACCCCCTTGCGGCCG
					GGCTGAGGTGGGTGGATCATGAGGTCGGGAGTTCGAGACCAGCCTGGCCAACATGGTGAA		AGGCCGGAGAACAGTCTCCAACTCGCCGGGGGACCGGAAAGAGGAGCCGAGAAGCGCCCC
					ACCCCATCTCTACTAAAAATAGAAAAATTAGCTGGGCATGGTGGCGTGCACCTGAAATCC		TCGGCCCCCACGCAGCGGAGGCGCGGAGTGGCGGGACTGCTGCTCTTTGTGGGTGCAGCA
					CAGCTGCTCGGGAGGCTGAGACAGGAGAATCGCTTGAGCTTGGGAGGTGGAGGTTGCAGT		CGCACGACCCGGAGCGCCCTCCCCGCGGCGCTGTCCCCGGCGTCTTCGTCGCGCCGAGCG
					GAGCCGAGATCGTGCCACTGCACTCCAGCCTGGGCGACAGAGCGAGACTCCGCCTCAAAA		GCCCTGGAGCGGGGACCCGGAGGAAGCAAAACCACGAGCCCGAAACCTCGCGTGGCGGAG
					AAAAAAAAAATCGTCAAGTCTTGGTGTTTACTGTCTCACC		CTCTTGGGGAGCGCCATCCGCTCCACTTCCACCTCCACAT
					>ENSG00000206478		>ENSG00000173039
					CCTGAGTTAATCCGCTTAGGATAATGGCCACCAGCCGCATCCATGTTGCTGCAAAGCACA		TAAGACGAATTCAGAGAAAATAAAAAAGTCTTTCTCCATCTGGAGAAGACTCCGCCCCCT
					TAATTTTGTTCTTTTGTATGGCTACGCGGTGTGTGTCTTCATGTGTGCTCAGGCAGGCAG		GCAGTGGAGCATCCTCCTTTGGGGATGAGGCCTGGGGTGGGGGTGCGTCAGCCCCAGCCT
					GTTTGTGTCTGTGTGTGCTAGTGTGTTCATTTCTCCCTTAATCTTGACTATTTCTGTAAC		CCACACGGACGCGCCTTGGGCTTGGTCTTGGGGGAGCTACCTGCACTGTGGGGTCACATG
					AATTTCCTTCTTGGGGAGTTTATATTCTAAGGATACCTACAAGTGCATGAATGCGTGCAT		ACAGAATTAGTGGTCAGCCCTAGCTGGAGGTCCAGGGCAAACACAGGCGGGGGCAGGGGG
					ATAACTGGGTCAGTATTGCAGCAGGATGGCCTGATCTCCAATAAAAAGCCCTCTTGGCAG		GTGGGGGGTCGTGAGCCTGCTGATTCAAGTGTCCCTGTGGGTCCCGCACCTTCTGAGACA
					GGCACGGTGGCTCACGCCTGTAATCCCAGCACTTTGGGAGGCCGAGGCGGGCAAACCAAA		CAAGCGCCAGGCTTCAGAGACGAGGCTCCGGGATTTACCCCTGGGGGCCTCCTGCTCCCA
					TACCATACATTCTCACTTATAAGTGGGAACCAAACATTGGGAACTCGTGGACGTAAAGAT		CAGCCGATGAGAGCCGGCAGTTTGGCTGTATCGTAAGCTGGCGCTTTAGCTGGAGAGGGA
					GGCAACAATAGCAACTTGAGACTACTAGAAGAAGGACGGAGGGAGCGAGGCAGATCACGA		CGAGCCCTCGGCCAGCTCGCCAGCGGGAGGGCCTCAGTCGTCCCATCCGGGCTGTAGGCT
					GGTCAGGAAATCGAGACCACCCTGGCCAACAGGGTGAAACCCCGTCTCTACTAAAAATAC		CCGCAAAGCTCTTGATGCACTGTCAGGCTGGGAGGTCCGGCCGCTCCCATTCCCCCACAG
					AAAAATTAGCTGGGCGTGGTGGCGCGTGCCTGTATTCCCAGCTACTCAGGAAGCTGAGGC		CCGCATCTAGATTGGGGTGGGTAGGACATTTTAACGTGCTTCTGAGACAGCCACCACCGA
					AGGAAAATCGCTTGAACCAGGGAGTCAGGGGTTGCAGTGAGCCGAGATCGCGCCTCTGCA		AAGGCACCTTTAGCGGTTAGGAAACCCGCGCGGAGTTCAACCACCCGGCCTCTGCGGAGC
					TTCCAGCCTGGCGACCGAACGAGACTGCTCCATCTCCAAAAAAAAAAAAAAAAAAAGGCC		AGAAGGCCCGGTCGGGCTTTTCCCTGCGCGGGGCGGGCGGCCGCAGCCCAGTAGCCCTGG
					TGTGAGGGATCCTGTGGCTAAAGTGAGCCCCTCTCCAGGTGCCACATGCCTCGACATGTG		CTTTGCTCCAGACCCGGCCCAGAGTGACATCACCAAACTCCGCCGATCGGCGGGAGGGGG
					CCTGCAGCCCGGGATCTCACCCACCCCCACTCACGACTCACACACTCACAACGTGCAGTT		CCCTGAAATCCCCTAAAAACAAAGTGAGTAATCGGCGGACCCACCCTCCAGGCGGGGCCG
					GGGCGCCTAGGATTGTGCATGTCAAGTCTCCACCCACTCCCTTTGTTTAATCGTCGGAAT		GGACCCGGGAGCTAGCCGAGCCACCGGGCACGCCAGCCTCTTCGTCCTCGGCGAGGCGCG
					TTCCAGCCCGCTGCTGCCAACCGCTCCCCAGCTGCGGGAGGAGGAGTTAGAAGGACCCGC		CACTTGGCCCCGACCCCCGGCAGCGGCTGTGCGTGCAGCCTCTTCGTCCTCCGCGCGGCG
					CCAATTTTCAGGAGCACATAAATTACCTCTGCCGGCAGCC		TGCACTTGCTCCCGGCCCCTGCGCCGGGCGGCGGCGGGGC
					>ENSG00000065548		>ENSG00000170775
					AAAAACTTTTATCTATAAAGATGATTCTTGGTTCCACAATGCTTCTTAACAGAAATAGTT		ATTTCCCACTACTTCATCAAATACAACTACCTCACTATGCTCTGGGTGGTACGAAGTAAC
					TAAACAATAATCATTTTAAAAAATAACAGCTAAGCATTGTACATTTTTAAAAAATAGTAT		CCATGGTAGGATGCTTCCCAACTCAGTGTTAAAGGTAATGGTGCATCCTGAGCTTTCTCG
					TTTCGTTTGTACAAATATCAATGGGTCCCATTCATCATTCAAGTACCTTTTCAAACAGGA		CTCTGCATCTCAATCCTGGAACTGGTAATTCTCTATGACTGACACCTCTGAGCTCCCATT
					TCTAAGTTTGTAATGTTAGGTAATAGGCATATAGGCTGAAGCCGGACTGCCAAGATTACA		CTCTCCTATCTCTAGGGAATACCTGAGGAGGTGAGGTTTCACCTTCTTACTCCCCGCGGC
					ATTGCTGGCTCTGTCCTTAATATAACTTTGGGCATCTTTCTTCCTTTCTCTGCTTCATCT		CCAACCCCCGTCCGCCCCTCCCCCGCCCCGCCCCTCGCCCCCCAGAGCTGAGACCTGGGC
					ATAAAACGAAAACAGTAACAACTCCCACCTAAGTGTCGTTGTGATAACTAAATGAAATAG		ATGCGCATCAGCCGCAACAGATTGGAGGGGACCCTGCTGCTCACTCCCCTGCTACCCTCC
					TGTGTGTAATGTGCCAAGGAATTTCTGGAGCTACCAAGCACTTAAACTAAGTTCTAACTA		TCTCTTCCCTCCCCCGACCGCTCTCATATTCCCGTTCCCACCCCCACCCCCCACTCCCGC
					AGTTTGGTTACTTTCACGTTATAAAGGAATTTTTAGGAATCACCTAGGCACTCTCCTAAA		CCCGCACCCGCCCCTAGCCCGGGCTCGGGGACCTGTCAGGCTGGTTTCGACAGCTGGGGA
					GTCTCAAAATAACTTAATACAGTACTTCTAAGGAGTTCAAGTGCCTCCTTATCTGGGACG		ATTAACCTGTCCCGCCCATCCCTAGCCTCGAGCCGCGCAGGCTCCGCGCCTCCGCCCTTG
					CCATCTCAGATGCTCTTCAAATGAAAGGGACCCTGCAAATGAAAGTTAACTTTTTCCATT		TTCCCTCCCAGCTCCTCCGAGTGGAAGCCGCTACAAATGGCTTGAATGAAACGTGTGTGG
					TTTTAAATAATCCTTCGCAGGAATCTGAAGCACGCGACACTCACGGGCCATTCAGCTCCG		GTTTAGTGAGTGGTGAACCACCAGGGGATCCCGTCTCCCCACAAACCAGTATCTCTCCGA
					CCTCTCCAGGGAACAAGAAGGTTAACTGAGTAACGTGGTCACGGAGCAACCCCGAGTCGC		GGAGGAGGCGAAGGAGTGGGAGGAGGCAACGAGCCGAGAGTCGAGCTTCGCGGGCGCGCG
					TGCGGCTGCTTAGTAGTCACTCAGGATGGGGATGGTACAGGGGACCATTAACTGGCCCGG		CAGCGGCTGGAGCGCGGGGGCGAGGCCGGGCCACCTCCCCTTCCCGGCCGCGCACTGCCT
					CAGGAAAAGTTTCCCGGTGAGGTGACGATGGACAAGAGTCGCCCCATCGTAAGCGAAAGT		GGCCCGCGGCGGTTCCAGGCACCACCCTTCCCGTCCGGGCTGAGCCCGCTGTGGCAGTGA
					GGACTGAGAGGAAGCACAAACGCATGGACTCAACCAGCTCGCCCAGATTCACCCTCAGGC		CTAGCTCCCGCGGCTAGCGGCACTGTCCACCGACGAGCGGCGCCCTCTTCTCCCCCTTCT
					CTTTTGCCATCTGAAAAGGGCCTATCGGATGCGCGACATCACGAGTGACGCGTAGTCATT		CCCCACGATTTCCTTCTCTGCGGCGGCACGCCGTCCAGCAGCCTGCTTCGCCCCGTCGTC
					TTCCCACGTCCCGTCCCTGCCCCCTCCTAGTGGGACGCAG		AACTTTGAGCTGGAGGAGAAGCAACTTTGGCAGTGGCCGC
					>ENSG00000165169		>ENSG00000178860
					CTGGATCCCGGCCCTTGAGCGGCTTCTCTGCCCGCTCCCACCCTGTAGAGTGTACTTTCG		AAATAATGAGACTGCAAAATTGTTGTGTTTTCTTGTGTGGAAGAGCAGGATGTTTTAGTC
					TTTTCAATAAATCTCTGCTTTTGTTGCTTCATTCTTTCCTTGCTTTGTTTGTGCGTTTTG		TTGTTTGGAATGGAACATGATCATTCAGGGTGCTCCTTTGTCGTTTTTACTTTGAATGGA
					TCCAATTCTTTGTTCAAAGAGCCAAGAACCTGGACACCCTACACTGGTAACAGAACTGTA		CGATTGTGCTAACTTAGCATTCTGCTTCCAGGAGCTCGCTCTTCAATACACAATCTATTA
					AGAGAACAGGACTGTGTTTCTTTAAGGCACTACATTTACGGTAATTTGTTACAGTAGCAA		AATACAATAGCAAGGATTCCCTACATTATAATGCAAAGCTTTAGGGCCGGATCCTCCAAC
					TAGGAAAGTAATACAGTGGTTAAGAGCTTGGGCTCTGCTATCAGACTACTTGAGCTCAAG		ACACGCATTGTGGTATTAAAACAAAATCACATCACGCATGGAACTCTCAAGATAGTGGAA
					TCCCTTTTCTACACCCTACTGGCTGTATGACCTTGGGCAAATTAAATTCTCTATACCTCA		AATACCAGCTACAACATCCAGTGATGTGTGACCCGGAGGCACGGAGCTGACTAGAATACC
					GTTTCATCTTGATAAAAGCAGTGATGGAAGAACTAACTCCTCTGACTTATTGTGAGGTTT		GACGGGCCAGAATTTCAAAACGCGGATTTTGAATCTTTTTTTCTACTTAGCCTAATAAGT
					TGAGGAAGTGTCTAGGATCATCTGGAAATTAGTAATTTATTTTAAAATTACTAATTTAAA		TTGGGTCTTTTACTTAACGTCTATCTAGGCGGCTCAGCTTCAAGTTCTGCAAATTGGAGA
					ATTACTACATTTATTTTAAAATTACTAATTTAAAATTACTACATTTATTTTAAAATGTAG		TAATATCATTAAGTTACAGATGTTATTTGAAAAGGCAACGAACCATTGTAACCATTTTTG
					TCATTGTTCTCTTGTTGAGAAGCATCTACTTTAGGAGCCGTGTATACAGCTTCTCATCAG		TAAACCATGAAGGTATATTATAAGAAAAGGAGGAGGAAAATGAGAGGTAACTTGTGCATT
					ATCCTTACAACCAGTAGTGAAATAGGTATGATGGTAAGTTTCCATATGAGAAAACTGAAG		GTTGGATGTTGTTTGCCTGTTCTGCTTTTTCTCTTGTCCAGCAAGGCTTGGGTAGACAAT
					CTGTGGGAGGTGAATTTTTCCAAGTAACATAGCTAGTAAGTGGACAAATCAAAGTGGCTG		CATACATCATGAATGGTTAACTTGAAAACTGAGTTCTACTGGAAAGACTGGCAGGCAAGC
					GTTTACCACGAAATTAACTACATTTATGTGCCACATGATGGTGAATGAACAAATACGTGC		AGAGGTCGGAATCCCGTCGTTTCTAAGTGTCTGGTAATCTTTGCCACTGCTAAGATTACC
					AAGTAATCACAGCAGTGGGCACTCAACCACTAGTGCGGAGTCTAGACTAACTGCCACTAG		TGGGGGTAGAAGCACCGTCGGTAGGAACAAGATGTGCCCCTTCACTCCCCGAAAGCTCAC
					GTCACCCCATCTGATCCACACTGGCGCCATTCCCAGTTCTTTACATTCATCCCTTGTTTC		TTATCCTGCGCAGACATGTTGAAGGGCCGTCGGGCTTCAGAGCCCAAATCTCGGCTCTGC
					CAGAAAGGGCAGAGGAAGCGAGGAAAAAGTGCGTGGCCTGAAGTGACGCCTGGCGTTGCC		AGAGACGTCCCCTTCCCCCGCCTCCACCAACCGCTCTTCGGCATGCAGAAAAGCGGTCCC
					CGAAGCCCGCCCAGCGCTGCCAGGTGACGCCACTGCGACA		CACCCCTTCCACGCCCCTGCCCCACCTCTTGGCCCCCTTT
					>ENSG00000206379		>ENSG00000173432
					TTATTGCTCCTAATTAATATTTATATGTATTTATGTACGTCCTCCTAGGTGATGGAGATG		AGGAAGGAAAGAAAGAAAAAATAAAAGAGTGAAAACGGACTGGAGAAGAAGAAACCACAG
					TGTACGTAATATTTATTTTAACTTATGCAAGGGTGTGAGATGTTCCCCCTGCTGTAAATG		TTGCTGCTATATCCACCAGCCTCTCTGCATGTCCTGGCCTCAGCCCTGCTGGGCTCTGGT
					CAGGTCTCTTGGTATTTATTGAGCTTTGTGGGACTGGTGGAAGCAGGACACCTGGAACTG		ACTGACCACTTCCTTCCTTCCTAATTTCCTAATTGACTAGGCCAGCTGAGCAGGGCTTTT
					CGGCAAAGTAGGAGAAGAAATGGGGAGGACTCGGGTGGGGGAGGACGTCCCGGCTGGGAT		CTGTGCTGAGGAGGTAAATCTCTGGATATCTAGACTGAGGGGTGGAAGGAGCCTTCCAGG
					GAAGTCTGGTGGTGGGTCGTAAGTTTAGGAGGTGACTGCATCCTCCAGCATCTCAACTCC		GCACACATGAGACATGGCAGGGGTAGGCTGCTAGTTTTATTTTGTTTTCTTTTAGACACA
					GTCTGTCTACTGTGTGAGACTTCGGCGGACCATTAGGAATGAGATCCGTGAGATCCTTCC		GGGTCTTGCTCTGTTAACCAGGCTGGAGTGCAGTGGCGTGATTATAGCTCACTGCAGCCT
					ATCTTCTTGAAGTCGCCTTTAGGGTGGCTGCGAGGTAGAGGGTTGGGGGTTGGTGGGCTG		TGACCTCCTGGGTCTCCCACAATCCTTCCGCTTCAGCCTCTTGAGTAGCTGGGACTGCAG
					TCACGGAGCGACTGTCGAGATCGCCTAGTATGTTCTGTGAACACAAATAAAATTGATTTA		GTGCACACTACCACACCCGGTCCATTTATTTTTATATTTCGTAGAGACAAGATCTTACAG
					CTGTCTGCAGTCTTGAGTGTATCTTTGCAAGCGCCGACTCCCCACTCCTCCCGGCCTTCA		TTTTGCACAGAGTGATCTTAAACTCTTGACCCCAAGTGATCCTCCTGCCTTGGCCTCCAA
					GATGGCAAGGACCGGCGGGAGGCGCCGTGGCCGAGTCCCCAGCCCGCGCACCTCCCTGGG		AAGCATTGGGATTATAGGAGTGAGCCACTGTGCTGGACCTAGTCTGTCAGCTTTGAAGCT
					CCCAGGAGCCCCTTTTCCTGGAGTCACAGAACCCAGCATCCGGTTGCCGGATGTAGTCTT		TTAGATATGAACTCAGAGGGACTTCATTTCAGAGGCATCTGCCATGTGGCCCAGCAGAGC
					TCATTGCCCAGTCTGCGGTTTTCCCAGGTAGTTGCCCCGCGGCGAATCCGAGATGTGGCA		CCATCCTGAGGAAATGACTGGTAGAGTCAGGAGCTGGCTTCAAAGCTGCCCTCACTTCAC
					ATCACCCTTACGCCAGGGTGCCAGGCGGAGGTCAAGTCCCTCACCCGGGGGCGGAGCGTG		ACCTTCCAGCAGCCCAGGTGCCGCCATCACGGGGCTCCCACTCTCAACTCCGCAGCCTCA
					GCGCGGCGTGGGCGGGATTCCCGGCTCAAGAAGGGCGGTGACTGGGGCGGCAGGGATGTG		GCCCCCTCAATGCTGAGGAGCAGAGCTGGTCTCCTGCCCTGACAGCTGCCAGGCACATCT
					GCCCTCCCCGGGCTAACCAGGCAGCCCGGCTGGGCCCGAGAGCCAGCGGGCGGGCGGGCT		TGTTCCCTCAGGTTGCACAACTGGGATAAATGACCCGGGATGAAGAAACCACTGGCATCC
					GCGGACTCTAGCGGGGCCTGCCGGGAAAGGGGCGGGCCGAGCGCACTGGGCCGAGGCGGG		AGGAACTTGTCTTAGACCGTTTTGTAGGGGAAATGACCTGCAGGGACTTTCCCCAGGGAC
					GCGAAGTGGGGGTGCTTAGTCCGTTGCGGGGGGCGGGGTC		CACATCCAGCTTTTCTTCGCTCCCAAGAAACCAGCAGGGA
					>ENSG00000165178		>ENSG00000186847
					GAGTGAATTACCTGAGGTCAGGAGTTCAAGACCAGCCTGGCCAACATGGAGAAACCCAGT		AGATATCTGGGGCTGGAAGAATAAAAGGCCCCCCTAGGCCTGTTCCTGGATGCAGCTCCA
					CTCTAATTAAAAAAAAAAAAAAAATTAGCCAGGTGTGGTGGCACATGCCTGTAATCCCAG		GCCACTTTGGGGCTAAGCCTGGGCTATAACAATGCCAACGAGGCTTCTTGCCATACTCGG
					CTACTCAGGAGACTAACGCAAGAGAATTGCTTGAACCCAGGAGGCAGAGGTTGCGGTGAG		TTTACAAAACCCTTTCACATACATTGTCGCATTGGATTCTCAGAGCTGACTGCACTAAGC
					CCGAGATCGCGCCATTGCACTCCAGCCTGGGAAACAAGAGCGAGACTCCATCTCAAAAAA		AGAATAGATGGTATGACTCCCACTTTGCAGATGAGAACACTGAGGCTCAGAGAAGTGCCA
					AAAAAAAAAGTGGGAGGCAGAGGCAGGAGGATCACTAGAGGCCAGTAGTTTGAGACCATC		AGCCCTGGGTCACAGAGGCGTAAATGGCAGAGCCAGGACCCACCTGACTCCAGGCTGTTT
					CTGGGCAACATAGCAGGACCCTGTCTGTACAAAAAAATTAAAAAAAATTTAACCGGGCAT		CCTGGCCTCCATGAGGCCACCTGCCCTATGGTGTGGTGGATGTGAGATCCTCACCATAGG
					GGTGGCACACACCCGTAGTCCCAGCTACTCCAGAGGCTGAGGCAGGAGGATCGCTGGAGC		GAGGAGATTAGGGTCTGTGCTCAGGGCTGGGGAGAGCTGCCTGGATTTCTCTTTGATGGG
					CCAGGAGTTGGAGGCTGCAGTGAACTGTGATCCCACCACTGCGCTTAAGCCTGGATAACA		GATGTTGGGGTGGGAACCACGATACACCTGACTAGCTGGGTGTATTTCAGGGATGGGACA
					AAGCAAGACCCTGTCTCAAATAACAATAGCAATAATAATAAAGAAAAATTAAATGCAATT		GACTTCTCAGCACAGCATGGGAGGTCAGGCCTGGGAGGGCCCCCCAGACCTCCTTGTCTC
					TGCGATGCATCAGTGATAAGTGCTCTGCAGAAAAAGGAGGCAGGAAGAGGCTGAGAAAGG		TAATAGAGGGTCATGGTGAGGGAGGCCTGTCTGTGCCCAAGGTGACCTTGCCATGCCGGT
					TATGAGGTTTGCTATGCAATGTGAAGTTATCAAGGAAGGCTTCTCGGAAGAGGTGACATT		GCTTTCCAGCCGGGTATCCATCCCCTGCAGCAGCAGGCTTCCTCTACGTGGATGTTAAAG
					TGAGCAGAGAAATGGAGGAGAGTTATGGAGGGAAGATGGTGAATGGGGGGAACATGGTCA		GCCCATTCAGTTCATGGAGAGCTAGCAGGTAACTAGGTTTAAGGTGCAGAGGCCCTGCTC
					AGACCAGGAATATGGTCAAGGGGGGAAAGATGGTCAAGGGGACGCAGCAAATGCAAAGGC		TCTGTCACCCTGGCTAAGCCCAGTGCGCGGGTTCCTGAGGGCTGGGACTCCCAGGGTCCG
					CCTGAGGCAGGAGCAGCTTGATTCACCCCCAAAACCCGTGGGGCCCGTGCAGGCGACGGG		ATGGGAAAGTGTAGCCTGCAGGCCCACACCTCCCCCTGTGAATCACGCCTGGCGGGACAA
					AAGGACAAGTGTAAACCCTTTTCCTTGTCCCTGCAGGTGTGTGTGAACATGAGTCTGCCC		GAAAGCCCAAAACACTCCAAACAATGAGTTTCCAGTAAAATATGACAGACATGATGAGGC
					ATGTTTACACCCTGCAAGCCTGAAGAGTCCCCAGAAACTGAAAGAAGAAGCAAAGCCCTT		GGATGAGAGGAGGGACCTGGCTGGGAGTTGGCGCTAGCCTGTGGGTGATGAAAGCCAAGG
					TCTGTACCCTCCCTGCCCCCTGTCCCGACCGCGACAAAAG		GGAATGGAAAGTGCCAGACCCGCCCCCTACCCACGAGTAT
					>ENSG00000071051		>ENSG00000145901
					GCAGGCTATCCTGCCAGGAAATCAGAATCATTTGAATATTAGGATTTCCTTTGGGAAACC		TACAAACTATTATTTTTATTTCTAAATTTATTATCATTTTTGAGACAGGGTCTCACTCTG
					ATATGGGGAGGAGAAAAGACATCCGGATGCATGTGTCTGTGAAAGGGAAACTTGTGTCTT		TTGCCCAGGCTGGAGTGCAGTGGCGCCATAATGGTTCACTGCAGCCTCAACCTCCTGGGC
					TCCCCTTGCTCTTGGGTTTTCATCTTCCAAGTTTGTTTATAGGCTAGCCACAACTCGAGG		TCAAGCAATTCTCCCACCTCAGCCTCCCGAGTAGCTGGGACTACAGGCAAGTGCCACCAC
					CTGGGTGAGCTGAACGGTCCCATCATTAGCGACACTCCTTCTAGGGGCACATTCGGGCAG		ACCCAGCTAGTTTTTGTATTTTTTGTGGAGACAGTGTTTTTACCATGTTGCACAGGCTGG
					CTCCTCTTCGGGTTCTGCCCCCACGGGTGTGCAACCAGGATTCCACAGGCTGGGGCTGGC		TCTCAAACTCCTAGGCTTAAGCCTGCCTCAGGCCTCACATAGTGCCAAGATTAATAGGCG
					CTGGATGCCTGGGAGGCAACAGAGGTCGAGTTTCTTCTTCTTTTAGGAAGTGCCTCGGAC		TGAGCCACGGTGCCGGCCCATCATTTTATTTTAATTACCATTAAATGGCAGGAGTCAGGC
					AGGGATGATGGACTAAAAATGTGTCTGGTTGGGAAAGTAAATAGATGCAAAGCAAATAAA		AAAGCAGGACTCATTAAGCAGGAGATCACTAGGGCTCAGGATGATGAGGTGACTTGTTCA
					TAAAAATGCCCACAAGCAATTACAGGGAGGAAGTGACATTTTTATTTAAGTCACTTTTCT		GGATCTCCAGCTGGTCAGTGCAGAATTCCTTGGGCTGCGGTTTCTAAGGCCTTACTTGAC
					GATGGACAACAGGCCTGCTTAGCTGAGTGCCGTGGGAATGCTTCCGGGAGGGGGGCGGCT		ATCCAAATGTGACTCGGCATGCACCAAGGAAGGAGTGGGCCCCTTCTTCACTATGGATGG
					GCCCAGCAACTAGAGCTTCGTGATAAGAACAACGAACAAACAAAAAAGAGGACGCAAAGC		AGAAGCCTCAGAGAGTAAGTGGCAACAGGTAGGATAGGAACGGGGTGGGAGGATGTGGGC
					CCACCCGGCAGTCATCCCAGGCTGGAAGTTGCCGTCTGTGTTTTCACTCTCCTCCCCACC		TGGGCATCTGGCAGTTTCCTCAGGGCCCTGAGCACTGGAATCCCCCACCTTAGGCGAAGG
					CACCTACCCTGCCCCCCACCGCCCGCACGCAATTTCGGGCGTGGGGACCCTTTCCTGCCC		AGGAAATGGAGGTCTTCAGGACAATCTAGGGAGGCCAGGCCAGGTTGCCCCAGCCCATTC
					CCGGCGCCCGGCCCGTGCTGCGCCTCCAGAGCGGAGCGTCCCGCAGCCCCGCGCTATCCC		TCGGGTGCCTTTTCCCAGCCCAGCTGAGGAAGCATCAGGCTTCCAACTCTTCTCCCCAGA
					GGCGCCCGTACCGGGACCCGGGCGCGGAGCCTGGCGACGACGGGGGGCGCCCCAGGTGGG		TCCCCCCCAACCCCAACTCCCTGGAATTCACAGCACGGGACAGCCAGTCTGGGAAGTGAC
					TCTCGGGTCCCCGCCCCGCGCGCCCGGGCCTGGGCCGGCCCCTGGGCGGCGTCACGGCGC		AGGTGGAGGCTGACAAATAAGGGCCCTCTGCTCTGCCAGCGGGCAGGATGGGGCCTCAGC
					GGCCGGGGAGGAGCGCGGGAGGAGGAGGAAGAGCGCGGAGGAGGCGGGCGCTGCGCGCCG		TGGGCCTTGCGGGGCTGCCTGGTGGCGGCTCCTCCATCTCGGGGAATTCCCCTCCTGCCT
					GGGGAGGGTCGCCGCCGCCGCCGCCGCCGCCGCCGCCGCT		AATAGTCAGCTCAGCCCAGCCCTCCTTCCTGCAGAAGCAC
					>ENSG00000158092		>ENSG00000136238
					AGAGATGAGGCGGCTGGGCGTGGTGGCTCACGCCTGTAATCCCAGCACTTTGGGAGGCCG		TAGTAGAGATGGGGTTTCACCATGTTGGTGAGGCTGGTCTCAAACTCCTGAACTTGTGAT
					AGGCTGGCGAATCACGAGGTCAAGAGATCGAGACCATCCTGGTGAAACCCCGTCACTGCT		CCACCCACCTGGGCCGCCCAACCAAAGTGCTGGGATGACAGACGTGAGCCACTGCGCCCA
					AAAAATACAAAAACATTAGCTGGGCGTGGTGGTACATGCCTGTAATCCCAGCTACTCGGG		GCCACCACAGGTTCCTCTTTTTTTTTTTTTTTTTTGAGACGGGGTCTCGCTCTGACTCCA
					AGGCTGAGGCAGGAGAATAGCTTGAACCCGGAGGCGGAGGTTGCAGTGAGCCGAGATCGT		GGCTGGAGTGCAGTGGCGCCATCTGGGCTCACTGAAACCACCGCCTCCCAGGTTCAAGAG
					GCCACTGCACTCCACCCTGGCGACAGAGCGAAACTCGTTTCAAAAAAAAAAAAAAAAGAG		ATTCTCCTGCCTCAGGCTCCTGAGTAGCTGGAACTACAGGCGCGCGCCTCCACGCCCTGC
					GCAGGTTACGGCGCGGGGGCGGGGAAGGGGGCCTGCAGCACCGGCGAGGGGAAGAACCAA		TAATCTAATTTTTGTATTTTTAGTAGAGACGGGGTTTCACCATGTTGGCCAGGATGGTCT
					CTTACTGATGCCTCAGCCAGTGGCTGGAGCCCTAAGAATGGACAGACCTGGCTCCGAAGG		CGATCTCTTGACCTTGTGATCCGCCCTCCTCGGCCTCCCAAAGTGCTGGGTTTACAGGCT
					TCCTCTTCATAACACTACTGCCGCCAAGAATGTAAGCTGCCCAAGCACGAGGACACTTTT		TGAGCCACCGCGCCCTGTCTGACAGGTTCCTCGTTTTTGTTTTTGTTTTTTTTTTTGAGA
					AGAGGGCCCTCAGACTCAGCTTCTTTTGGTCTGTGCCTCAAATTAAGCACATGTCTTACA		CGGAGTTTCGCTCTTGTCGCCCAGGCTGGAGTGCAATAGCAGGATCTCGGCTCACTGCAA
					TTTCTCCCAGGTCCCAATTTTCAGGTCTGCTTTTCTTTGTTTTTCTTTGTCGCTCCCCGC		CCACTGCCTCCCGGGTTGAAGTGATTCACCTGCCTCAGCCTCCTGAGTAGCTGGGATTAC
					TCCTAAGAACCTTCGGCTGGGATGACATTCTTCAGGTGCAGAAACCAGGGGGAAGCTCCC		AGGCGCCCACCACCACGCCCCGTTAATTTTTTGTATTTTTATTAGAGACAGTGTTTCACC
					AGAGCAGTGGGGGCTGAACTCAGGACACAGTCATTTTTGCTGTTAAGTCTCTCCTGCGGC		ATGTTGGCCAGGCTGGTCTTGAACTCGTGACCTCAGGTGATCCGCCCGCCTCAGCCTCCC
					GCTGAGGAGGCAGGCTCAAAGTAACCAACCAGAGCAGCCGCAGAGGGAAAAGCTAAGACA		AAAGTGTTGGGATTACGGACGTGAGCCACCGCGCCGAGCTGACAGGTTCCTCTTAAAGCC
					GTTCTGGTCCGGCCCAGCGCTTCTCACCCTCTAGCTCTCTACTCTCCGCCGCGCAGCCTC		CTGAGTCCCAGGGAAGGGACCTGCAGGCCCGGCCACGCCCAGGCCGCTTTAGCGCGCCAA
					CGCTCCCTCCACATCAGGCACGGCGCTTGATTGACATGAGGGCCCGCCCAATCCCAGTGC		GATGGCGGCTGCCACGCCCCGCGGCCGGAGCCGAGTGGGCCCGAGCGCTTCCGAGCATTC
					GGCAGAGACCGTTGTCGCGTCAGGGACCGGGGAAGGGGGCGACTGAACCTATCAGATTGG		CCGAAGTCCAGAGAAACTCCGGGAGCGGCGCGGGCGGGAGCGGCGCGGGCGGGAGCGGCC
					GTCCAGAGTGGGTTTCCTGCCCGCGCGGATCCGCCTGCCC		CCGCCCGGAACCTGGGAGCGGCGGCGCCGGCGCGGGGGAG
					>ENSG00000182487		>ENSG00000134057
					TCTAATTAAAAAAAAAAAAAAAATTAGCCAGGTGTGGTGGCACATGCCTGTAATCCCAGC		GGAGGCATTCGAGTAGGAGGGTGAACTATGATGACAGAAGACTCAATAACGATCCAAAGA
					TACTCAGGAGACTAACGCAAGAGAATTGCTTGAACCCAGGAGGCAGAGGTTGCGGTGAGC		AACCAAATGATTGGGCGCCTTCTTTCGGATCCGTGACTTCCAGCGCCAGGAGTCTCTATT
					CGAGATCGCGCCATTGCACTCCAGCCTGGGAAACAAGAGCGAGACTCCATCTCAAAAAAA		GGCTCTTATACCGTTGCTCTATGGGATAGCAATGTTTTTGTCCTTCAGCCTCCCCTCCAA
					AAAAAAGTGGGAGGCAGAGGCAGGAGGATCACTAGAGGCCAGTAGTTTGAGACCATCCTG		TTGCTGAGCTGCTGGTGTGTTTTGAGGAGTAGAAGGCAAAAAGAACCCTCTTGTTTTTCT
					GGCAACATAGCAGGACCCTGTCTGTACAAAAAAATTAAAAAAAATTTAACCGGGCATGGT		TTGGATCTAGAGAGAATCTGAGCAAATGACAAAGCAAATGGGGTAAAATGTCTTTTTGTT
					GGCACACACCCGTAGTCCCAGCTACTCCAGAGGCTGAGGCAGGAGGATCGCTGGAGCCCA		TAGTTTTTCCTGATTTTCCCATGAGAGGCAAATACATGTTAAGGATAGTTGAATCTGAGT
					GGAGTTGGAGGCTGCAGTGAACTGTGATCCCACCACTGCGCTTAAGCCTGGATAACAAAG		AAAGGGCATAGAAATATTCCTTACAAGATTTTTGTTGGCAACTGGTCTAAGTATGAAATT
					CAAGACCCTGTCTCAAATAACAATAGCAATAATAATAAAGAAAAATTAAATGCAATTTGC		ATTTCCAAATAGAAAGCTAAAACAAACAAAACAATTGGCCTTGGGAAACTGGACAATCTT
					GATGCATCAGTGATAAGTGCTCTGCAGAAAAAGGAGGCAGGAAGAGGCTGAGAAAGGTAT		GAAGTAATCAAGTAATATTGTTAAGGGACAATCAGTGTTGTGAAAACAACACGGATACAC
					GAGGTTTGCTATGCAATGTGAAGTTATCAAGGAAGGCTTCTCGGAAGAGGTGACATTTGA		CCCCTCCCTCCCCCTCAAAAAAAAAAACCCTAAATTCAGTTCCCCCGTTGCTAATGTGTG
					GCAGAGAAATGGAGGAGAGTTATGGAGGGAAGATGGTGAATGGGGGGAACATGGTCAAGA		ACCCTGGCAAAGTCATCTAAGTCGCTGAGCTTCAGTTCCTCCAACCCAGAGAGTTGTTGC
					CCAGGAATATGGTCAAGGGGGGAAAGATGGTCAAGGGGACGCAGCAAATGCAAAGGCCCT		AACGATCAAATGAAAGAATGTCTATTAAAGCCTTTCATGAACTATATTATTGCTGCTACC
					GAGGCAGGAGCAGCTTGATTCACCCCCAAAACCCGTGGGGCCCGTGCAGGCGACGGGAAG		GTAGAAATGGAAAGTGTGCAACACTAGATCCAAAACTACTTTTGACACTTCTGAGACTGT
					GACAAGTGTAAACCCTTTTCCTTGTCCCTGCAGGTGTGTGTGAACATGAGTCTGCCCATG		GGCCGCGCCTCTGTCACCTTCCAAAGGCCACTAGGCCTTTCCTGAGCTGGCATTGGCAAC
					TTTACACCCTGCAAGCCTGAAGAGTCCCCAGAAACTGAAAGAAGAAGCAAAGCCCTTTCT		GCACACTCTTGCCCGGCTAACCTTTCCAGGTGGGCGGCGCACTGGCTTCACTGCTCTCCA
					GTACCCTCCCTGCCCCCTGTCCCGACCGCGACAAAAGCGACTTCCTCTTTCCAGTGCATT		GGTGGCCGCTGCAGCTGCCCGAGAGCGCAGGCGCAGAGGCAGACCACGTGAGAGCCTGGC
					TAAGGCGCAGCCTGGAAGTGCCAGGGAGCACTGGAGGCCA		CAGGCCTTCCGGCCTAGCCTCACTGTGGCCCCGCCCCTCT
					>ENSG00000185340		>ENSG00000197632
					CTGGAGGAAGTGCCATGGGGGGCGCTGAGGTGAGAAAACGCCTTTGAAAAGGTCACACAG		ACACACACGGTAGAGACTTACTACTCAAAGTGTGATCCTCAGACCAGCAGCATCTGGCCG
					GCCAGGCAAGTGGCTCACACCTGTAATCCCAGCCCTTTGGGAGGTGGAGGCGGGCAGATC		AATGGTGATCTATCACCTTCCAGGAGCTTGTTAGAAACGCAGAATCTGGCTGGGCACAGT
					ACCTTAGGTCAGGAGTTCGAGACCAACCTGGCCAACATGGTGAACTTGTCTCTACTAAAA		AGCTCACGCTTGTAATCCCAGCACTTTGGGAAGCCGAGGAGGACAGATCACTTGAGGTCA
					ATACAAAAAGCCGGGCGTGGTGGCAGGTATCAGTAATCCCAGCTACTCGGGAGGCTGAGG		GGAGTTCAAGATCAGCCTGGCCAACACTGTGAAACCTCATCTCTACTAAAAATACAAAAA
					CAGGAGAATCGCTTGAACCCCGGAGGTAGAGGTTGCAATGAGCCCAGATCCAGCCACTGT		TTAGCCAGGCGTGGGGGTGCACACCTGTAGTCCCAGCTACTCAGGAAGCTGAGGAAGGAG
					ACTCCAGCCTGAGCGACAGAGCGAGACAAAAAAAAAAAAAAAAAAAAAAAGGAAGAAAAT		AATCGTTTGAACCTGGAGGGGTGGAGGTTGCAGTGAGCTGAGATCATGCCACTGCACTCC
					AAAAAAGAAAAGGTCACAAGGACTCTCTGGGATGCCTGTGAATGCCTGGCACCAAGAGGC		CGTCTGGGCGACAGAACAAGACTCTCTCAAAACAACAAAAACAACAGCAACAACAACAAA
					CTGGCTCACAGGTGCTCAACCAATGCTGCTGATCCGTGGATGAGGGCGTCCCCATAATCG		AATGCAGAATCTCAGGTCTCACGAAAGACCTGGTTCATCAGAATCTCATATTAATAAGAT
					TCATGTTCAAATCCTGGCTCCACCAGCTGCTCTCCTGACTGTGCCCCAGTTGGGCATGAG		CTCCCCAACATTTGTATGCACATTAATTTTTAAGAAGCTCAGCCCCAGAGTATTAGAAAA
					TGTCCTTCACAGAGGTGACACACCAGTTCATTCAGGTCAAGGGCGCAGAGCAGTCCTGGC		CATAATTTGCTGATTTTTTTTTTTTTTTTTGAGACAGAGTTTCTCTCTTGGTGCCCAGGC
					AGCACACAGTAGGAGATTTATTGGAGCTCTGAGCCTGGCTGTGGTTGGCGGCTTCCCTGC		TTGAGTGCAATGACACGATCTCAGCTCACCACAACCTCCGCCTCCTGGGTTCAAGCGATT
					AGGCCTGCCCCACCCGTGTAGCATGGCTGCCGCCCAGACCCGCCCGACGTCCCGCCCAGC		CTCCTGCCTCAGCCTCCCAAGTAGCTGGGATTACAGGCATGTACCACCACACCTGGCTAA
					CCAGCCGGCAGCAGCAGGGGGCAGGATTTCCCGCTGATCCCGGCGGTCCGTCCTCTGCAG		GTTTTGTATTTTTAGTAGAGATGGGGTTTCTCCATGTTGATCAGGCTGATCGCGAACTCC
					TTTAAAAAGAGCCCAGCGGGGCTTAACCCTCCCGCGTCCGGCCGGCCTCCGATGCCCCCC		CGACCTCAGGTGATTTGCCCACCTCAGCCTCCAAAAGTGCTGGGATTACAGGCGCGAGCC
					GTCCCCTGTTCTGTGCGGAACTCCGGCTTTGGCCATCTGCCTACTTCTCTGAGCTTCAGT		ACCGCGCCCGGCCAATTTGCTGACGTTTTGCACTGCAGGAAGAATAAGCTTCCAAGCCAG
					ATCCTCATCTGTAAAACCGGTTCCCCTCATTTCAGGGTCAAAAATGAGCATTCAGTGAGC		AGTTGCAATGTGGTGGCCTGAGAAAGTTCTCAGTCCAAAGATTCCTTGGCCTAGCAGATG
					ACAAGGAGCCCTCAGTCGCCAGGGGCATCCTCCCCCTCCC		AAGCCAGGAGGAAGAGAAAGCATTCCCAGCTGAAAGCAGG
					>ENSG00000015475		>ENSG00000140379
					GTCGCGTGGGACTCTGCGGGCCACTGAAAGGAACTTGGCTTTTATTCAGAGGATGTTAAA		TACTGCCAGAGTCACCTCGAGAGGCCCTGTTCTCTGCCACCCAGGCTGTTTTGTAGTCTC
					GCGTGAGTGACATCCTCTGACCTTTTATAAAAGAGGCAAGAGTCTAGGGAGCCCGGGTAG		CATTCCAAATTGTCGTTACTCCGGTTTACCCCGTGGATGGCGTTTAAGACTTTTCTTAAA
					AAGTGAGGGCGTCTGGAGGAGCCACAGTGGGCTCAGGGAGTGAGCCCACGCGAGGGCGCA		TTTGAAATTCACAGAACCATTTTAAAGTGAACAATTCAGTGGCATTTAGTACCTTCGCAG
					GAGCAACTGGACGCTCCAACAGGGCTGGTGGAAGTGCCGAACGGTGTGCATCACCTTGGA		TGTTGTGCAACTTCCACCTCTATCTAGCTGCAAAACATTTTCTTTTCTTTTTTTTTTTGG
					AAGCAGGCAGTTTTTAATACCATGAAGCTCGTCCAGCCCTATGATTCGCATTTCCACTCC		AGACAGAGTCTCGCTCTGTTGCCCAGACTGGAGTGCAGTGGCGTGATCTTGGCTCACTGC
					TAGGTATCACACTCAAGAGAAGTGAAGACGCCCACAAAGGGCTCTGCAGCAGCACTGCCG		AACTTCTGTCTCCCGGGTTCAAGCAATTCTCCTGCCTCAGCCTCCCGAGTAGCTGGGATT
					GTGAGAGCTGCATCCGGGGATGCATGGACTGGCCTGTCATTCCAGCACCTTGGGAGGCCG		ACAGGCACACGCCACCCGCCTGGCTAATTTTTTGTATTTTAGTACAGACGGGGATTTACC
					AGGTGGGAAGCATCGCTGGAGCCCAGGAGTTCGAGACCAGCCTGAGACCTCCAGAGGTGG		ATATTGCCCAGGCTGGTCTCAAACTCCTGAGCTCAGGCAATCCGCCCGCCTTGTCCTCCC
					AGACCCCCCCCCCACCACCTCCACTAAAAACTGAAAAAGAAATTAGTTGGGTGTGGTGTG		AAAGTGCTAGGATTACAGGCGTGAGCCAACGCGGCCGGCCTTGTAAAACATTTTCATCAC
					CGCCTGTAGTCCCAGCATTATCTATATGTTAAACTGATGTTTTAAATCAGAGTTGATATC		ACAAAAGAAAACCTTCTACCCATTAAGCAGTTACTCCTTCCTCTTCTCAGCCCCTGTCAA
					CAAATAATTAAAGAATAAACAACAAGCACAGGGACTGGTGAGGGGCTGGGCCAGATTCTC		CCACCAATTTGCTTTCTATCCTATGGATTTAACTGTCTGGATATTTCATAGAAATAGAAT
					TGCAACCCACATGGCTTCACCCACTTTCCAAACCCCTGGTTCCGTGAGGACCTAGAATGA		CACATAATGTATGACCTTTTCTGTTTGGCTTCTTTCTATTAGCCTAATGTTTTTGAGGTT
					CCACCCCAGACTGTTCCAGAAACAGCCTGGGGATTCTGAATGTTTCCCAGAGAATCATTA		CATTCCTGTTGAAGCATGTATCAGTTCTTCATTCCTTTTTTGGGATGAATAATGTTCCAT
					GGAATTATCCCAGCGGCGCTGGAGTAAGTGGCCAACTTAAAGTTGGACGACACTGTCTGA		AATTTATTTATCCTTTCGTCTGTTGATGAACATTTGAGTTGTGTCCACATCTTGGCTATT
					AACAGTCGCGTAAGGGGTAAGGGTGGAAAGCCTGGTTCTCACTGCGCTGCCGGCTCCCCG		GTGAATAGTGCTGCCATGTACATTCGTATGTAAGTATTTGAGTATCTGTTGGGTGTATAC
					CCCCGCTCCACAGCCCCGCGCCGGCGCGGGCTCCCCGGGTCCCCGCAAGCCGCCGGGGGC		CTATGAATGGAATTGCTGGGTCTTTTGACAATTCTGTATTTAACTTTTTGAGAAACTGCC
					GGGCCGGGGCGGGCCGGGGCGGGCCCGGGCGTGGGGGGCC		AACATTTTCACAGGGGTTGTACCATTTCACATTCCCACCA
					>ENSG00000104312		>ENSG00000169248
					AATCTAACATTGCTACTTTCATTTCAGGTAATGCAAAAATACAAGAAGCATTAGCTGTCT		ATCACATGAGCAAAGAGGATCACTTTTTTTTATGATCCCTAATACAACTCATACAACTTC
					GTAGGCAGAAATCTGTTCGAGTCATTCCTTATTACTGAATCCCTAGAATTAATTAAACAT		ATGTACTAAGTAACAGTGCTAAAATATATATAAAGTAGCTTTCCACCATGGCCACCATTG
					CTAGTATGGAGTTGGTATTGTATATAACATTTGCACTCACGTCTTACAAAATAGTCATCT		GAGGGCAGCAGCCATGACACTGCACTACCCTATAGCTGTGGGCCTCAACAAGGGCCACAA
					AAGTAGAAAGGTATTCAAGGCAGAAGGATGGAAAAACGTTTGCAGTCTTTTTTGGTTGGC		GGTGACCAAGAATGTGAGCAAGCCCAGGCACAGCCACTGTGGGCGCCTGACCAAACTCAC
					ATGAAACACTGACTGCATTCCTCCCAGATTTATAAGAAAGAAATATTTGCAGTCTTACCT		TAAATTTGTGTGGGACATGATCCCAGAGGTGTGTGGCTTCACCCCTAACGAGTGGCGTGG
					GGAGTTAGATGGATGGACTCTCTCAAGGTTATTTTTCAATCTCTGCACATACATACTTAT		CATGGAGTTACTGAAGGTCTCCAAGGTCAAACAGGCCCTCAAATTCATCAAGAAAAGGGT
					GGAAGTAAGAAAGAAGAGGGAGAAAAGGCAGATCCCCCATAACAGCGGTTAAACACCTGA		AGGGACAAACATCTGCACCAAGAGAAGGCAGGAGGAGCTGAGCAACGTCCTGGCTGCCAT
					ACTTGCTCCACTATGACAGGGTTTATCATCCACCTCTCAGTCCTCAAGTGGCTGGAAATA		GAGGAAAGCAGCTGCCAAGAAGGACTGAGCCCCCTGCCATCTGCCTATAATGAAAGCTTT
					TGGAAATTGGAGTCCAGGTAGACAGGTGAGTGTACAACCTCTTAAGTGTGGAGCCCTCGG		GCAGAATAAAATAAATATAAAATAAAGTAATAAAATTAAATTAAATTTAAAAATAAAATA
					AATTCACAACACTCCCCAAATCGCTTCCTGCGCAGGCGCGGAGTCGGAAGGGAGTCGGAA		AAGCAAAACAAAATAAAATATATAAAGTAAAAATTGTTGAAAATGCAAAACAATATGGAC
					AGCAGACCCCGGTGCCCCCTAATAAAGCCCCCAGCCGGACGCTGCCGCTACCGGGGTTTG		ATAAATACAGAAACACAGGGAAACTTCTTTAGGCACTCATTTACAGGTAAAAATATGAAA
					GCAACTTCCGGAAGACCTGTGGCCCAAAGGAGAATCCTGTTGGGGGAGGCGGGGGCCGGT		TTGAATAAAGGTCATCTGGTGTCAAATAATATAGGCCTTATCTATTATAAGAGTTTGGAC
					GGTCGCTAACCAATCCGACACCCGCCAGCAGGCTGAAGAGAGGGGCTTTCCCAAAAGGAA		TGAAAAGCAAAAGTGAGATAATAAAAAAAAGCTTTTCAGAATATTATTTTGTATAGATAT
					AACTTTCCCAAACCTGGGGGATGGGAAGAGAAGACAAAAGGAGCTCCCTTTCCCACTTCC		GTGAAGGATGAAGGGTGGGTGAAAGGACCAAAAACAGAAACACAGTCTTCCTGAATGAAT
					CAGCCGCCCGTCCCAGCCCTCGGCCTCCGCTGCGCGACCCGGGCGGAGGATCCCGGCCGC		GACAATCAGAATTCCGCTGCCCAAAGTAGTCCGACAATTAAATGGATTTCTAGGAAAAGC
					AGGCCGAGGCGAGAGCCAGGCGGGAGGGCCGCGAGCGGGCTGCCCCTCTCCCCGCCTTGC		TACCTTAAGAAGGCTGGTTACCATCTGGGTTTTCACAGTGCTTTCACATTCTTATCACTT
					CGTCCGCCGCTGACGTAACCTGCGAAGTTTGGGGAGGGAG		TCAACACTACTGCAAATAGGAAGGGACAGTAACATTTAGA
					>ENSG00000112096		>ENSG00000168394
					GGGCAACTCCCGCCAATGGCAGTGTAGATTTCCTAACCTCTACACATGGAAGATTCACAC		CAGAGCAGAAGCCAGCCAGCCAGTCTTGGGGCTGCCATCTGCCCCAGGCGCCCATCCTAA
					CATTCAGGATTGTTGTTTAACTGTTGAGAGAGCACTTGATACTTAACAGCTTACTAGGCT		GCAAAGTCCCCCCAGTGGGCACATGGGAGTGGGCAGGGAAGACACAGGGAAGGGAGTAAG
					ACAAGACAGCGCAGGAAAGAATCCTCTGTTGTCCTTTTATGTTATCCTGAACAGTTGGTT		GCAGCATCTGGGCCAAGGAGAGGCCTTCCTGGGTCAAGCTAGGGAAGGGCATCACTAGTT
					CACAGAGTTACTGTAAACACACAAAACATGACTGCCAGGGCTTAGTAGTGAGGAAGGTGG		AACACAGAACGCCCATTATCAGTGCTTGGGCTAAGAGTTGCCCAGTGGCAAGTTTATCAA
					GAACTAGTCCTGACTCAGTTAACTGTGCCCAGGAGAAGCTGCTTAACCTCAAAGGATTTC		AAGTCTGTGTGATGAGTTGGTCCTTCTCAATAAGTGCCTATATTTCCTTCTCCCAAGTGC
					ACTATTACTAGAATCAATAATACCAACCCTAGGGGTAAAAATAAAGATAAATGTGTGCAA		TGTTCTACTTCACCCAGGGCACCATTTCCTCATCTCTTTGCACCATCCCCAACCCCCTTT
					ATCCTGCCTGCAGTCTCGGGCACGTCGTGGGTGTCCAAGAACTGTTCTTAGGCAGCCGGT		CTTGATTTAACCAGCCCCCACTGTCCGGGACCAGAGTGAAAGCGAAAGCGCTTTAGAGTA
					GGGGACAAAGTCTGTGTGCCTCCTGTCCTGGAATAGGTCCCAAGGTCGGCTTACTTGCAA		GCTTCCCGTTGACGCTTCCAGCTAAGAGTCAAAGCACCCGCTTTTTCCACCAGCCTCGCG
					AGCAAGGGTACGGCGCAAGAGTACTGAATACGGGTTGGAAGGGCGCTGGCTCTACCCTCA		TGCCTGTTCCCTTCACGGACACTCTAGACGACCCCCCTCAGAAAAGAAATACTCTATGCT
					GCTCATAGGCCGGCTGGGCGGCGCTGACCAGCAGCTAGGCCCCGTCTTCCCTAGGAACGG		CATTGCGGGTTGCAAGCGCTGGCTGCTACAGGCGACCTCCCTGCGCTCCCGTTGGTCTCT
					CCACGGGGGCCCTGGGAGGGTATGAATGTCTTTTTGCAGTGAGGCCTCTGGACCCCGCGG		GCATTCACTTCTCCGCGCGCGCTTCCAGGGTCCCCTGGCCGCTGCATCTCCTCCACCCCT
					CCCCCCGGCAGCGCAACCAAAACTCAGGGGCAGGCGCCGCAGCCGCCTAGTGCAGCCAGA		CTGCCAACCCTCAAGCCCAGACCCATTACCCCGGTGTGGACTTCTCCCGCCCGGGGTAAG
					TCCCCGCCGGCACCCTCAGGGGCGGAGCCGGAGGCAGGGCCTTCGGGCCGTACCAACTCC		TCCCCGGTTGGTGCTCCCGCCCGCAGCATCCCTGCAAGGCACCGCTCTCCTCGCCGCCTG
					ACGGGGGCAGGGGCCGCCTCCCTTCGGCCGCGCGCCACTCAAGTACGGCAGACAGGCAGC		GGGCACTGGTTTCCAACCTGGGACAGCGCACAACGCGCAGCCGACAGCCCCGCCCCTTCG
					GAGGTTGCCGAGGCCGAGGCTAGCCTGCAGCCTCCTTTCTCCCGTGCCCTGGGCGCGGGG		CGGCGCCGCCAGGAGGCGCCTGGGTGCTGCGGGGCTGCTTTGCGCGCGGCGCTAACGTGT
					TGTACGGCAAGCGCGGGCGGGCGGGACAGGCACGCAGGGCACCCCCGGGGTTGGGCGCGG		GTAGGGCAGATCTGCCCCGAGACAAGTGACGAGGCAGCCCCGCCCTGAGGCTGGGGTGGG
					CGGGCGCGGGGCGGGGCCCGCGGGGGGGGGGGGCGGGGCG		AAAACTGGTGCAAGTGGAAAGGCAGGAGGCAGGGAGAGGC
					>ENSG00000147507		>ENSG00000164136
					TTGTGTCACAAGGCAGCTGCTTTGACTTATTGCTCTGTAGCTGGGGTCAGCCTCTTCAGA		AATTTTTCATAAAAATATGAAATTATATTATACGGAACTTTATGTACATGGAAAGTGAAT
					ACATTGTTAATGAGAGAAAGGAAGTGCTTTGGGCAGTGTCTGGCCCATCAGGCCCTCTGT		AATTTCTATTATTTTTCTATTTGATATTTATCATATTTATGTAATTAAAAACATAATTAA
					AAATGTTTGCTATTAATGCAATGCTGAGATCCCAGTGAACAGAATCTGGCTTAGAAGAAG		ATTTTAAACTAAATTAAACTGCGCTCCAGGAAGACATCATTTTCTCTGAACCATGACTCT
					TGGGTATCCACGGTGCCCGAGCCTAATCTTACATCTTGGATTTGTAAGTGGCATTTATTG		GAAAATTTGGAAAGCACCGTACAAGAGGGATTTTCAGTGATTCACAAGAGTGCAAGATTC
					AGTTGAACATGAGCTTGAGCACGCGGTCACACATTCTTTCAGCAAACACTGGTTAGGCAC		TGCAAAGTACTTTCAAAACTAAGCGTGAGATCTTTGCTACTGCCTTTATGGCATGCAAAT
					CAGCTGCTACGTGCAAGCACTGCCCTACATGCTGGGACGCAGCTGTAGTAGGAATGAAAT		CACTCAGCCTCAACTCAGTTCCTTCCTCCAATGTAAAAATACTACAAGAACAACATCTCA
					AACGCCAGCATTCCTGCATGCGGGCAGTGCGGGCCCTGTACAGAAAGGTACACGAGATAG		CGCTTCCATCAAATGGGACCATGTGTGATATTTTACACTGGACTACACAATAGGCTGGAA
					GCATCCTCACATCCATTGTCCTGGGAGGAAACTGAGGCTTTGAGAAACGGAGAACTTGCC		AAGTGATCCGCAGAGAGGCTCATTGCTCTAAGTTCACTCCCTGTACCAACTGTCTTGCAC
					GGGCCATTTGACTCTACGTCATCCCCTCCCCCATCAATGCCCTGAACAGCCTCCTGTACA		AAAGCTGCCACCCGGGTGTCTTCTTCCAACATTTCCCCTAGTTGGACTTCAAAGTTTCCT
					CCCTTAAGGAACTTACTTTGTAATGATTATTAAGAACTCAGCGAGACCCCGAGCATCACC		TCTTGCAGCCTGTGCGGGGACCAAGAGGCCGGTCTAGAGTAGCCGCCCAGCATCCAGATC
					TCGGCATATCGCATCCTTTCTCTAGAGAACCCCTAATGTTGGAAGGGATCAGAGCGCACC		CGACATCCTTTTCCCTTTCCTCAGGAAGACTTGGATGCGCGCCAGCCCAGCCCGGGTCTC
					TCCTCCGCTCCTGGGAGCACCCCCTTCCTAATAATACCTTGGGGATGGGTCGGAAGGAAA		CAGGTTCAGCTGCGGAAGCTTCCCACATGGTGCCCGTCGCTTGGGATGCGGCTATCCTTG
					GGAAAGGAGACGCGAGAGGTGTAGTCGATGTGCCTGCGAAGCCCAGGCTCCTCTGGAGAT		TGCCTTCTCTGCAGGTGTCCCGGCAGGTAGAGGAGGAGACCGGTGGCTGGTGTTCCTGCA
					CCTTCCGTCCGTCCCTACAGGAGAAGGCTGGCCCGGGCTGCTCCACTCCCCGGAGCTGCA		GGGCGGGGCTGGGGCTCCTCGATGTCCTTGCGCTTGCCCTGCAAGTTCTGCGCCCCAGGC
					GACTGAGTCGCCAGGTTTCTGTGCCTTCAAAGCCCTGCGCGACGGCCACACCAAACACCC		CCCGGCAGGGACGGAAACAGGCCGGGAAGCAGTGACACCTGGGGCAGTCAGTCATCCAGG
					AAACCTTGGGCAGGGACCAAACGGTCACTTCCCCGCCCTCCGGGCTCAATATGCAAATCC		AGCCGCCGCCACCCGCCCCACCCCCAGTCTCCGCGGGAGGTGTTTGTCTTCGCCTATGCT
					GAGCACCAGGAAGTAGCTGGGACCTCTCGGCCGAGCCCAG		CCCGGCTCTTTCTCTTTCACTTTTCTTTTCGCCAGGGGTT
					>ENSG00000115652		>ENSG00000138685
					CTTCAACTTCTCCGTATAGCTGAAGATGACCTCTTGAAGCCTGCAGATCCCAAATCCGGG		TGCCTCCCCACGCTGAGTTATCCGATGTCTGAAATGTCACAGCACTTAGTCTTACTCTTC
					ATCTCTCTTAATGTGGCATCACACACATCTGTGTGTACCTGTCTTTTTTTCCTCCATGGG		TATGGCCTACTTTCTACTGCTATTTGTGTTACTCATGCTACCCATCTTATCTCCCTCAGT
					ACCAGCTCTCTCCAGATCCAATGACAAGCTTCCGATTATCTGTGGATCTTCTGATACATC		GTGTGAGACGCTGGCATCAGATTTGGCATCTCCCACACACTCAACATTATGTGTTGCACA
					TCCTTGCTTGTAATCATCATTCAGTAAATGCTTTTTAAACACAGGTACCTCCTATGCAAT		CAGTAGGTACTCAATACATGCAAGTTTTCTGAATAGATATTTTCCTAGTCATCTGTGGCA
					CAGTACAGCACTCATAAAACAGATATACTCAACAAAAAGATTGAATGAAACACACACGAC		CCTGCTATATCCTACTGAAAATTACCAAAATGCAATTAACTTCAATTTTACATTTGGGAT
					AACATGGTCAGGGTTTTTCTCTAGGCAGAGACAGCGCAATTTCATCTTTTCTTTTCCAAG		TTACAGAAAATAACTCTCTCTCCAAGAAATGCATAACAATTTAGCTAGGGCAAATGCCAG
					TCTATCCTAAATTAATATACTTAGCACTGCTTTTTAAAATAATAATAAAAGACTATTATT		GTCCGAGTTAAGACATTAATGCGCTTCGATCGCGATAAGGATTTATCCTTATCCCCATCC
					AAAACAAAGGCACCCCAGTTGATCATAGCCAAGGAAAAAAAACGCAGCCAGTTTTTACTT		TCATCTTTCTGCGTCGTCTAATTCAAGATAGGTCAGTAAAGGAAACCTTTTCGTTTTAGC
					CGGCAAGGTTTAGGGGATTTATCATTTTCGCTGCCGATATTCTAACTAAAAAAAGCCAAC		AACCCAATCTGCTCCCCTTCTCTGGCCTCTTTCTCTCCTTTTGTTGGTAGACGACTTCAG
					TAAACAGCCCAGAGAACGAGGCAACTTTCTGAGGCAGGCATTCAACTTCTAAGGCTCGGC		CCTCTGTCCTTTAATTTTAAAGTTTATGCCCCACTTGTACCCCTCGTCTTTTGGTGATTT
					CAAGTTTAGCAAATAAGTTTCGTTTCACTGCAACACCGGAATGCCCACCGCGTGCCCCCC		AGAGATTTTCAAAGCCTGCTCTGACACAGACTCTTCCTTGGATTGCAACTTCTCTACTTT
					TCCGGGCGGGGCTCGGAAACTGGCCACTGCAGTCGTGCCCTTGGGTTGGGGACGCACCTC		GGGGTGGAAACGGCTTCTCCGTTTTGAAACGCTAGCGGGGAAAAAATGGGGGAGAAAGTT
					AGCGAAACGAATCCAGCCGCACCTCCCGGCTGGCACCCGCGCGCTTTAACTCAGGGAAAA		GAGTTTAAACTTTTAAAAGTTGAGTCACGGCTGGTTGCGCAGCAAAAGCCCCGCAGTGTG
					CAGACCGGAACGCGCATGCGCCGCGGCGCGCCGCACCGCCCACCAGCCCTCCAGGTCACA		GAGAAAGCCTAAACGTGGTTTGGGTGGTGCGGGGGTTGGGCGGGGGTGACTTTTGGGGGA
					TTCTTCGAAAACCAAGGCAAGAAAGGCGGCAACTGCGCCTGCGGGTAGAGAAGCCGGAGG		TAAGGGGCGGTGGAGCCCAGGGAATGCCAAAGCCCTGCCGCGGCCTCCGACGCGCGCCCC
					GGCGGGGGCGGAGCCGGAGGAAGGGGGTGGAGGCGCGCCTGCGCGGTGATCCCGCCAGCA		CCGCCCCTCGCCTCTCCCCCGCCCCCGACTGAGGCCGGGCTCCCCGCCGGACTGATGTCG
					GGAAGCAGGCGCGCGGGGGCGGGGGCGCGCGGCGGCAGGA		CGCGCTTGCGTGTTGTGGCCGAACCGCCGAACTCAGAGGC
					>ENSG00000139514		>ENSG00000164283
					TTGGTACAAAAGGAGACAAGGAGGGAGCTTAAAAGGTGAGCACGGTGTGATTCAGGACTG		GCTACTCTGTTTTCCCAGAGGGACCTAGGCACGGTAACCCTCTTAGCATGCAGACCTTGT
					AAGCTTCTGCCACTTCCTGGGGGGTAACTGCAAAAGTGAGCCGTTCTGACTAGCCGTTTG		TTCCTGAGGGGTAATGTTTCCCTTCCCTGTGACTTGTTTCTTGGGGGCTGTGTTCTGATT
					TGCATTTGCCACTGCCAAGGGGGCACAGGTAGATTCAAGCTTTGGGGCTCTTCTGACAAC		TTCCTGCTGAGCCACTTGTTGCCTTGGGCTGGCTGCCGCGCTTGGCAGTTTTTAGTGAGG
					TGGCAAGGATAAGGTATTAGCAAGGGCAAAGGAATAGTAATAAAATAATCCAATAACAAA		GCTCTGATAGATGCCAGGAGGTGAGGGGAAGGGCTCTGGGTGGACTCCGTCATTGGACAA
					GACATGAAGATTTATAATAATTTTTAGGCCGGTGCAGTGTTTCAGGACTGTAATCCTAGG		GCAGACTTAGTGATGGATGAGCCTTCCCCTGAGGAAGTTTTGGATCAGAAGTCCAACTGA
					GCGCTTTGGGAGGCCCAGGCGGGAGGATCGCTTGAGGCCAGGATTTCGAGGTTAAGGTGA		TAAGTTTTTCCAGAATTGAGTAACCCAGAAGCAGTGCCGAAAGGATCTTACCTCTCTTGT
					ACTGCGCTCCAGCCTGGGCAATAGAGTAACACCCTGTCTCTAAAATGAAAAGAAAACAGT		GGCTTTTTGTATTGATTTTAAAAGAAATTCTCAGAGGCAGTTCCACATTGTACTGGAAGC
					TTAAACCTTTTAAGTGCATACCAAATCTTTTATTTTGGAGAAGGAAAACTGGTCTCGAGT		ACAGCTATATCCACAATAGGCTTAGATATATGTAACATGAATTGCTTTAGAAATAACATT
					TCCGTGTGAGCTCCCTGGGGCCCGCCGGGAGGGGGTTGGCACGGCCGGACCTGCAGCACT		TGAGGAGAGGGGTGAGAGGAAGGAAGAGAGGGTCTTAAAAAATAGCCCTATCAAAATATT
					AGTTCTGGCCAGGGCGCTGTGGGATCTGCAGGGGACCACAGGATGCTGTGGCGCGGTGCG		TTCTTTCTTCTAAGTATTGAAAAGACACAATATAACCCTTTCTTCTTTCAAATGATCTCA
					CTCAGATTGGCGGAGAAACGGCCACACGCCTACGGAGCTACTGAGAAGGCGAGCGGAGGC		TAGCTATTTGTTGAGGGGAAATACCAAATGTTTATTATTTTTTTTGAAGAAGCTTCTTCG
					GCAGCCCGCCCGCCCGCCGCGGGAACCCCAGGTTGGGGCGCTGGGCGCGCGAAGACTCAG		GTCCTGATGATTCATGTTGATATCATTTTCCTCCTGACTACAGAGGCTCTGAGACAAAGC
					CCGCCCCGCCCACCAAGGGCGCGTCGGTCCCCGGCCGCAGCCTCTGGGCTGGCAGCCGCC		TACACCTCAAGTGATATGCCAGGGTCAGAACAATTCCCGTCCTGAAGGAGGGTGTGCAAC
					GCCGCGCCGCGCTCCCATTGGTGCCCGGCGGTGACGCGGCCGAGCGGGCCGGGGCTGCCT		CTTCTTTATCCCTCCTTCACAGACGTCCTTGAGCCCTTGAGACGGATGTGAGTGAGTTTT
					GGTCCGGGGGCGGGCGTGGGGCGCGGGGCGCGGAGCGCGAGGGGCGGGGGCCGGGCGCAC		TCAGTCCTCATGCAAAACAACCATCTAAACATAACAGATGACATCAGCTTGGGCTTTTCA
					TGCTGATGAAACCTGGCGCCGGAACCCGCCAGCCCTCGGCGCCCATTCAGTCCGCGCAGG		ATTCCTGGATGGCAGCAGCGTGTTAATCCAGCCTTCATCCTGGATTTCATAAACCAAAAC
					CAGGTGTGAGCAGCGGGTCAACTACCTGGCAGGCGCGCAC		AAGAGAGCCTGGCAGGAGGACAGCGCTGCTGCTGGGTTGA
					>ENSG00000074416		>ENSG00000168685
					CCACGGCCACGTTGCTAGTTATACTGGACAGAGCTCAGACTGTGCCCTGGCCTGTGTAGA		TGGGTGAGGCTGTATTCCAATGAAACGTTATTTGCAAAAACAGGTGGTAGATTAAATTTG
					TGCACCAGAGGTTTTATCTGGGGGTCACAGCCGCTGGGAACGGGAGAGTTGCTGGGGATT		GTCCCAAGGCTTACTTGGGAAAAAAAAAGATCTTTTGAAAAAGAAAAAATAAATGAATAA
					GCCAGGAAGGGACAAGGCATTTGTAGCCATGCACCATCTGCTTTTACACTACCCTAGAGT		TTTTTTAAAAAATTGTTCCCTAGGTCATAGTTTGCCAGCCCCTGCCCTAAACAAATAATT
					CAAGTGGACCCCCTCCAGCATTTTTTTTTCCCCGAGATGGAGTCTCACTCTGTCACCCAG		CTTGAATGCCTACTGTGGTGTGTAAGATATGAGTAAATACCAGGGATACACAGAGAACAA
					GCTGAAGTGCAATGGTGTGGTATCGGCTCACTGCAACCTCTGCCTCCCGGGTTCAAGCGA		AAGAGAAAAACTGCTATTCTTGTGAAACTTGGAAGTTGGAGGTAAGCTATTTAAAATAAA
					TTCTCCTGAGTAGCTGGGACTACAGGCGCATGCCACCACGACCGGTTAATTGCCCCTCCA		CCCACAATAAAGTACTTCACATAGTGCAGACTGTTTCTTTAAATCAAAACTCACTCCAAA
					GCATTGTATGTGTCTGACTGCAATGAAGTGTGAGTGTGTCTGTGTGCGACTGTGTGTGTA		CAACCAATTGATTCACTTTGTAAGTTTGAATTTTTGTCTTCAGATTCTTTTAAAGTGGGC
					TGATGTGAGTGTGTCTGTGTCTATGTGGGGGCCAGGTGTATAGTCTGCATATGTCTGTGC		CCTTAGTCAGGAGCGGTGGCTCATGCCTGTAGTCCTAGCACTTTGGGAGGCTGAGGCAGG
					ACCTCTGTGTCTCTGTGGGTTGTCTGTGCCTATGTCTCGGCTTGTGTGTGTGCATGCATG		CAGATCACTTGAGGTCAGGAGTTCGAGACAAGCCTGGCCAACATGGCGAAACCCCGTCTC
					TGTGGTCTGTGTGTGTCTGTATGCATGTGGTATCTCTGGGATGTGTGTCTGTATGTCCCT		CACTGAAAACACAAAAATTAGGCTGGCATAGTGGCATTTGCCTGTAGTCCTAGCTACTCA
					GCGTGCAGTGTAGTGACTTTGGGAGTGCACATGTGTACACGTGTGGTGAGTGTGCGGCCC		GGAGGCTGAGGCAGGAGAATTGCTTGAACCTGGGAGGTGGAAATTGCAGTGAGCCGAGAT
					TGCGCGAGTTGTCTGTGTACGTGTGGTGCCTGTGGGTCTGTGTGCGCGCGTGTGCCCGTG		CATGCTATTGTACTCCAGCCTGGGCAACAAAGCAAGACTCTGTCTCAAAAAAATAAAAAT
					GGTGTGGTGTGTCCTCCCGCGCTGAGGCTCCCATGAACCCAGCTCAGTTCAGGCCTCCCT		TAAAAAAATAAAGTAGCCTCTAGCCTAAGATAGCTTGAGCCTAGGTGTGAATCTACTGCC
					GACAGTCCTCGGGCGGCCACCCCGGGGCGCGGCTGTCCACGAGGCGCGGAGGAGAGGAGT		TTACTCTGATGTAAGCACAGTAAGTGTGGGGGCTGCAGGGAATATCCAGGAGGAACAATA
					GCGTGGCTGGGTCGGCGGGCGGCGCCCCCGCTCCTCCCCGCGGGCCGGGCACACGTGGGC		ATTTCAGAGGCTCTGTCTCTTCATGTCCTTGACCTCTGCTTACAGCAGCAATACTTTTAC
					CCCGGGCGCCGCCTCCCCGCGCCGCCCGCCGCCCGCCGGGTCCCGCGCGTCCCCACCCAC		TCAGACTTCCTGTTTCTGGAACTTGCCTTCTTTTTTGCTGTGTTTATACTTCCCTTGTCT
					CTCGGGCCGCCCCCGCCGCCGAGCCGGCCCAGGGATAAAG		GTGGTTAGATAAGTATAAAGCCCTAGATCTAAGCTTCTCT
					>ENSG00000169429		>ENSG00000156140
					GGTGTCCTTGGATAAAGAGCATGAAGCAACAGTGGCTGAACCAGAGTTGGAACCCAGATG		AGGACACCCCCTGCCAAAACGTGGGAGGTGACTGGTGCCTGGAAGGGAGATCACCGCGTG
					CTCTTTCCACTAAGCATACAACTTTCCATTAGATAACACCTCCCTCCCACCCCAACCAAG		GTTAAGATCTGGAGGTTCCAGGGCTTCTCTTCGGGGAGAATTCTCTGGCTGGGAGAACAG
					CAGCTCCAGTGCACCACTTTCTGGAGCATAAACATACCTTAACTTTACAACTTGAGTGGC		TGGAGGTTGGAGGAGGTGAATTTCCTACAGCCCAGGACCAGCCCTCGGACCCTCCCCCTT
					CTTGAATACTGTTCCTATCTGGAATGTGCTGTTCTCTTTCATCTTCCTCTATTGAAGCCC		CCTATAATTAACTCAACGCGCGTCCCGCCAGTCGGGACCGGTGGCGCCCCTGGACCCTCC
					TCCTATTCCTCAATGCCTTGCTCCAACTGCCTTTGGAAGATTCTGCTCTTATGCCTCCAC		CCTCCTCTCGCCCTAGGCGGAGAAGGAGAGGCTCCAGGGTGGGAGGTCGAGCCCGGGCCA
					TGGAATTAATGTCTTAGTACCACTTGTCTATTCTGCTATATAGTCAGTCCTTACATTGCT		CACCAGCCCCCGAGCGGTCTCCAATCCTGACACGGTGCGGGGGGCGCGGGTTCGGGCCCC
					TTCTTCTTCTGATAGACCAAACTCTTTAAGGACAAGTACCTAGTCTTATCTATTTCTAGA		GCATGACGTGGGCGCCACGGCGGGAGGGGCAGTCCGGGGAGCTCCGGACGCCTTATTAGC
					TCCCCCACATTACTCAGAAAGTTACTCCATAAATGTTTGTGGAACTGATTTCTATGTGAA		GCCCCGCGGGTCGCCAGCAGCCAGCAGACTGCCGCGCTGCGAGCAACAGGAGCCGGCGAG
					GCACATGTGCCCCTTCACTCTGTTAACATGCATTAGAAAACTAAATCTTTTGAAAAGTTG		CGGCCCACTCCTCCCACCTCCTCCGCCTGCCTTCTCCTCCTCCCCTTCGCTCCTCCCGCC
					TAGTATGCCCCCTAAGAGCAGTAACAGTTCCTAGAAACTCTCTAAAATGCTTAGAAAAAG		CCCACCTCTGCGTGTGCGGCGGAGTCGCCCTCTCCCTGCCTCTTTCTCCCGCTCCCGCTC
					ATTTATTTTAAATTACCTCCCCAATAAAATGATTGGCTGGCTTATCTTCACCATCATGAT		GCTCGTCTCTCTCGCTAATACTTCCCCCTGCTGTGCTCCGGGGAACCCAAGCATTCTCCG
					AGCATCTGTAATTAACTGAAAAAAAATAATTATGCCATTAAAAGAAAATCATCCATGATC		CGCTAACCTTAGGGACCAATGGTGCTCGAAAAGCCTCGAAAAAGCTGCTTTGGGCAGAGA
					TTGTTCTAACACCTGCCACTCTAGTACTATATCTGTCACATGGTACTATGATAAAGTTAT		TAGTTGGAAAGCCCCTCGTCCCTTCCCCCTCTCCCAGGCTTAGCCTGTGCCCGCTTACAG
					CTAGAAATAAAAAAGCATACAATTGATAATTCACCAAATTGTGGAGCTTCAGTATTTTAA		CACCTTCTCGCTCCTGCACACTCTGTGTTGGGAGGACGGGGTGAGAAGGTGAAGTGGAAA
					ATGTATATTAAAATTAAATTATTTTAAAGATCAAAGAAAACTTTCGTCATACTCCGTATT		AAACTGCAGAGCAGAGGGGGCCAGTCTCAGAGCTCAAATTTCATTTTCATTGAAGCAAAG
					TGATAAGGAACAAATAGGAAGTGTGATGACTCAGGTTTGCCCTGAGGGGATGGGCCATCA		CACAGAAGATCATTTTTTTCTATTTCGCATTTTTTCCCTTTTCCTTTTTTTCTTAAAGAA
					GTTGCAAATCGTGGAATTTCCTCTGACATAATGAAAAGAT		ACTTATTTTGGGCGGGGGGGGTGGGTTTGCTCTGGGCATT
					>ENSG00000174564		>ENSG00000154767
					TTTGTGTACTTAGATTGTAGCTATGAAAGAAATCTATATTTACATTTAAGAGGGAATTCA		TCTTATGGCATTTACATTCTAGTGGGGAGAGATTCACATTAAACAAAGATGCATACATTT
					TTAATTTAGGACAACTTTATAATTATGTTATATAGTTATTTCAGGGCCTTTGACAAGAGA		AATATGAAAAAATAACTCTCTATGAAGAAAAATGAGGCAGGGTAACCAGAGTAGCGGGAG
					AAAGATGGTGAACTGTCATATAATAACAAATTAAATATTTATTTGGTTAAGAAAAAGAAA		TGCTATTTGGGCAGAAGTCCTCTCTGAGGAGGTCAGATTTCAGTAGAAAGTTTAAGTTGT
					ATTTGCATCTTATTTCCAAAAAGATGATTTTTAACTACATAGAAATTTGTTATATTTAAA		GGCATGATCTCCAAAGATATTTGAGGAAGAAAAAGACCAGGTGAAAAAGCTTCTAGGACC
					AGCTTTAAAGATCTATATAGAGTTGAAGATCTCTTTTTAATAATGAATAAGTTCATTCTT		ATCTGTTATTCTGCATACCAGTTCCTTGTTTCCTTCACAGCACATCACAGTTCCTGGAAG
					TTGGTAATCATTTTTTTATATTCTCCTCTCATGGCCCTTTTTAATTTCAACAGGCATTGG		TCTTACATATTTATATTTACTTTTATCTGTTCTCCTCGCAAATATAAGCTCCAAGTAATG
					AAAAGTGAAAAGAAAACCTAGTGTGCCAGATTCTGCATCTCCTGCTGATGATAGTTTTGT		GCAAGGATCTCTTATATGTCGATGTCAGTGTCCCTGGCCCTTAGAACAGTGCCTAACCAT
					TGACCCAGGGGAACGTCTCTATGACCTCAACATGCCCGCTTATGTGAAATTTAACTACAT		ACAAAGCTGATGTTCACTCTATCTGCTGAATGAATAAATAATTGTTGCGCTCACTAATGA
					GGCTGAGAGAGAGGATGAATTATCATTGATAAAGGGGACAAAGGTGATCGTCATGGAGAA		TAACAACTCCTAACTTTATTACCTGGCTTTCTATTGGAATCCTGACAGCTCCATGAGGTA
					ATGCAGTGATGGGTGGTGGCGTGGTAGCTACAATGGACAAGTTGGATGGTTCCCTTCAAA		GCTAAGGATAATAATCTACAGATTTAAAAAAATGAAGCGAAGAGTGTGAGAATAGTCATC
					CTATGTAACTGAAGAAGGTGACAGTCCTTTGGGTGACCATGTGGGTTCTCTGTCAGAGAA		AGGTGGGCTTCTAACAGGAAAAGGTCTCAGGGCCTACGGCAAAATTCGGAGGGGGGGTTA
					ATTAGCAGCAGTCGTCAATAACCTAAATACTGGGCAAGTGTTGCATGTGGTACAGGCTCT		CGGAAAGGACAGGGTGGATTAGGCCATGGTGACTTGGAGAGAGGAGGCACGACTGGCCAT
					TTACCCATTCAGCTCATCTAATGATGAAGAACTTAATTTCGAGAAAGGAGATGTAATGGA		TTTTCCTGAGTCTGGAAAAAGCAGCCTAGTACAAGAAGCTCCTTCGAGCGACCTCCTTAA
					TGTTATTGAAAAACCTGAAAATGACCCAGAGTGGTGGAAATGCAGGAAGATCAATGGTAT		AATACACTTACCTGGTCTACGTCGTCCGCCATGTTTCAAACCCTGCGCCCTTTCCCGCCT
					GGTTGGTCTAGTACCAAAAAACTATGTTACCGTTATGCAGAATAATCCATTAACTTCAGG		CTCGCGAGAACACAAGAGCAACGTCAATCTCCGGAAACGTGAGGATACAATACACCGGAA
					TTTGGAACCATCACCTCCACAGTGTGATTACATTAGGCCTTCACTCACTGGAAAGTTTGC		ATAGAGAGAAACCTGTTGTGCTCTTTCCTGCTTCCCGCAGTTTTTTAGTGGCCACGGGTA
					TGGCAATCCTTGGTATTATGGCAAAGTCACCAGGCATCAA		TGGGGTGGAGCTTCCTTTAGGGGCGTGACTAGGCCTCCAA
					>ENSG00000129277		>ENSG00000189067
					GTTAATTTGTCCTGTTCTTTTGCTGGTCCAAGAAAATATCCTGAAATCTTTATTTCTTCT		GAGGGTTCTAAGATCCAGGTCTTTGCCAGCATGGGGCTCGGAAGCTCCCTGTCCAAATGG
					CCGTTTCCTCCTTGTCCTAGGACAGACTAGCCCTATCCCCTTCCTGAATTAAGTCCGAAT		CGTTTGTTTGTGGATGGCCACATCATGGTTCTGCCCATCTCCTGACTCTGTGTACTCTGA
					ATAGTCAGTCTTTGAGTGTGGAATAGCTCCTAGCAGTCTATCAGTCAACGGGTTCTCTTT		AAGCCAGGCATGCTTCTTAATTCCCTCTAATGATTTCCCAGAGAGCCTGCTGGATCCAGG
					GTGGTCACATTCTTTGTTTATTCAGGAGACTACAGCATGGAAAGAAAATGGACTTTGGAG		CTGCTGCTGTTATCACTGCAGCCGGCCGATGGGGCTCCAAGCAGACGGGCAGATGGCACC
					TCAGGTGAATCTTGATTCAAATCTTGGCAGTGCCATTCATCAGCTCTGTGGCATTGAGCG		CATTTAGGGGCGGATGTGAAATGGGGCTACTGATTTCCAGAGCTTGCTTTCAGTGATGGC
					CATCAGTGGACCACTCTCTGATCCCCAATTGCCTTGTCTGTAAAATGAGATTAGACACCC		TGAGAAAGGCCTACCTGGCGGCACGGACCACCCTGGGGGCACAAAGCGGACAGGCAGCTG
					CTGCTCAAGATTATGGTAGGATTATATATAATGTGTGTAACACAGCTTTTCCAGTGCCTG		ATAAGCCTTACCTAATACCTATCCTGTGCTAAAAACTTTACCATCTTCCCAGTTCACTCC
					GTACAAGGTAAGTGTCCAATAAGAAGTTACAAATGTTCCTGAGCCACCCTACTGGGTCCC		CAGTCGGTCTTAGGAGACAGGACCGCTATTGTGCCCATTTTGCAGACAGGAAGCCGAGCT
					TCCTCACATCCAATGCTGGACTCTTCATGCCCAAGGAAACATATAAGGCACAAAAGTCAG		CAGAGAGGATGGGTAACATGCCCGAAGGCACAGAGAGTGTCTTGGTCTGTCCGGACGCGT
					TGGCACTCAGCTCAGCAGAAGAAGGCACAGGAAGGGGATGGGGGAGTCCTGGCTCCCACT		CTGTAGAGTTACAGGAAGAGAAGGGCCGCCCTCCAGAGGGCCGGGAGCGCCCCAGCGCGG
					TTGTTCTTGGGGTCAGGCTTGTGGCCAGCCTGGAAAGACTGACATGAACCCTCCAGCATC		GTCCGGGGTCGAGGTTGGTGGTCCCGCCGCCTGGAAGTGGTGGAGCGGCGCGGGGAGGGG
					TGAGGGTGCCAACCACCAAGAGCAGCACAGTTCTTGTCTACAAGCCACTTGTAGCAGGTG		GGAAAGTGGGGAGAGCCGCGAGCGGCAAATCAGGAGGGAGGGCCAGGCTGTCGGGGGCGG
					TGAACATTTCATCTTTTCCTCTGGGGTTTGCAACTCTCTCCCCAGTCTCGGTCACTGCCT		ACGGGTGGGGCTGGCACCGAGAGGCAGGGGCAGGATAGGAGAGTGGGGGAGACACCAGGT
					TTGGCTGTACCACTTCCCTTTTCTTCTCGCCTGCACCTCCCTCATCTTTCCTCTATGATG		CCGCGCCAGGCGTCTCGGGGGTAAGCCTGGGAAGCTCTGGGGTGGCGAGCGAGCCGGGTG
					ACATCGCCCTGGGGAAGAGAAGCTGAGAGGAACTCCTCACTCAGCTAGCTTCAGGAGCAT		TGGGATGGAGCCTGGGGGCGATCAGAGTGAGGCGGGGAACCGGCGGTGGTCTCGCCTGGG
					GACGTCATCTCTACCATGGAAATTCCACTCACTCTCCTGTGCCCCCACATTTGTCCTAGG		GCCCAGGTGCGGGCCGCGGGGGCGGGAGAAGCCGGAAGCCCAAGCCGGCCGCGCTCCGCC
					CCTCAGAGTCCCTATAAAGAGAGATTCCCAAGTCAGTATC		CCGGCGGGTCCAGCCCCCGCCCCCGTCCCCGCCGCCCGGC
					>ENSG00000173933		>ENSG00000213780
					TGTCGCCCATGCTGGAGTGCAGTGGCGTGATCTTGGCTCACTGCAACCTCCGCCTTCCGG		AGGCTGCAGGCAAATTTCTTAATCTTGCCGGGCTCCAGTCTTCCAGTCTATAAGGTGGGA
					GTTCAAGTGATTCTCCTGCCTCAGCCTCCCAAGTAGCTGGGATTACAGGCGCGCACCACC		ATAACAAAATTTGCATATAGGAATTTGGGGAAACGTGTAGTTCTGGGTTTGGGTGAAGAC
					ACACCCGGCTAATTTTGTATTTTTAGTAGAGACGGGGTTTCACCATTTTGGCCAGGCTGG		CTCCACTTTTGTAGTAGGTTCATAAATCAAATCAGAGCAAATAGTTGGTGTCTTAAAAAC
					TCCTGAACTCCTGACCTCCGGTGATCTGCTTGCCTTGGTCTCCCAAAGTGCTGGAATTAC		TGTATTTATCTGGGTCTTCTAAGTAAACGGTTTGAGGAGTGGTGGAGGCAGAAATTAAGA
					AGGCGTGAGCCACCGCTCCCGGACTAAAATTTTTTTTAAGGCTCAACTTTTGCTTCCTGC		TTTACTGAGTACTTAGGGTCAAGTAAGGTGCACTGGATCGTGTTAATCGTTAACTCGTGG
					AGAATTAATTTTCTCGTTTATTAAACTGTTTATTATGAAAACCTTCAACATACAATAACG		AAACCGCCCAGAGTGTGTACGCTTTCTTTCTTTTCTTTCCTTTTCTTTTTTTTTGAGACG
					TCATTCCATTATTTCTTGACTGGGAATTCCATCAGGGCAGAGGCCTTTGATTTTTCACCG		GAGTTTCACTCTTGTCGCCCAGGCTGGCGTGTAATGGCATGGTCCTGGCTCACTGCAACT
					GCTGCCAGGACCTCAGCAACCCCAGGGAATGTTTCCAAAGAATCAATTAATGGCACGAGG		CCGCCTCCAGGGTTCAAGCGATTCACCTGCCTCAGCCTCCAGAGTAGCTGGGATTACAGG
					GCTTCTCCGGGGCCTGCCTCAGGTCCCCTCGCGGTGCTCAGCACAGTCCTGGGAGCCGTT		TGCCCACCACCACGCCCGGCTAATTTTTGTATTTTTAGTAAAGACGGGGGTTTCACCATG
					TGCCGACTCAAGGCGCCTGTCCTGGTTTCTCCCGCCAGGCCCGGCCTTCCCCCGTACACT		TTGGCCAGGATGGTCTCGAACTCCTGACCTCGGGTGATTCGCCGCCTCGGCCTCCCAAAG
					CACGCGGCAACCCCCAGGCGCGGGTTTGGACAGGGCTTCCAGAATGGGAGGAGCCCTGAC		TGCTAGGATTACAGGCGTGAGTCACCGCGCCCGGCCTGGAGTGTGTATTATCCCAATTTT
					TTCCAATTGTACAAAGTTTTCCTGGGAGCCCGCCGGTCCCAGCCCCACCCGGGCCAGAGA		ATGGGGAGTAATTGTGCTCACTCGGCTCACCACCAAGTCGCCAGAGCGCGCCTCCGCAAG
					CCGCCTTACAGACTAGGCCTCTCTGCCGCCGGCGCCGCTCGCGCGCGTTCTCCTCTCTTC		GAAGCCCTCCAGGCACTTCTACTTTCCCGGACCCGCCTCCCGCTCCAGCCGGTTACACGC
					AGCCCTCCCTCTTCTTCCCAACCCCCTCTCCCGCCACGGGCTGTGGCGGTTGGTCGTCCC		GCCGTTAGCAGCGTGGGCGGAGTTGGTTCTGCCTTCGCGGAACCAACTGGTCCAGCTTCT
					TTTCCCACCCCCTCAGCTAACGAGCGGGCTCTAGGCCCTCTGGGATTGGCTGTGCCTGAG		GGTGTCTCCCCTCGCTCAATTAAAAGCCAGCTCCTCTCCTTTCGGCTTCCCCACGGTGCC
					CACATCTTCCCTCAGCGTTTCTGATTGGTCGCTGGACGCGCGGGATGCGAGTCCCCATTG		TTTCGGGATTTGTAGTCAGACGCGCTTCAGCCGGCTCTAAGGAGAGCAAAGGCAAGACTC
					GCTAGGCCAGGGCGCCTGCGCGGCGGGGTTCTCGGTCGCC		CAATTCCCAGCATCCCCCGCGCCCGGAGAGTGCAGCGTCT
					>ENSG00000110047		>ENSG00000163661
					AGAGATCCCTTCTTTCAGTCCTTTAAGATCTTTGGAGAAAGTCAAGTGGCCATACATAAC		GTATATATTGTTAGAAGCAGAAATCTCTAAGTTTACTTTTAAAACATGATCCTTGCCTCG
					GACAGGGTCTGGGTTTTGTTTATAAATAACCCAGGAACATTTTGTTGTTTTCAGTTTTCT		AAACCTTGTAGAATAATATAATGTCCACATAATACCAAGTTATGAAAAGAAACATACCTA
					AGGGCTGGGTTTTCCCAGCACACAGGGCTCTGGGGAGATTTGAAAACCATGGCGCGTCAA		AATAACTAAATAAGTATATTCCTTTTTTCCCCCAGCTTTTTTTCCCCATTCTAGGTTTAC
					TGAGAATGCTGCCGGGGCGCCAGTTTGGAGCAGCCTCATTGAGACGACTGAACAACTACT		CCAGTTGTACTGTGTTGTTTGTCATAGGCCGGGTGAGGTGGCTCACGTCTGTAATCCTAG
					TCATTCAGGATCCTCAGCCCTGGGCCCTTCCCTAGATCAACCCAGAAACTGCATCTCCGG		CAATTTGGGAGGCGAAGGCGGGTGGATCGCCTGAGGTCAGGAGTTCGAGACCAGCCTGGC
					GGTGGATCCCTAACAGTGCTGAGTAGGAGGCAAACACTGTGGCTTCTAAGGCTGACCCGG		TAACATGGTGAAACCCTGTCTCTACTAAAAATACAAAAATTAACTGGGTGTGGTGGCGGG
					GAAGTCTGGACTAGGCCCGCCGGAGGCTCCTCGTCACCAATTGGCATGCAGCCTCTGGTG		TGCCTGTAATTCCAGCTACTTGGGAAGCTGAGGTAGGAGAATCGCTTGAACCCAGGATGC
					ACAGCTCTGCCTAGGAGCCTCAGTATCTTCTTTTGAGAATAACACCAAAAAAAAAAAAAA		GGAGGTTGCAGTGAGCCGAGATCACACCATTGCACTCCAGCCTGGGCAACAAGAGCGAAA
					AAAAAAAAAAGGGGGGGGGCAGTAGCTTGTGTGCTTTACTATGATGAAAAGAATCAAATC		TTCAGTCTCAAAAAAAAAAATTATCTATAAAAGTATAGGTGCAACTCCTCAAGTATTAAA
					AAAGCACTAAGGGGCGTAAGATTGCAGGCAGGGTTGGAATTACTTATCCGCTCTCCAATG		GACAAGATAGCTCGGATTGGACTTGACTTTCAGAGCCATAACTATTCTTAATATGTTGGT
					GTTAGGGAGCAAGAGGGGAGGGCAAGGGAACTATCTATTCCCTCGGAAGGGATCTTACAA		TTATCTTGGAATCAGACCATTTTCAGTTTCAACCTGTAAAACAGTGTACAAAGGAAACAT
					GCGGTAGGCGAACAAACCTCCCATCGTGTCCTCTCTAGATTCCACCACTCAGTTCCCCTG		GGAAAGTTTTCTATATATAAAGGGTTGTGAAATAATAACAGCTCACAGAAAATGCTGAAA
					AGATATCCCCCGTTCTCAGATTTGAGTTCCTGCCTCTTCCTCTTAGCCTACCAGCCCAAG		TGATGATTTGCTTCAGTACCCTCTGAAATTTCTCCCCTACCACCCCTCCTTCATCCCCAT
					TTATCCCCTGATACAGGCCCCTAGCCCTCCAGGCTTCCACATCTCCCAGAAGCGAGGAAG		TGCTATCAATTCAAATTACAACAGCTAATTCTCAGGAGAACAGTAGAAGCCCAGTTTCTC
					TTGGACCTGAGGCTTTCAAAGTCGCAGGTTCAATTCAGATCTCTTTAAGAGCCCCCAGGG		TCCTCTTTCCCCTCTGACCCTCCTCCAATTAATCTGACTGCAGCGTAAACCTTTGCGGTT
					TCCTGCTACCACAGGTTGGTGTCTTGATACTGGTTACATAACAATCAGTCCCCAAAGCTC		TAATATTGTGCAACTTCCACATTTCCCTCGCTCTCCCACCCAGCCCCCTCCCCCACCAAA
					TGACATCACCCACTGAAGATTCTCACCAGCCTGGACAGCC		TTCAGGGGAACTCCCGTTACCGCAGTGCCACCAGCATTAC
					>ENSG00000121848		>ENSG00000146278
					AAGCAAGCTGAAAAAATATAAAAATTCAATTATTGTAAAAAAAAAGGAAAAATGTATGCA		AAGTGAGACAATCTATGTAAAGAACAGTTCCTGGAACATAAATGCTTGATAAATTATGGC
					TAGGAAAAGACTATGCATCAAATTTATCTCTATGGGATTATGCGTGATTCTGATTTTCCT		CACAATTCTTTTTTGTGGTTGAGCAGTGCGGGGAGATCGCGAAAAATTTCTATTTACGCG
					TAAAGATTGGGAGATGATTTTGCGGTCTGTCACAGACCTTAGTTTCTACACTTCCCTGCT		CAGCTAACAAAATACTCTATGTTGCAGAGCTGTTTCACTTTCTCCCTTTGAGACGCAAGC
					TGGAAGAATTAAGGTCACTGTTCACAGCTCGGTGGGAGTGAACAGGCAGTGTTATTCTCA		CGGCTTGCCGCCTCCTCAAGTAACCAGGCACAATGTTCTGATCCCAAAGTCTCACAATCC
					GTCCATAAAGGAAATGATAATTTCGAAAAAGAAATTTAGGAGGTAAAGGACTGCTTCTCA		TTCAAGTATGAAATCAGTAAAAACTCCAACTTCCATTTATGGATTTACGGAGAACTTTTT
					ACAGGGTGTGTCAAACAGGAGATGAGGTTACGTTGTTTGCAGGACAGTATTCAATTCTTA		ATACATCGAGGGGCTAATTCAATCAGTAAGTCACTTTGATTTTTACTCTGATCACCGAGA
					AACTTCTACTCCTTGACAAAGTTGACACAATCAGAAACGGACGTAGTTAATTTTATGATT		CTAATAAGCAGCGATGCCGAACCAAGTAAATGAAAGAATCGTGAGCCATACTTCAGTAGA
					ACTTCCTTATTACAAATTGCTACCAAACATTGTTTACTTATTTCTTCCAATTCCTAAGAA		TAAAATTTAAATGTAGACTGATTTTCTTCACGATTGCTAGGGAAGAAATCCTTACAGCGT
					GCCAAGTCTTTGCCTCCCCGTCCCCACCCCGCCTCAGTATCACCAGAGACCTATTTCGTC		ACTTAGAAATCTTTGTTTTAAAATGATAACGCTGTTATGTTGGGCTGAAAATAAAACGGA
					CATCCACATATCTTTGGAGAAGCATTCCCAGATCCTTTGCCATCCTCGGAAAGGGCTTCC		TACTTCCCCAAGGTCAGCAGCGGAGGAGGCAACCGTGGCCTTGCCAAAGTCATCCCCTCT
					AAGGCGCTTGGCTCCTAGCTCTACACTTCCTTTACACAGGTTCCCGTTTCGGACGTGGTC		TCCCAGCCCCCGTTCTTCCTGCCGCCCTCCCCCTGCCCCCTCCCTTCCCCACCCCCATCA
					TCTTGGTCCAGTCAGTGCCGCCACGTTCAGACAGCATTTTCCACTAACCTCAGGGTCAGC		ACAAACTCCGCCGGGACATTTCAGTACCACCACTCCCTAGCCCGGCGAAGCGCAGGGGCG
					GCAATCCGGGGGCTCCAACTCCAATTCGGCTGAGCTTCCCGCGACGGCTTCCTACGGCTC		TGCTGGGGAGGAGTAAAGAGGGTGGGGCGGAAACCCAATTTCATTGTTCGCGGGACCGAT
					CCGCTGGCCTTCTAGGCCGAGGTGGAGCCCACCGCCCTTTCTAGGACGCGGATCGCCACC		TCTTCCCAAAAGAGCTCGCTGGCAGCGCCTGCGCAGTGCGCCCTCTTTGTGCCAGGCTGC
					GAAGAAGACGCGGAAAAGCAAAAAGCGCGTGCCACTCTACCCCAGAGTTTCGGCGGCTTC		AGCAAGCTGGTTGTTTGTGTGTGTCTACCCGAAGCTGCGGAGGCGGAGCGAGGGGGCGTG
					CGGGGACGCTCTTTCTTTCTTCTCGCTGGAAGACTGGAGGACCAGCGAGGGGCTGTTTGT		GCCTGCCTTGTCGCACTCTAATTGGGCTTTCGCAGGAAAGTGGGCGGGCGCGGGGCGGAG
					GGAGCCGGCGGGCGGGCCGTTTGTCTCTCCTTCCTGCGCC		CTTCCGATAACAACACTCGGAGCTGGGGCTGTGGCTATTT
					>ENSG00000137710		>ENSG00000186395
					AGTATACTCAGGCGTTTTGTTATTTGAATCTAAAGTTTGTTCACAAAAGATAAGCTAAAA		TAGCTTGGGAACACATGTGCACAGTCTAGTTCATAATATTTGGTGCAAGTATCATTCTCT
					AAAGTATTGCAAACAGGGCAAGCCAGGCGAATCTGATTTTGTGCGCTTGCTGTTTGTATA		AATATAGATTTACATTTTTGCAAGCAAATTTTTACTTGCAATCATAACATATCCAAATTT
					CTCATAGCAAGTTTTGCTCCCTGAATCATCCCAGCAGACAATACTGAGGGGACTCAGCAT		TCCCTTTTTACTCAATCAGAACTTAGTGTAAAGTACTACAAGTTAGTTCTTCGGATTTCA
					GGATTAGATGACAGAAGACTGATCCAGAAGTCAGGAGCTTCCTGTCTCATCCCAGCCACT		TGCTAAGAAAATAATGCAGATTTTCTGCATTATTATGGTCTTCACAGAAACCTTAACTAT
					AACTAAAGTGAGTGGGCTAGACTTAGTCTTAAGATCGAATGCCTAACTTTCTCTAAATCT		GATGAATTTAAAAGTGCAAAATAATCCAGGATAACTTTATGATTTCAGATTTTTTAATGT
					AGAATTATGTAGGTTTGGCGGCTCTTTGGGGCCCTACTTCCAACTTTTTCTTGCTAACCA		TAAAAATAATGCCATCATTAATTAGAAAATTCTAAAATCATTACTTCCACTTTCTTAGGC
					ACTCCTTCCAACTGCCAAAGCATGTCGTTGGTAATAAAAAATTATCACACATCCTTGCTT		AAAATATCAATATACTCTCATTTGCCAAATAAATTAAAAGATCTCCTACAAACACAATCT
					GGATTAAAATTTGCACTCCTGATTTGGGGTCTTATCCATTGAGGTTTTGGTGAAGTTTGA		CCTAAATTGTGGTTTTATGGCTTTAATGTTTTATGTGTGGCAACTATTGATGCTAGTTAA
					AAATTGTCGCTGAAAAATTAAGTTTTTCTAGTTGGCTAAAACCTGCCAAAATAATGTAAA		ATTTTTAGAAACTTTTTCTTTTTGATTCCCTACAGTTGTCTACAAGAACCTTATTGTAGC
					CGTTCTTTGTTGCAAATCTAAATTCCGCTCAGGTAGGCCCTTTTCTCCTTCCCAGTCCAG		ATGATCCTGCCAGACTTTATGCTATTTGTTGCTCCAATTAAAACTGTTTAAAACATGAAT
					GATCTTCAAACCTAACAGCCAAGTCTCACGCTTCATTTGGTCCCCGGCTCCCTCTGGGAA		TTGAAAAATCTTATTTTAACTATAATTTTGTAGCTGAAACTTTTTTTTCTAAACTTTGCA
					GAATTCCTCCTCTGGGGGCGACGGCAACGCCCTCAGTGAGTTTGCTGGCACCAGCGGGAG		AACATTCTATGCAACCTGAATTAGTGCTGAGAAAAATGGATCTTAACGGTTGCTCAATGT
					TTTCAAGTTTCCACTCGTTGGGGAGGCGGCGGGCACACTCCGAGCTTTGGGCTGGGCGGC		TCTTCAACAGGTGAAAAGCATAATAAAACATGCTCATCTGAACTCCACCCATTTTCAATT
					TCCGCTTCCCTCGACCGCAGGTTTAGCTGGAGCCCAGCGCTCTCTGGAAGGGCTCGACCC		TCAACATAGCAAACCTCCTGTTTATTCTTAGGGCAAATTCAAAATTGTACATATTAGGAT
					TCCGGCGCATTCGCCCTATTTCCCTGGGCGCTCCCGAGCCCGCAGCCACCCACCTCGCGT		TGGTTATTACTGAAGATAATTTATGCAATCATAAGCCAAAGATGCTAAGTTGGCAAAAAG
					TGGCCGGCCCCAGACCGCGACCCCCGGCCACGCCCGGAGCCAGGCCTGCGGCTGCGAGCC		AAAACAATGTAAGTAAGCAAACTCTAACACATGTGGACACACCCTCTCAGTATATAAAGG
					TGCGGGAGGGGCGGGGCGGGGGCGGCCCCCAGCGGCGGCG		CTTGTCACTGTCCTTGGTAGCAGGCACTCCCTGGGCTAAA
					>ENSG00000159128		>ENSG00000169429
					GTTTTCTTGTAATTTTATTTATTTGTTTGAAAACAGAATCCTTCTTGCAATCCTGTCATT		GGTGTCCTTGGATAAAGAGCATGAAGCAACAGTGGCTGAACCAGAGTTGGAACCCAGATG
					TTCAGTGCCTTTTTTTTTTTTTTTTTTTTTTTTTTTTTTTTTTTTTTTTGAGACGGAGTC		CTCTTTCCACTAAGCATACAACTTTCCATTAGATAACACCTCCCTCCCACCCCAACCAAG
					TCGGTCTGTCACCCAGGCCGGGGTGCAGTGGCGCAATCTCCGCTCACTACAACCTCCGCC		CAGCTCCAGTGCACCACTTTCTGGAGCATAAACATACCTTAACTTTACAACTTGAGTGGC
					TCCCGGGTTCAAGTGATTCTCCTGTCTTAGCCCTCCAAGTAGCTGGGATTACAGGCGCCG		CTTGAATACTGTTCCTATCTGGAATGTGCTGTTCTCTTTCATCTTCCTCTATTGAAGCCC
					GCCACCACGCCTGACTAATTTTTGTATTTTTAGTAGAGACGGGTTTCAGCCATATTGGCC		TCCTATTCCTCAATGCCTTGCTCCAACTGCCTTTGGAAGATTCTGCTCTTATGCCTCCAC
					AGGCTGGTCTCCAACTCCTGGCCTCATGTGATCCGCCCACCTCGGCCTCCTAAAGTGCTG		TGGAATTAATGTCTTAGTACCACTTGTCTATTCTGCTATATAGTCAGTCCTTACATTGCT
					AGATTACAGGCGTGAGCCACCGCGCCTGGCATCAGTGCATACTTTTTGAAGTGATTCCAA		TTCTTCTTCTGATAGACCAAACTCTTTAAGGACAAGTACCTAGTCTTATCTATTTCTAGA
					GTTATCGCCCGCTTTTTTCGTGTAACATATAAATACATCTCTGTATCTAGAAATATCCAA		TCCCCCACATTACTCAGAAAGTTACTCCATAAATGTTTGTGGAACTGATTTCTATGTGAA
					TGCATAATTCAATTGTCTGCGAGGTATTTCATCACGTATTTTCACGAGCGTGGCCAATTT		GCACATGTGCCCCTTCACTCTGTTAACATGCATTAGAAAACTAAATCTTTTGAAAAGTTG
					CAAAATAGTTCTACAAAGAGGAAATGCAAGAATGTGGGAAGAGCAAAAGAAAAGCTCTAT		TAGTATGCCCCCTAAGAGCAGTAACAGTTCCTAGAAACTCTCTAAAATGCTTAGAAAAAG
					GTTGCAAAACCCATTTTTGCTAACGTGTCCAGTGGGCTCCCGGGACGACCTGTTTTTAAA		ATTTATTTTAAATTACCTCCCCAATAAAATGATTGGCTGGCTTATCTTCACCATCATGAT
					TTCTTGGTCTCCCTGCACCGCGTCCCTCCTTTGCTGCGCTAGCTTTATGACGCATCTTGG		AGCATCTGTAATTAACTGAAAAAAAATAATTATGCCATTAAAAGAAAATCATCCATGATC
					AAGAACAGGGCAGATTTAAAACCCTCTCCCAACAGGCGTCAAACGACATGGTGCAGGCTC		TTGTTCTAACACCTGCCACTCTAGTACTATATCTGTCACATGGTACTATGATAAAGTTAT
					GGGCTGGGGAGCGGGCCTGCGGCTGCCCAGCTGCTAAAGGACTTCCTACTCGTGCACCGC		CTAGAAATAAAAAAGCATACAATTGATAATTCACCAAATTGTGGAGCTTCAGTATTTTAA
					CGCCGGCTCCAGGGCAAACCCCACGCCATTTAGAAATGCTGGAAGTTTCTGTCTCTCCCT		ATGTATATTAAAATTAAATTATTTTAAAGATCAAAGAAAACTTTCGTCATACTCCGTATT
					CCCCCTGCTCGGAGGCCATTCCCCCCACCCCCAGAGCCCCACCTCCTCCTTCACTGGGCC		TGATAAGGAACAAATAGGAAGTGTGATGACTCAGGTTTGCCCTGAGGGGATGGGCCATCA
					CTTTCTAACTCCTTCCCCTTAAAACCCTTTTCAAAATGGG		GTTGCAAATCGTGGAATTTCCTCTGACATAATGAAAAGAT
					>ENSG00000023330		>ENSG00000138675
					AATGCAAAGTACCTGGACACACCCTGGTCACCATCATTCTGGACTTTGTCCCTCTTGTTA		GAAATTTTCCCTTCTCGGGTTTCCTGAGGTTGAAATCCAGCGCGCACGTCATTAATCATT
					ATGCTCAGCTGGGAAAGGAATACCCTCAAAGGCCCTTTCCTCAAGAATGGAGGAGAGTAC		CACTGAGGTCGGTCCCTCAGTCAATGGCAGGTCTGGGTAAGCTAAAGCGAGCAGTTAGCT
					CTCTGAGCCTGGCACAGGCCCAGCCCAACACAGCCCAAGCCAAGCTGGGAAGGGTGTGGG		AACCCTTCCTGCCACGGGGATCCTGGGGCGAAAGAGGACAACTGGGCGGTCAGTTACATG
					GCAAGGAAGCCAGACTGACATTCCTGAGACGGGTTTGCCAAGCCCTACACTTTATGTGTT		TGCTGGTGTCCAGCCGCTGCCTCTCTTTCCCCGGTCGGAGCGCGGGGGTGCGTGTGCCCT
					GTACCCGGGAAACTCAATGGAGGTATGGCCCAACGCTGACCTTTGGCATGGAGGCCTAAG		CACTCTCACGAATACAGACGGAGAGCTTCCCAGAAGGAAAAACAAATTCGTCATAATGTT
					CCACCCTGCTGGTGCCCAGGGTGGCCAGCAAGGGGCTTCAGACAACCCTGGATGGAAAAT		CAGCGCAGCCGAGAGTTTCCAACAAGAAAGCAGCTCCAGTCGTGGCATGATGACTCAGGG
					AAAAATAGTGGCTAATATTTGTTACACGCTAACTATTGTCAGGCCCTGTGCCTTCCCCTC		TGGCGTTTTAAACGCTGAATAAACCCATTCCTTAGCTCTTTAATAAATCGCTAATAACAG
					CTCCCCAAGTGCTCAGAGCTGTGGAGTGGATGGGTTCCACCCTAGCCCTGTTCCTCTGTC		CAAAAACAGCCTTCTCCCCGAACCGCGCCACACCAAAGGCTTCCCAAGTTGGGCTGCGAA
					CCCTCTGGATCATCTTAGACCAGAAAGTGCCACAGCTGAGTGTCCCGCTTCTTCCGCATC		TCCCTGTTTGGTTTTCCAACGCCGAAAGACGTAGAAGCAGTGGGATCTCCTGGTGGGACG
					CTGCCAGGACCACTCCATTTGTGGGCGATATAGCCAGCTCCACCTCCTCCGGGAAGCCCT		CATTTCTCCAAGGGCTCCCAGAGAGAGGACGAGATAGCAGGGTTTACAGGGCAAAGAGAG
					TGTTCACAGTTTCCAAAGCAAGCCGCAGGCGGGATGGATCCTGCTTAACACCCCGGCCCA		GAGAACCTGGAAATCGTGTCCTGGGGGGCAAGAGTGCGTTGCCCAGTCACAAGTGTGCTG
					GAACCCCTTGGATCTCCTTCTTCCTCCATGTCCAAGACACCCAGCTTAACAACCCTGTAG		TAGAGGTGGGAGAGGACAAGGACCCATTTCCACATTTCAACCCTCCGTTTCTATCGCTGC
					CCCCCAACTTGGCCCTAGCGGCACCTCGCCTCGACCTTGCCATTTTATACTCAATTGGGG		CCCTGGAGGACTCAGCTGCTAACGCCGAGCTCGTTTCCACGCGGCTCTGGTCCTAGTCGG
					CGTAGGGTTCTGAAGCCCAGGGTAGTTGGTGGGGAGGCAGCACGAGGGTGCAGGATGAGG		GGAATCCGGGTGGCCGCGCGACGCGAGAGAACTGCTGGGATGCGTGGCCCTGGTATGGGC
					TCGGGAAAAGAGACCTCGTCCGCCCACCGCCTAGCGCTTCCTCCTCCCTGCAGGCGAGCC		GCACCCAGCGTCCGGGGCGCAGGTTCTCTCAGCCCAGCTTCTCCTCCCACTCACTCGCTC
					GGGGAATCCCCGGCAGCACCGATATCCGCAGAGCCCAAGAAGTGGGCCTCTCTGCCCCGC		GGATCTCCTCCCTCCTTCACATCCCCCGCCCCCGGGACCGCGAGGCTCCCTCCCCGCACC
					CCCCCCGGCTCGCCGAGGGCTACGCGGCGCGCCTGCGCAG		GGCCAGTGAGTACACAAAGCCGCGGGTGAGGGGAAGCTTC
					>ENSG00000101336		>ENSG00000232632
					CTGGGCACAATCCCATCCACTTGGGGCCTCAGTCACCCTCCAGCCCGACTCCTCCCCTCC		AAAAAGGGTTGGAGGTTGAGAATCTCAATTCTAGTCAGTCTCTCAGTGTTTGGTTTCTTC
					CCCGACCACCTCCCCCAGCTTGGGAGTCCTCTGAGCTGCCAGGAAGCCAGGGTGGTTCCT		CTACCATTTTTCCCCCTAGGACCAGCCAGAAAGCAGCTTTTTTTTTGTCCCCCCCAACAA
					TCGGGCAGGGAACTTTGCATGGCCATGGTGGTTCCTTCGAGAGAGGAACTTTGCATGGTG		GGAGCCCACTGTTTCCTCTCCCAGCCCAAACTCAGGCCTACGAACAACAACAGCACAACA
					TCTGAATGGAGCAGGCCTGCGGAAGAGAAACCGCTGACCACAGACCTGCCTGGAAGTCTC		CACACACACACACACACACACACACACACACACACACACCCCTCCACTTCAAGGTATAGC
					GGGCCGCGGAGTTGGGGAGGGCCGGGCCAGAAGGGAGGGGTCGGAGTGGTGGGGAAAAGA		CAAGAGCTTCTGGAGCCGTCAAAAAGGTCTGTACCTGCTGTCTTTAGAGCTTCCAGTTTG
					GATCACGATGCTTCCGGGGTAGGGTAAGGCCTTTCCAGGGTGGGTTGGAATCTTTGAAGA		CCCTTGGTCAAGAAATACTGTTTGCTAGGCTCTGCTGGAGTACATCAGGTAATACTGGCT
					CTGTGGCAGGAATCCCTTGATAGGTGGGGTTAGGATCTCTGAAGGGCAGGGTTGGAATCT		TCTAAACCACCCTGAGGTTCTTTTCTCTTGTCCTTTTACTCCCTTCGTACTTCAATTTCT
					TTGGACCGGCGGTATAGACCCCTGGGTATTAAAACTCTTAGGCGGCGGGAGGTTAGATCG		CTCCTTGATGTCCCCCTCCCTGTTTTGTTTTTTGCCTCCAATCCGTTCTGCGCGTTCCCT
					CGCAGGAGCAGGAGCGGTATTGGAACCCTGGGGTTTGTGTTCTAAATCTTAGGGCAGGGT		GCAGAGCAGGCGAGTAGCAATGCTGCTGGACCATGGAGCTGCTCTAGTCTCCCAGAAATC
					TAGAATCCACTGAAGTGAGAGTTCGGATCCTTCCACTGGGCAGATTAGAATCTTTGGGGG		TCTTCTACACCCAACCCTTCTTGCGCTTAGGTGGTCCTCAGTCCCCCTCCCCCACCTCCT
					CAAGTTGAGTTTAAAAATCCTTCAGAGGTGGGATTAAAAATCCTTTGGCGGGGCGGGGTT		TCTGACCCAGGCTTCTTTCTCGCCCTCCGGTCGCAGTTCTCCTGGGCATCTGCCTCTGCC
					AGTATCTTGGGAGCCTTGGAGCGGGTGCTGGGGTTCTTAGACGGGCGGGTTCGAATCCCT		TCTCTCCTCTCACCCGGATCTAGGGCTGCCTTCTCTTTGTGCAGCCGTCTTTCTCCACCT
					AGGAGTGGGATTTGGGATCCTTTGGAGACTGGGGTAGGACGCTGGGCGGTGGGATGGGGA		TCATCCCAGACTCCCTGTCTCAGCGCCAGCTCCTCTGCCTTTGGCTCGGGTTCCCTCTCC
					GGTGTTAGGGAAAGTGGAGCGGAAGGGATGGGGGTTCGCATCCTTGGTGGACGCGTTAGA		CCCACCCCAGCTTCCAGTTGTTTGGCCCGCAGGTCCCTCGGCAGTGACCGGCGCCCCCCG
					AGCCTCCTATGGATGGTGCTAATATTTTTTTTCTCTTCGTGGAGGGTTTGGGATCCTTCT		ACGAGTGCGTGTGCACCAGGGCACCTCCCTCTCCCCCACCTCTCAGCCCCGCGCCTCTCC
					TGCAGGAGACGGAGGTTATGACCCTCGGGGAGCCGGTTAGGATCCTGGGGTGGCGTCTGA		ACCGCCCGCCCCACCGCGCTGTGGGCGGTCCAGGGCGGGGCTGGGATCCGGGGCGGCTCC
					ATCTTCGGGGAGGTGTTAGGACACTTGGGGCGGAGTTAGC		CGGGGCTCGGGTTGTGGGAGGCGCCCTCTCCCCGGTCTTC
					>ENSG00000163874		>ENSG00000196188
					AGGCTCCCCTCTGCCCTCAGTCACTCGTGGTTCACAAAAATGGCAAATAATAGGAGCACT		GAAGATCCTATTGTCCCTGAGCACTGTTAAGGGCTGAACTTTGTCCTCCAAAATCCATGT
					AGAATAGGAGCTCTCCATCCTGGTTCGAGTCTTTCCAGCTGGGGCAGTTTAGCCTTTGCA		TGATGTCCTAACACCTAGTACCTCAGAACGTGACTGTATTTGGAGATAGGGTCTTTAAAG
					GAATTTCTCAAGGGTAACATCAGCATAATGACCTCTGTCTGTAAGCCCGTGAGTGTAAGC		AGGTATTAAGGGTAAACGCAGTCATTAGGGTGGGCCCTACTCCAATATGACTAGCGTCCT
					CTGTAAAGTGCTGTGCTCATGCGAGGGATCAGGTCTGACCTGGGAAACTAAAAGCATCTT		TATAAGAAGAGGAAATGTGGATGTGGACACAGCCACACGCTGAGGGAAGACCCATGTGAA
					CATGGAGCAAGGGTGCTCCTCCAGTGGGGGCGCTCAGTGAGTTCTGCGGTATGGGTGACA		GACACAGAGAGAAGGCAGCCATCTGCAAGCCAAGGAGAGAGGCCTCCGAAGCAACCAAGT
					GTATTCTTGTGTGGACAGTATTCATGTGGTGATTGGGGTAAATGGCCCTCTTTTGCCTGG		CTGCCAACACCTTGATCTTGGACTTCCAGCCTCCAGAATAGTGAGAAAATAAATTTCTGT
					TTTTCTGCCTCGGTCATTGTGCATCTGCTGACTGAACCTGCCTTTTGGTCCTAGTAAAGT		TGTTTAAGCCCCCTGTACTTTGTCATGGCCGCTTTAGTAGACTCATGCGGGCACTTGCTG
					ACAGATTTCAGGAAAAGTGTACCTGGCCCCGGGGGTGGCCAACCTCTGTGTGACGGCTTT		TAGACGCTGACCCCCTTGACCCTCCCTCGCTGCCCCTGCATTCTCCTCCACACACCCCTG
					AAGCACAGTGTGTCTTGAGGGGGCCTGACTCCATCTGAAAAGTGCCTGTCTGGATGTACC		AGCCCCAGCCCCAGATTCATCAAGTCCTTAGAGTCAGGAGAGTGGGCTCCATAAATCTGC
					TGTCTATAACCATGGACCTGCCTCCAAGGTGCGTGGACCAACCTCCGCGTACCTGATTCA		AGCTACATTTTCCCATTTCAGGGCCTTTGAGGAGTGCTGGTTTGTGCTTCAAAGTGGGCC
					CTCGATGCGCACCTGGCCGTACGTAGCTTCATCAGGCAGGGTGTACCTGTCAAGTTCTTA		AGGGAAGGATAAACTGCCTTTGGAGCATTTGAGAGATTGAGGAGAGAACAGGAATCACCC
					GGTCCGAGTGTTCGCGGCTTTACCTGTCCTGGTACCGCCGTCCGCACCTCGGTCAGTGCG		AGAAAACAGACTGACGAATATTTTGAGTTAGAATCCTGCCACCCATGACAAGTCAGCTCC
					TCCCCGGCAGGTGCGTGTACCTGATTCAGTCCGTGCTTATCTTGCGCATACGGGCCGTTC		CACCCCTCCAGAGTCTCCAGCTAGAGCACTTGCAGTAAGAGTTCAGTGGGCCTTTCCAGG
					AGTGTCCCGCTCGGAGCTCGTCGCCGCCGCAGCCTTGAGGCTCCGACCCCCGCTTGGGCC		CAGCCAGGCATGTGCTGCCCTCCGGATTCATTAACAGGGTTTCTTGGGGTCAGAGGAGGT
					CCGTCCGGCGCGCAGCGGCCGCGGGGGCGGGGCCGCGACGCGAGGAGCGGAGCAGGAAGG		GCCAAAGCCCTGAGAGAAGCCAAGCCCCAGAGGACTCCCAAGTTCTCCCCGCAGACTCAT
					GGCGAGGCAGCCCCGCCCCCGGGGCGGTCTCCCGGGACGGCCCCGCCCCTTGCCCGCTTC		ATTCCTCTTGTAGGTGGGAAAGGGACGGAGAGGTGCAGGGGGAACGCCCTGTTCCACATG
					CGCGTCAGTGCCTCACCACCACCTGCCCGCGCGCCGCCCC		CCGTATTTACTCTGGGCATGGCTAATGACTCCAGGGCCTT
					>ENSG00000026025		>ENSG00000169469
					AAGTTTCTTGCTAACAAAAAGTCCGCACATTCGAGCAAAGACAGGCTTTAGCGAGTTATT		GTTCATGAGAGGTGACACAGCTGTGCAGCCAGCAGTTGCTCTACAAACATTTAGATGAGT
					AAAAACTTAGGGGCGCTCTTGTCCCCCACAGGGCCCGACCGCACACAGCAAGGCGATGGC		GAAAATAATGAGGGAGGGACCATCCGACACCTGGATTTGAAGGATAGTTTGGATTTTCCA
					CCAGCTGTAAGTTGGTAGCACTGAGAACTAGCAGCGCGCGCGGAGCCCGCTGAGACTTGA		AAAACCACACTTGCAACAGGTTGTGTACTGCAGGTAGACCTGGATTAGTGACCTAAGTTT
					ATCAATCTGGTCTAACGGTTTCCCCTAAACCGCTAGGAGCCCTCAATCGGCGGGACAGCA		CATCTTATCTTGAGGAGAGTGAACTTTGATATAAGGGCTCAGGGAATCCCAGCTCCTTTG
					GGGCGCGGTGAGTCACCGCCGGTGACTAAGCGACCCCACCCCTCTCCCTCGGGCTTTCCT		TTCCTTCCCATGTTGGCTGCAGAGAAGGGATTCCCCATGATAGCCAGGGTCTTCAGGGCC
					CTGCCACCGCCGTCTCGCAACTCCCGCCGTCCGAAGCTGGACTGAGCCCGTTAGGTCCCT		TACTGTCACAATGTACAGAATAAATGGATGGACTAAAAGGGCCAGGTTGCTCCAGAGCTT
					CGACAGAACCTCCCCTCCCCCCAACATCTCTCCGCCAAGGCAAGTCGATGGACAGAGGCG		CCGAACGTGACCATTCTTCCCAGAGTTTCACTGCTCCGAACTCTCCTTCACAGACTGAGG
[truncated: 190 more rows]

## Sheet: Results
PMID:	18408151		20223941	18424767	18498781	15115731	12673201	18981473
[truncated: 10 more rows]
